# Supplementary material for: Phenylacetic acid mediates Acinetobacter baumannii entry into a viable but non-culturable state
Source: Microbiology (Reading). 2026 Jan 16;172(1):001650. doi: 10.1099/mic.0.001650 (PMC12811014; doi:10.1099/mic.0.001650)
Supplement: Uncited Table S1. [file mic-172-01650-s002.xlsx]

## Sheet: Control vs Water desiccated
Supplementary Table S1. Differentially expressed genes determined by dRNA-seq in cells desiccated in M9-succinate or water compared to control non-desiccated cells
Locustag	Locus	Gene	Description	FeatureType	correct logFC	PValue	FDR	Water des 1	Water des 2	Water des 3	control1	control2	control3
ABUW_RS00015	ABUW_0003	recF	DNA replication/repair protein RecF	CDS	1.17454	0.0052769	0.0418618	243.714	268.705	280.063	176.629	86.0806	88.3448
ABUW_RS00020	ABUW_0004	gyrB	DNA topoisomerase (ATP-hydrolyzing) subunit B	CDS	1.45496	0.000301762	0.00857969	4243.3	3161.15	3615.15	1716.74	1072.59	1230.24
ABUW_RS00025	ABUW_0005	cybC	cytochrome b562	CDS	1.10971	0.00759298	0.0529126	1652.76	839.159	1104.42	755.691	447.619	463.22
ABUW_RS00045	ABUW_0009		DUF6091 family protein	CDS	-3.14166	3.94756e-07	0.000113625	90.4272	74.6112	85.7713	831.461	666.112	716.574
ABUW_RS00055	ABUW_0011	erpA	iron-sulfur cluster insertion protein ErpA	CDS	1.20936	0.00625497	0.0470978	1446.6	2159.9	1654.25	1087.5	546.485	641.028
ABUW_RS00060	ABUW_0012		alpha/beta fold hydrolase	CDS	1.93814	2.09401e-05	0.00158343	80.921	112.699	76.856	21.7023	26.5837	22.2415
ABUW_RS00175	ABUW_0036		hypothetical protein	CDS	1.01767	0.0322837	0.126084	72.722	32.175	65.1739	44.659	21.0138	18.3896
ABUW_RS00180	ABUW_0037	dnaJ	molecular chaperone DnaJ	CDS	1.70891	0.00337929	0.0326358	812.775	1520.05	611.62	161.324	389.768	349.527
ABUW_RS00185	ABUW_0038		hypothetical protein	CDS	-1.15963	0.0124939	0.0723179	4.27776	2.7827	3.99651	5.89599	6.32945	12.6739
ABUW_RS00290	ABUW_0059		phosphoribosylaminoimidazolesuccinocarboxamide synthase	CDS	1.28844	0.00342142	0.0327488	570.963	244.704	372.444	187.041	158.616	140.78
ABUW_RS00295	ABUW_0060		hypothetical protein	CDS	1.34499	0.00079997	0.0139367	1325.39	742.46	905.979	439.063	398.123	333.498
ABUW_RS00325	ABUW_0066	hppD	4-hydroxyphenylpyruvate dioxygenase	CDS	2.84201	6.5746e-06	0.000614898	1892.2	1188.39	1814.72	273.85	211.783	197.067
ABUW_RS00330	ABUW_0067		IclR family transcriptional regulator	CDS	1.13622	0.00454544	0.0386705	231.237	185.224	202.439	138.995	70.0037	72.5645
ABUW_RS00335	ABUW_0068		VOC family protein	CDS	3.91247	2.60666e-06	0.000364886	1857.26	1107.17	1763.23	136.862	87.3464	89.7115
ABUW_RS00340	ABUW_0069	maiA	maleylacetoacetate isomerase	CDS	4.0134	7.40813e-07	0.000154874	2406.72	1631.19	2297.38	145.644	119.373	127.236
ABUW_RS00345	ABUW_0070	fahA	fumarylacetoacetase	CDS	3.68787	6.83415e-07	0.000151804	6679.13	5569.93	6347.69	413.221	489.393	540.382
ABUW_RS00350	ABUW_0071		amino acid permease	CDS	4.37052	3.17522e-06	0.000403027	2160.39	1276.56	1782.91	110.268	75.0673	66.973
ABUW_RS00370	ABUW_0075	hutC	histidine utilization repressor	CDS	3.22504	5.26853e-05	0.00293268	99.8145	54.0888	85.1565	10.4121	4.6838	10.4374
ABUW_RS00375	ABUW_0076		HutD family protein	CDS	2.59743	0.000127692	0.00509909	25.3101	14.4353	25.5162	2.63438	2.40519	5.71569
ABUW_RS00380	ABUW_0077	hutU	urocanate hydratase	CDS	4.21785	0.000139525	0.00544915	2122.6	685.762	1779.06	97.2212	69.624	79.647
ABUW_RS00385	ABUW_0078	hutH	histidine ammonia-lyase	CDS	4.52469	0.000223153	0.00734337	876.585	176.18	615.77	30.1072	18.7352	23.6083
ABUW_RS00390	ABUW_0079		amino acid permease	CDS	3.26516	0.00213542	0.0238249	411.616	61.7412	197.059	20.1969	24.1785	25.3479
ABUW_RS00395	ABUW_0080	hutI	imidazolonepropionase	CDS	2.52591	0.00202593	0.0231801	138.908	41.3927	97.146	14.8027	17.7225	15.656
ABUW_RS00400	ABUW_0081	hutG	formimidoylglutamase	CDS	2.18573	0.0108798	0.0668973	38.9752	7.3046	30.5887	5.89599	5.31674	5.71569
ABUW_RS00440	ABUW_0089	glmS	glutamine--fructose-6-phosphate transaminase (isomerizing)	CDS	1.37901	0.000718454	0.0131618	1269.78	1551.01	1105.8	343.097	637.123	529.447
ABUW_RS00475	ABUW_0096		hypothetical protein	CDS	1.08522	0.00407933	0.035886	1284.99	768.548	958.548	589.599	393.945	436.132
ABUW_RS00485	ABUW_0098		hypothetical protein	CDS	-1.05151	0.0305014	0.12085	758.828	915.335	961.622	2414.6	1415.14	1633.45
ABUW_RS00490	ABUW_0099		hypothetical protein	CDS	1.22904	0.0133858	0.0752741	1895.17	1338.13	1681.15	1114.72	474.203	507.578
ABUW_RS00500	ABUW_0101	pncB	nicotinate phosphoribosyltransferase	CDS	1.58927	0.000493994	0.0105129	336.993	593.585	662.191	139.873	167.857	221.545
ABUW_RS00690	ABUW_0139		DUF2147 domain-containing protein	CDS	-2.1672	0.0001153	0.00465656	18.1805	13.9135	16.6009	37.3831	95.0684	86.7294
ABUW_RS00765	ABUW_0154		M23 family metallopeptidase	CDS	1.40045	0.00487938	0.0400492	3396.19	1502.31	2228.98	1202.53	690.796	806.658
ABUW_RS00865	ABUW_0175	acs	acetate--CoA ligase	CDS	1.79481	0.00235068	0.0253931	1256	990.642	2049.75	691.086	272.42	274.726
ABUW_RS00880	ABUW_0178	sfnG	dimethyl sulfone monooxygenase SfnG	CDS	-2.21527	0.000760034	0.0135401	10.1003	8.69595	8.60787	76.1461	22.1531	29.324
ABUW_RS00885	ABUW_0179	msuE	FMN reductase	CDS	-1.97919	0.0010884	0.0163547	4.63424	7.65243	4.30394	31.9889	12.1525	20.999
ABUW_RS00900	ABUW_0182		hybrid sensor histidine kinase/response regulator	CDS	2.31851	3.70619e-05	0.00233062	732.329	1072.73	1390.94	204.353	211.91	224.403
ABUW_RS00905	ABUW_0183		DUF485 domain-containing protein	CDS	4.47271	0.000314877	0.00871279	1706.95	1267.35	2479.38	193.815	24.1785	27.5844
ABUW_RS00910	ABUW_0184		cation acetate symporter	CDS	4.37964	0.00019134	0.0067329	13283.6	7974.18	16528.7	1361.1	226.215	227.882
ABUW_RS00930	ABUW_0188		GGDEF domain-containing protein	CDS	-1.08555	0.00302633	0.030383	24.1218	46.0885	26.8996	55.6983	79.8777	70.2036
ABUW_RS00970	ABUW_0196		MFS transporter	CDS	1.23104	0.0152252	0.0817377	2239.17	2347.73	1917.71	369.315	1198.42	1203.28
ABUW_RS01005	ABUW_0203	gabT	4-aminobutyrate--2-oxoglutarate transaminase	CDS	-1.14965	0.00562392	0.0435456	12.7145	10.783	8.9153	36.7559	16.2034	19.1351
ABUW_RS01010	ABUW_0204		NAD-dependent succinate-semialdehyde dehydrogenase	CDS	-1.24995	0.000368455	0.00922742	66.0677	90.2639	70.5538	135.733	206.34	197.44
ABUW_RS01020	ABUW_0206		hydrolase	CDS	-1.09343	0.0457254	0.15671	35.1727	44.0015	47.6507	172.866	41.6478	56.0387
ABUW_RS01040	ABUW_0210		GFA family protein	CDS	-1.27495	0.0190833	0.0932903	11.645	13.9135	12.6044	12.4192	47.0911	32.8031
ABUW_RS01150	ABUW_0235		LysE family translocator	CDS	2.14584	0.00234656	0.0253931	4.27776	11.6526	12.1433	2.38349	1.1393	2.73359
ABUW_RS01170	ABUW_0239		hypothetical protein	CDS	1.16313	0.0105732	0.0659684	51.2143	62.7847	51.801	28.1001	22.1531	23.7326
ABUW_RS01195	ABUW_0244		DMT family transporter	CDS	1.79411	0.00309149	0.0307764	58.7004	20.8703	20.29	11.2902	9.49418	8.07652
ABUW_RS01220	ABUW_0249	hisH	imidazole glycerol phosphate synthase subunit HisH	CDS	1.22073	0.000173389	0.00635284	288.036	215.312	257.775	118.171	109.12	99.2791
ABUW_RS01250	ABUW_0255		acetyl-CoA hydrolase/transferase family protein	CDS	3.88308	7.11208e-08	3.73346e-05	3131.56	3536.82	4062.76	270.087	224.949	232.231
ABUW_RS01270	ABUW_0259		bifunctional SulP family inorganic anion transporter/carbonic anhydrase	CDS	-1.591	0.0211711	0.0996585	14.7345	26.0878	20.1363	114.784	36.2045	32.3061
ABUW_RS01275	ABUW_0260		SDR family NAD(P)-dependent oxidoreductase	CDS	2.71674	3.41824e-05	0.00233062	115.024	75.8287	59.4866	15.0536	14.8109	8.20078
ABUW_RS01310	ABUW_0267		efflux RND transporter periplasmic adaptor subunit	CDS	-1.40546	0.00366354	0.0339954	3.20832	6.95676	7.07075	12.7956	19.4947	13.0467
ABUW_RS01435	ABUW_0292		type 4a pilus biogenesis protein PilO	CDS	1.30388	0.017994	0.090577	8.91201	10.6091	8.45416	7.15046	2.02542	2.11232
ABUW_RS01470	ABUW_0299		FAD-dependent oxidoreductase	CDS	1.33941	0.0180695	0.090577	885.497	248.878	241.943	194.191	175.326	174.453
ABUW_RS01475	ABUW_0300		metal-dependent hydrolase	CDS	1.18694	0.000643602	0.0124992	18.6558	28.8705	18.5992	10.5375	8.98782	9.44332
ABUW_RS01485	ABUW_0302		TPM domain-containing protein	CDS	-1.24548	0.0283561	0.116751	69.989	93.3945	108.674	85.8055	391.287	167.867
ABUW_RS01545	ABUW_0314	pilV	type IV pilus modification protein PilV	CDS	-1.53039	0.0249185	0.10893	0.237654	0.869595	1.07598	1.75625	2.02542	2.36083
ABUW_RS01590	ABUW_0323	rplS	50S ribosomal protein L19	CDS	-1.40265	0.00466999	0.0392368	397.951	255.313	150.177	506.177	759.408	858.969
ABUW_RS01655	ABUW_0336		hypothetical protein	CDS	-1.30906	0.0287577	0.11722	4.04011	4.52189	1.2297	4.39063	11.2664	8.6978
ABUW_RS01665	ABUW_0338	yccS	YccS family putative transporter	CDS	1.45561	0.00226704	0.0247149	46.5801	75.4808	114.977	32.867	22.9126	30.5665
ABUW_RS01680	ABUW_0341		ParA family protein	CDS	1.21885	0.00121251	0.0171002	447.026	572.715	581.8	156.307	243.811	287.897
ABUW_RS01715	ABUW_0350		Glu/Leu/Phe/Val dehydrogenase	CDS	1.92225	0.0267491	0.112372	6089.04	894.813	1025.72	1022.89	584.968	505.466
ABUW_RS01720	ABUW_0351		aspartate aminotransferase family protein	CDS	2.47971	0.00652554	0.0484171	1642.42	263.661	273.454	179.891	109.12	101.764
ABUW_RS01725	ABUW_0352	astA	arginine N-succinyltransferase	CDS	1.91221	0.0086565	0.0579382	357.074	93.9162	78.0857	59.2108	49.6229	31.8091
ABUW_RS01730	ABUW_0353	astD	succinylglutamate-semialdehyde dehydrogenase	CDS	1.39885	0.0299464	0.119584	219.235	42.2623	63.1756	48.4224	43.0403	31.8091
ABUW_RS01735	ABUW_0354	astB	N-succinylarginine dihydrolase	CDS	1.11601	0.0279712	0.115592	611.483	195.833	249.936	202.973	146.97	137.922
ABUW_RS01740	ABUW_0355	astE	succinylglutamate desuccinylase	CDS	1.31015	0.030986	0.122167	219.711	48.0016	70.2464	55.8238	45.3189	35.2882
ABUW_RS01745	ABUW_0356		hypothetical protein	CDS	-2.47806	0.025086	0.109393	18.537	55.1323	25.6699	37.5086	269.635	245.154
ABUW_RS01765	ABUW_0360		hypothetical protein	CDS	-1.76978	0.0300422	0.119697	4.75307	8.69595	3.22795	4.51608	25.6976	26.3419
ABUW_RS01810	ABUW_0369		putative DNA modification/repair radical SAM protein	CDS	-1.02552	0.0019207	0.0227539	110.034	108.351	118.819	307.47	171.022	208.002
ABUW_RS01825	ABUW_0372		PspC domain-containing protein	CDS	1.14369	0.0295806	0.118925	449.878	1644.23	642.055	482.97	381.539	373.757
ABUW_RS01830	ABUW_0373		hypothetical protein	CDS	-1.2749	0.00315806	0.0312719	13.9027	18.0876	10.6061	19.6951	43.5466	39.7614
ABUW_RS01835	ABUW_0374		acyl-CoA dehydrogenase C-terminal domain-containing protein	CDS	-1.32317	0.00030149	0.00857969	184.419	118.439	127.581	320.516	328.372	428.429
ABUW_RS01865	ABUW_0380		inositol monophosphatase	CDS	1.04939	0.00287035	0.0296547	921.502	688.023	739.816	446.841	299.003	389.288
ABUW_RS01870	ABUW_0381		DEAD/DEAH box helicase	CDS	1.26542	0.0339104	0.129907	14350.8	5527.32	2913.61	3107.94	3288.4	3084.61
ABUW_RS01920	ABUW_0391		ComF family protein	CDS	-1.44267	0.0352047	0.132789	1.30709	1.56527	1.07598	1.63081	3.67108	5.46719
ABUW_RS01950	ABUW_0397		dicarboxylate/amino acid:cation symporter	CDS	1.02142	0.0167532	0.0870481	600.313	374.274	521.084	378.096	162.161	196.57
ABUW_RS01955	ABUW_0398		metal-dependent hydrolase	CDS	2.03353	1.4068e-05	0.00121946	399.971	489.756	553.21	144.765	108.234	99.4034
ABUW_RS02130	ABUW_0433		NAD(P)/FAD-dependent oxidoreductase	CDS	3.08157	2.77206e-06	0.000364886	660.677	1022.82	775.17	127.454	69.2442	93.6877
ABUW_RS02145	ABUW_0436		membrane protein	CDS	2.05279	0.0368397	0.136331	1.18827	2.60878	0.614848	0.250893	0.759534	0
ABUW_RS02150	ABUW_0438		hypothetical protein	CDS	-2.27446	0.00024817	0.00780527	72.009	43.1319	68.863	485.855	185.326	219.681
ABUW_RS02155	ABUW_0439	rrtA	rhombosortase	CDS	-2.26816	0.00118211	0.0168724	32.0832	12.0004	27.5145	202.22	71.0165	72.813
ABUW_RS02160	ABUW_0440		TRAP transporter large permease subunit	CDS	-1.65561	0.00696304	0.0500944	154.712	74.2634	115.745	664.993	221.911	199.677
ABUW_RS02270	ABUW_0462	ybeY	rRNA maturation RNase YbeY	CDS	1.52302	0.000442358	0.00988767	289.818	187.137	229.492	52.813	89.2453	103.752
ABUW_RS02275	ABUW_0463		PhoH family protein	CDS	1.00175	0.00153289	0.0201774	2341.72	1645.27	1782.44	1049.61	841.564	990.058
ABUW_RS02280	ABUW_0464	miaB	tRNA (N6-isopentenyl adenosine(37)-C2)-methylthiotransferase MiaB	CDS	1.24683	0.000666223	0.0126618	1107.11	872.725	928.728	503.417	329.764	392.395
ABUW_RS02365	ABUW_0481		acyl-CoA dehydrogenase family protein	CDS	1.41318	0.000859264	0.0144048	205.451	195.659	179.382	60.7162	83.2956	73.9313
ABUW_RS02460	ABUW_0501	hflX	GTPase HflX	CDS	1.06454	0.000210931	0.00714261	210.205	254.443	257.621	113.906	108.993	122.39
ABUW_RS02485	ABUW_0506	*tpbB*	diguanylate cyclase	CDS	1.12353	0.000282042	0.00841856	213.769	190.267	203.515	111.522	77.4725	89.8358
ABUW_RS02490	ABUW_0507		YfiR family protein	CDS	1.28455	0.000925606	0.014818	98.2697	132.526	144.182	70.3756	40.1287	43.3647
ABUW_RS02550	ABUW_0519		DUF4442 domain-containing protein	CDS	-1.14786	0.000242709	0.00777105	14.9722	13.9135	15.5249	35.6269	26.7103	36.158
ABUW_RS02585	ABUW_0526		PHP domain-containing protein	CDS	1.03057	0.00214662	0.0238249	81.2775	109.917	101.604	43.6554	37.9767	61.6301
ABUW_RS02595	ABUW_0528	radC	DNA repair protein RadC	CDS	-1.61777	0.0190035	0.0930928	0.712961	0.695676	0.76856	3.88885	2.02542	0.86978
ABUW_RS02605	ABUW_0530	secF	protein translocase subunit SecF	CDS	-1.08355	0.000283204	0.00841856	79.3763	62.6108	54.2603	140.626	134.564	140.904
ABUW_RS02610	ABUW_0531	secD	protein translocase subunit SecD	CDS	-1.27879	7.42071e-05	0.00366295	90.4272	81.0462	83.0045	182.023	217.986	217.569
ABUW_RS02645	ABUW_0538		site-specific integrase	CDS	-1.92748	3.07262e-05	0.0021412	24.1218	31.8272	44.2691	127.579	127.095	126.367
ABUW_RS02680	ABUW_0546		hypothetical protein	CDS	-1.59187	0.00718572	0.0506708	0.594134	0.521757	0.461136	1.25447	1.39248	2.23658
ABUW_RS02790	ABUW_0568		phage tail protein	CDS	-1.00176	0.00401279	0.0355647	6.89195	5.73932	5.53363	15.8063	11.2664	9.44332
ABUW_RS02825	ABUW_0575		N-acetylmuramidase family protein	CDS	-1.07329	0.0083702	0.0565545	3.32715	3.30446	4.15022	9.53395	7.97511	5.21868
ABUW_RS02875	ABUW_0585		HAMP domain-containing histidine kinase	CDS	1.33542	0.00673613	0.0492597	1454.2	1339.52	1492.7	972.713	315.207	410.66
ABUW_RS02945	ABUW_0599		DUF4184 family protein	CDS	-1.22103	0.00170729	0.0213651	8.19905	8.86987	9.06901	12.2938	23.7987	24.8508
ABUW_RS02985	ABUW_0607		hypothetical protein	CDS	-2.48715	0.0178648	0.090577	15.2098	49.0451	50.725	31.3617	306.219	306.038
ABUW_RS02990	ABUW_0608	baeS	sensor histidine kinase efflux regulator BaeS	CDS	-1.36306	0.01767	0.0903583	46.2236	84.6985	70.5538	69.7483	224.822	223.409
ABUW_RS03005	ABUW_0611		acyl-CoA desaturase	CDS	1.41081	0.000515098	0.0108968	17195.9	10587.7	11803.1	5398.6	4362.01	5127.97
ABUW_RS03090	ABUW_0628		peroxiredoxin	CDS	-1.1261	0.0443718	0.153851	80.8022	202.963	132.807	168.349	398.756	341.823
ABUW_RS03130	ABUW_0636		hypothetical protein	CDS	1.21228	0.00145792	0.0194791	33.2715	41.5666	40.4263	10.663	21.0138	18.0169
ABUW_RS03145	ABUW_0639		AraC family transcriptional regulator	CDS	1.11719	0.000771732	0.0135401	808.26	924.205	946.098	502.163	349.892	382.703
ABUW_RS03160	ABUW_0642		glucose/quinate/shikimate family membrane-bound PQQ-dependent dehydrogenase	CDS	-1.03545	0.00531769	0.0419048	997.432	555.149	889.839	2058.45	1445.65	1502.48
ABUW_RS03195	ABUW_0649		OmpA family protein	CDS	-1.20273	0.000672588	0.0127148	6657.39	6654.83	7251.36	19231.1	13646.3	14454.9
ABUW_RS03270	ABUW_0664		sel1 repeat family protein	CDS	-1.45194	0.00198529	0.0229828	34.6974	46.0885	53.0306	65.6086	156.97	143.389
ABUW_RS03380	ABUW_0687		entericidin A/B family lipoprotein	CDS	-1.23533	0.0309363	0.122167	2.37654	2.7827	2.76682	2.25804	6.83581	9.56757
ABUW_RS03440	ABUW_0699		SdpI family protein	CDS	1.41204	0.000771087	0.0135401	485.051	715.676	769.944	295.427	221.151	223.906
ABUW_RS03500	ABUW_0711		DJ-1/PfpI family protein	CDS	2.85717	1.10331e-05	0.000980295	286.135	356.882	483.424	75.6443	33.2929	46.4711
ABUW_RS03615	ABUW_0734		hypothetical protein	CDS	-2.04916	0.000823509	0.0142075	1.30709	0.869595	1.07598	6.64867	2.78496	4.3489
ABUW_RS03620	ABUW_0735		hypothetical protein	CDS	1.61186	0.00349761	0.0328868	26.1419	21.392	19.5214	5.14331	7.08899	9.69183
ABUW_RS03695	ABUW_0752		AAA family ATPase	CDS	-1.40691	0.0131062	0.0745273	1.30709	5.91324	3.53538	9.53395	11.2664	7.20674
ABUW_RS03830	ABUW_0782		major capsid protein	CDS	-1.11684	0.00470993	0.0394669	3.44598	4.00014	3.99651	9.15761	6.20286	9.44332
ABUW_RS03925	ABUW_0801		KilA-N domain-containing protein	CDS	-1.14269	0.000477666	0.0104149	21.5076	19.1311	28.7441	60.9671	46.205	46.0983
ABUW_RS03955	ABUW_0808		hypothetical protein	CDS	-1.09032	0.00214863	0.0238249	22.3394	18.9572	10.9136	32.9925	40.1287	38.2703
ABUW_RS04045	ABUW_0826		DcaP family trimeric outer membrane transporter	CDS	1.53102	0.00638691	0.0475872	1452.3	741.242	1129.78	664.115	210.644	275.223
ABUW_RS04050	ABUW_0827		phosphoethanolamine--lipid A transferase	CDS	-2.88679	0.0233532	0.105458	141.166	263.835	148.947	28.7273	1845.04	2222.91
ABUW_RS04055	ABUW_0828		DNA-binding response regulator PmrA	CDS	-2.35529	0.0134981	0.075428	58.3439	64.35	50.5713	24.3367	400.275	462.101
ABUW_RS04080	ABUW_0833		AEC family transporter	CDS	-1.05239	0.0014506	0.0194544	6.53547	5.39149	5.22621	11.6665	10.7601	13.2952
ABUW_RS04135	ABUW_0844	adeI	multidrug efflux RND transporter periplasmic adaptor subunit AdeI	CDS	-1.24331	0.000702257	0.0130647	319.882	277.053	292.668	781.909	644.591	679.671
ABUW_RS04140	ABUW_0845		phosphatase PAP2 family protein	CDS	-1.10925	0.00127193	0.0177272	98.745	98.9599	122.355	270.714	205.834	213.966
ABUW_RS04145	ABUW_0846		site-specific recombinase	CDS	-1.35132	0.0101243	0.0640243	23.5277	37.2187	43.5005	40.1429	106.208	119.408
ABUW_RS04215	ABUW_0859		hypothetical protein	CDS	-1.89036	0.000158114	0.00605367	32.3209	26.9574	28.5904	61.3434	110.386	154.324
ABUW_RS04255	ABUW_0867	gltA	citrate synthase	CDS	1.49262	0.00115941	0.0166447	2279.93	2152.07	1802.27	521.231	821.057	873.134
ABUW_RS04280	ABUW_0872		2-oxoglutarate dehydrogenase E1 component	CDS	1.26153	0.000357045	0.00918736	4543.34	3296.98	4698.82	1858.87	1695.91	1675.32
ABUW_RS04300	ABUW_0876	sucD	succinate--CoA ligase subunit alpha	CDS	-1.01271	0.0154405	0.0823955	202.362	157.918	177.691	212.632	469.392	403.578
ABUW_RS04455	ABUW_0908		50S ribosomal protein L11 methyltransferase	CDS	-1.04574	0.00187395	0.0222743	7.24843	5.21757	7.07075	10.5375	15.1907	14.7863
ABUW_RS04515	ABUW_0920		MBL fold metallo-hydrolase	CDS	1.08335	0.0490079	0.163465	372.047	320.707	415.33	334.315	80.2575	108.35
ABUW_RS04525	ABUW_0922		multidrug efflux RND transporter permease subunit	CDS	-1.30303	0.00537539	0.0420796	63.6911	74.7851	65.635	79.4077	229.633	194.582
ABUW_RS04575	ABUW_0932		non-ribosomal peptide synthetase	CDS	-1.96901	0.0274468	0.114286	150.554	148.527	96.07	49.9278	714.975	782.305
ABUW_RS04580	ABUW_0933		hypothetical protein	CDS	-1.07117	0.0338943	0.129907	1.18827	1.73919	1.69083	3.13617	3.03814	3.47912
ABUW_RS04610	ABUW_0940		nitroreductase family protein	CDS	-1.28202	0.000354575	0.00918736	52.0461	84.6985	88.9993	179.012	193.681	176.068
ABUW_RS04615	ABUW_0941		SDR family oxidoreductase	CDS	-1.64106	0.00212321	0.023804	20.9135	61.9151	54.8752	148.529	162.034	118.29
ABUW_RS04620	ABUW_0942		TetR/AcrR family transcriptional regulator	CDS	-1.45781	0.00114172	0.0166298	10.5756	26.6096	20.1363	48.0461	61.3957	47.4651
ABUW_RS04710	ABUW_0960	gyrA	DNA gyrase subunit A	CDS	1.94664	4.01793e-05	0.00241406	3517.39	2030.85	2169.95	728.092	595.602	678.552
ABUW_RS04835	ABUW_0986		DUF3106 domain-containing protein	CDS	1.12042	0.000864404	0.0144071	276.035	427.841	440.692	167.095	179.503	179.796
ABUW_RS04845	ABUW_0988		RNA polymerase sigma factor	CDS	1.08257	0.00814885	0.0552691	6496.97	16419	13061.8	5604.33	5362.44	6021.36
ABUW_RS04860	ABUW_0991		NF038105 family protein	CDS	1.01743	0.0384323	0.139661	58.2251	148.179	39.3503	41.6483	37.8501	41.7494
ABUW_RS04865	ABUW_0992	pal	peptidoglycan-associated lipoprotein Pal	CDS	-1.73424	0.000288346	0.00841856	64.0476	75.8287	71.1687	162.077	272.799	267.271
ABUW_RS04895	ABUW_0998		M20 family metallopeptidase	CDS	1.19231	0.000413403	0.00960015	25.3101	36.8708	33.2018	15.4299	14.6843	11.5556
ABUW_RS04935	ABUW_1006		enoyl-CoA hydratase-related protein	CDS	-1.12613	0.0219226	0.10198	107.895	62.263	67.3259	80.6622	212.543	225.521
ABUW_RS04990	ABUW_1017		sulfate ABC transporter ATP-binding protein	CDS	-1.0268	0.00266894	0.0279806	30.6573	34.4359	34.4315	91.4506	52.7876	58.5237
ABUW_RS04995	ABUW_1018	cysW	sulfate ABC transporter permease subunit CysW	CDS	-1.79695	0.000368681	0.00922742	8.31787	12.6961	11.6821	55.322	27.4698	30.5665
ABUW_RS05000	ABUW_1019	cysT	sulfate ABC transporter permease subunit CysT	CDS	-2.47177	0.00400877	0.0355647	4.39659	1.91311	0.922272	26.5947	7.72193	7.08249
ABUW_RS05005	ABUW_1020		alpha/beta hydrolase	CDS	-4.2844	0.00018884	0.00671138	0.35648	1.73919	2.6131	43.0282	19.1149	27.3359
ABUW_RS05010	ABUW_1021		sulfate ABC transporter substrate-binding protein	CDS	-4.68312	0.000111715	0.0046167	2.02006	3.82622	3.99651	112.526	48.99	89.3388
ABUW_RS05110	ABUW_1041		PaaI family thioesterase	CDS	-1.92971	0.00200458	0.0230559	40.0446	53.2192	37.0446	58.9599	250.14	187.251
ABUW_RS05255	ABUW_1070		D-alanyl-D-alanine carboxypeptidase PBP6B	CDS	1.01711	0.0237027	0.106229	324.635	308.358	194.446	69.9992	167.857	170.974
ABUW_RS05260	ABUW_1071		M61 family metallopeptidase	CDS	1.02069	0.00208688	0.0235453	725.437	751.33	751.959	271.467	395.591	431.411
ABUW_RS05295	ABUW_1079		LysR family transcriptional regulator	CDS	1.13735	0.00930753	0.0606953	2007.34	2790.53	2422.35	657.968	1185.25	1438.99
ABUW_RS05385	ABUW_1101	rapA	RNA polymerase-associated protein RapA	CDS	1.10879	0.000364195	0.00922742	1901.11	1548.57	1570.01	804.239	737.761	785.535
ABUW_RS05420	ABUW_1108		SIMPL domain-containing protein	CDS	-1.80123	0.0402939	0.144651	208.185	401.231	325.562	165.59	1631.99	1460.73
ABUW_RS05435	ABUW_1111		aldehyde dehydrogenase family protein	CDS	2.61772	0.0131435	0.0746198	714.387	708.024	1285.19	271.216	68.4847	101.391
ABUW_RS05440	ABUW_1112		Lrp/AsnC family transcriptional regulator	CDS	2.68833	1.90381e-05	0.00150358	28.6373	25.9139	28.8979	3.63795	4.05085	5.21868
ABUW_RS05445	ABUW_1113		thiamine pyrophosphate-dependent enzyme	CDS	6.23493	0.000546425	0.0112254	1612.72	1437.44	2854.28	32.6161	20.3808	25.3479
ABUW_RS05450	ABUW_1114		amino acid permease	CDS	5.97076	0.000995136	0.0155119	1000.28	542.105	1261.21	20.6987	12.2791	11.6799
ABUW_RS05455	ABUW_1115		substrate-binding domain-containing protein	CDS	-2.4059	6.12498e-05	0.00315481	55.7298	47.6538	41.9634	131.343	267.989	371.396
ABUW_RS05460	ABUW_1116	pstC	phosphate ABC transporter permease subunit PstC	CDS	-1.99835	3.80349e-05	0.00233062	39.3317	33.3924	28.5904	90.8234	132.792	181.535
ABUW_RS05465	ABUW_1117	pstA	phosphate ABC transporter permease PstA	CDS	-2.15537	7.73664e-05	0.00376658	63.81	32.6968	37.352	136.988	210.011	250.248
ABUW_RS05540	ABUW_1132		LysR family transcriptional regulator	CDS	1.49979	0.00579374	0.0443104	373.829	241.573	344.315	200.338	66.0795	72.9372
ABUW_RS05690	ABUW_1163		TetR/AcrR family transcriptional regulator	CDS	-1.63342	0.037897	0.138647	0.237654	0.869595	0.922272	2.63438	0.632945	2.85785
ABUW_RS05720	ABUW_1170	basB	acinetobactin non-ribosomal peptide synthetase subunit BasB	CDS	1.03389	0.0221856	0.102839	1114.12	845.072	1326.69	879.256	317.106	408.424
ABUW_RS05725	ABUW_1173	bauD	ferric acinetobactin ABC transporter permease subunit BauD	CDS	1.33916	0.000415988	0.00960015	358.144	338.968	449.147	190.303	137.729	125
ABUW_RS05730	ABUW_1174	bauC	ferric acinetobactin ABC transporter permease subunit BauC	CDS	1.65376	0.000349157	0.00918736	304.197	278.096	454.834	152.919	85.8274	90.8298
ABUW_RS05735	ABUW_1175	bauE	ferric acinetobactin ABC transporter ATP-binding protein BauE	CDS	1.40404	0.000560203	0.0114423	152.217	151.831	249.628	87.06	52.661	69.4581
ABUW_RS05740	ABUW_1176	bauB	siderophore-binding periplasmic lipoprotein BauB	CDS	1.72279	0.000264859	0.00818529	144.018	148.353	244.095	68.7448	50.2559	43.489
ABUW_RS05745	ABUW_1177	bauA	TonB-dependent ferric acinetobactin receptor BauA	CDS	1.29547	0.00326889	0.0320168	192.975	211.659	301.583	139.246	71.143	77.2861
ABUW_RS05765	ABUW_1181	basF	acinetobactin biosynthesis bifunctional isochorismatase/aryl carrier protein BasF	CDS	1.24927	0.00115539	0.0166447	244.545	267.835	345.237	154.174	103.423	103.131
ABUW_RS05770	ABUW_1182	basG	acinetobactin biosynthesis histidine decarboxylase BasG	CDS	1.25046	0.00429454	0.0369234	182.874	203.311	284.675	125.07	83.802	73.0615
ABUW_RS05780	ABUW_1184	barA	acinetobactin export ABC transporter permease/ATP-binding subunit BarA	CDS	1.45627	0.00180027	0.0220979	104.092	118.787	164.164	59.5872	42.4073	39.0158
ABUW_RS05785	ABUW_1185	barB	acinetobactin export ABC transporter permease/ATP-binding subunit BarB	CDS	1.04234	0.0106616	0.0662437	73.4349	117.047	128.657	58.9599	47.4709	48.4591
ABUW_RS05815	ABUW_1191		DUF817 family protein	CDS	-1.14615	0.0107624	0.0667532	1.90123	3.13054	1.99826	4.76697	7.21558	3.47912
ABUW_RS05835	ABUW_1195	folE	GTP cyclohydrolase I FolE	CDS	1.1393	0.00349524	0.0328868	146.989	141.744	80.2377	38.763	67.5986	61.1331
ABUW_RS06000	ABUW_1228	lipA	lipoyl synthase	CDS	1.42435	0.000182042	0.00659445	6349.15	6412.91	5640	2789.93	1875.67	2190.73
ABUW_RS06025	ABUW_1233		OmpW family protein	CDS	-1.9744	0.0348851	0.131895	36.8363	90.2639	37.1983	49.1751	356.855	238.941
ABUW_RS06070	ABUW_1242		septal ring lytic transglycosylase RlpA family protein	CDS	-1.55667	0.000988324	0.0154736	110.271	177.049	122.355	244.245	405.718	555.044
ABUW_RS06095	ABUW_1247		ABC transporter permease	CDS	1.02319	0.000849128	0.0144048	163.387	163.658	166.163	68.1175	91.7771	82.7533
ABUW_RS06100	ABUW_1248		ABC transporter ATP-binding protein	CDS	1.04004	0.00148711	0.0197915	349.351	356.534	279.448	135.106	147.603	196.446
ABUW_RS06360	ABUW_1304		hypothetical protein	CDS	-1.29768	0.0445675	0.154229	0.712961	0.521757	1.07598	2.50893	1.77225	1.49105
ABUW_RS06380	ABUW_1308		hypothetical protein	CDS	-1.11219	0.0225172	0.104008	1.06944	1.91311	1.2297	2.88527	2.2786	3.85188
ABUW_RS06420	ABUW_1316		tape measure protein	CDS	-1.11077	0.00113615	0.0166298	35.2916	23.8269	18.4454	55.0711	58.9905	53.8021
ABUW_RS06535	ABUW_1340	hisQ	histidine ABC transporter permease HisQ	CDS	-1.30678	0.00569067	0.0437763	2.37654	5.21757	7.07075	10.7884	12.6589	12.5497
ABUW_RS06540	ABUW_1341		ABC transporter permease	CDS	-1.23941	0.00130313	0.0180207	3.5648	4.86973	7.07075	11.5411	12.5323	12.4254
ABUW_RS06565	ABUW_1346		PLP-dependent aminotransferase family protein	CDS	1.12763	0.000169732	0.00628363	30.4197	28.3488	33.3555	12.0429	15.0641	15.0348
ABUW_RS06585	ABUW_1350		DUF4010 domain-containing protein	CDS	1.13237	0.000601389	0.0119404	103.26	95.3076	114.977	63.3506	41.0149	38.6431
ABUW_RS06640	ABUW_1361		glycosyl transferase family protein	CDS	1.19379	0.00092076	0.014818	304.078	225.225	233.796	142.507	93.2961	97.7881
ABUW_RS06875	ABUW_1410		hypothetical protein	CDS	-2.27249	0.00103803	0.0159016	0.35648	0.521757	0.614848	2.88527	1.39248	2.9821
ABUW_RS07085	ABUW_1454		hypothetical protein	CDS	4.57577	7.35346e-08	3.73346e-05	238.129	332.185	255.162	10.0357	9.36759	15.159
ABUW_RS07135	ABUW_1464		CoA-acylating methylmalonate-semialdehyde dehydrogenase	CDS	-1.14112	0.0176488	0.0903583	38.381	28.3488	24.2865	108.135	44.1796	48.7077
ABUW_RS07150	ABUW_1467		hypothetical protein	CDS	-1.49309	0.0153906	0.0823768	4.39659	9.04378	9.37643	19.1933	23.6722	20.999
ABUW_RS07155	ABUW_1468		PIG-L family deacetylase	CDS	-1.30211	0.0336514	0.129762	4.27776	6.26108	6.30219	12.2938	15.0641	14.0407
ABUW_RS07160	ABUW_1469		class I SAM-dependent methyltransferase	CDS	-1.38638	0.0235673	0.106023	1.30709	1.56527	1.69083	4.01429	5.56992	2.36083
ABUW_RS07165	ABUW_1470		glycosyltransferase	CDS	-1.09975	0.0205315	0.097033	3.20832	1.91311	3.68909	8.53037	4.93697	5.59144
ABUW_RS07200	ABUW_1477	gltS	sodium/glutamate symporter	CDS	-1.43092	2.80148e-05	0.00199129	31.8456	40.0014	38.2743	92.7051	99.6256	104.498
ABUW_RS07210	ABUW_1479		LysR substrate-binding domain-containing protein	CDS	-1.13752	0.00128542	0.0178452	20.6759	29.5662	23.2105	49.426	64.5604	47.4651
ABUW_RS07220	ABUW_1481		SDR family oxidoreductase	CDS	-1.65822	0.000312009	0.00871279	3.32715	1.73919	2.30568	7.15046	7.59534	8.9463
ABUW_RS07230	ABUW_1483		ATP-binding protein	CDS	1.20461	0.00297375	0.0302469	85.5553	67.6545	60.87	42.5264	22.4063	27.9572
ABUW_RS07250	ABUW_1487	csuAB	Csu fimbrial major subunit CsuAB	CDS	-1.64694	0.00762427	0.0529445	0.475307	1.39135	0.922272	3.26161	3.4179	1.86381
ABUW_RS07295	ABUW_1496	proP	glycine betaine/L-proline transporter ProP	CDS	-2.032	0.000957672	0.01506	5.46603	15.1309	6.91704	21.3259	47.9773	42.3707
ABUW_RS07355	ABUW_1508		lipocalin family protein	CDS	1.59647	0.00101988	0.0157594	4.63424	6.435	8.45416	2.38349	2.40519	1.6153
ABUW_RS07360	ABUW_1509		acyl-CoA desaturase	CDS	3.02267	0.000359326	0.00918736	34.6974	63.4804	75.6263	12.4192	4.55721	4.3489
ABUW_RS07365	ABUW_1510		FAD-dependent oxidoreductase	CDS	3.28997	2.28179e-05	0.00168948	36.4798	49.9147	65.0202	6.89957	4.30403	4.22464
ABUW_RS07370	ABUW_1511		DUF1365 domain-containing protein	CDS	2.22675	0.000421271	0.00965933	17.824	14.4353	23.6717	3.38706	4.43062	4.10039
ABUW_RS07375	ABUW_1512		cyclopropane-fatty-acyl-phospholipid synthase family protein	CDS	3.31706	9.50138e-05	0.00423183	116.688	153.744	179.997	24.9639	9.49418	10.6859
ABUW_RS07380			DUF1295 domain-containing protein	CDS	2.74772	0.000132399	0.00522828	69.1572	67.4805	86.0787	13.7991	10.0005	9.31907
ABUW_RS07385			cyclopropane-fatty-acyl-phospholipid synthase family protein	CDS	2.06015	0.000404942	0.00960015	88.1695	64.5239	89.6141	27.2219	16.0768	14.7863
ABUW_RS07400	ABUW_1516		chalcone isomerase family protein	CDS	2.22909	0.00374376	0.0344074	6.41665	13.0439	16.7546	5.01787	1.64566	0.994034
ABUW_RS07405	ABUW_1517		nuclear transport factor 2 family protein	CDS	2.217	0.00195489	0.0229828	9.7438	25.0443	36.7372	7.90314	3.67108	3.72763
ABUW_RS07480	ABUW_1532	purH	bifunctional phosphoribosylaminoimidazolecarboxamide formyltransferase/IMP cyclohydrolase	CDS	1.19153	0.000409416	0.00960015	1139.43	802.114	866.014	388.759	413.06	427.435
ABUW_RS07505	ABUW_1537	mnmG	tRNA uridine-5-carboxymethylaminomethyl(34) synthesis enzyme MnmG	CDS	1.8632	2.74832e-05	0.00199129	4547.86	3968.83	3114.97	925.922	1136.64	1134.57
ABUW_RS07560	ABUW_1549	cyoE	heme o synthase	CDS	-1.43539	0.000660041	0.0126618	120.134	106.612	112.056	360.283	269.761	286.406
ABUW_RS07640	ABUW_1564		hypothetical protein	CDS	-1.99881	0.0116071	0.0690252	69.1572	189.05	146.795	114.156	749.407	754.596
ABUW_RS07680	ABUW_1572		3-hydroxyacyl-CoA dehydrogenase	CDS	1.49878	0.0229365	0.104777	15.2098	15.1309	39.6577	10.663	7.72193	6.33697
ABUW_RS07690	ABUW_1574		AMP-binding protein	CDS	1.73056	0.0322595	0.126084	274.371	200.529	597.94	168.475	78.4852	76.2921
ABUW_RS07750	ABUW_1587		DUF2799 domain-containing protein	CDS	1.46953	0.000285677	0.00841856	37.3116	26.9574	23.6717	10.663	12.5323	8.57354
ABUW_RS07780	ABUW_1593		bifunctional aconitate hydratase 2/2-methylisocitrate dehydratase	CDS	1.75197	4.4665e-05	0.00260228	6057.43	5408.7	7731.56	1889.73	1890.1	1919.85
ABUW_RS07800	ABUW_1597		membrane protein	CDS	-1.61672	0.00918394	0.0603322	0.594134	1.21743	0.461136	2.75983	1.51907	2.60934
ABUW_RS07830	ABUW_1603		GNAT family N-acetyltransferase	CDS	-1.12006	0.0231897	0.105392	8.4367	7.47851	9.06901	7.90314	21.8999	24.6023
ABUW_RS07875	ABUW_1613		UDP-2,3-diacylglucosamine diphosphatase	CDS	-1.14419	0.00112729	0.0166298	4.39659	3.13054	4.30394	8.40493	8.22829	9.69183
ABUW_RS07905	ABUW_1620	eat	ethanolamine permease	CDS	2.57639	9.26645e-05	0.00422218	28.7561	50.6104	61.6385	12.1683	5.44333	5.9642
ABUW_RS07910	ABUW_1621		aldehyde dehydrogenase family protein	CDS	2.81422	0.0126238	0.0727149	6802.71	11949.6	15909.2	4226.55	302.674	398.856
ABUW_RS07915	ABUW_1622		helix-turn-helix domain-containing protein	CDS	1.08134	0.00159845	0.0205247	374.898	290.966	465.594	217.399	166.211	151.093
ABUW_RS07935	ABUW_1626		5-carboxymethyl-2-hydroxymuconate Delta-isomerase	CDS	1.8552	0.000578294	0.0116202	18.537	24.3487	27.207	10.7884	4.30403	4.22464
ABUW_RS08040	ABUW_1648		mechanosensitive ion channel	CDS	-1.2402	0.00298738	0.0302469	20.4382	21.9138	21.2123	32.867	68.4847	48.8319
ABUW_RS08045	ABUW_1649		hypothetical protein	CDS	-1.49854	0.0171521	0.0887313	1.54475	3.6523	2.30568	3.13617	7.59534	10.1888
ABUW_RS08100	ABUW_1662		hypothetical protein	CDS	-1.87159	0.0217051	0.101417	1.30709	0.869595	0.461136	3.13617	1.26589	5.59144
ABUW_RS08125	ABUW_1668		benzoate/H(+) symporter BenE family transporter	CDS	1.25908	0.00120871	0.0171002	39.5693	30.9576	18.9066	11.4156	13.4184	12.5497
ABUW_RS08150	ABUW_1673	aceI	chlorhexidine efflux PACE transporter AceI	CDS	-1.36101	0.0494783	0.164225	1.42592	1.04351	0.922272	5.51965	1.01271	2.36083
ABUW_RS08165	ABUW_1676		hypothetical protein	CDS	1.83775	0.000663668	0.0126618	145.444	96.8728	147.717	59.8381	23.419	25.8449
ABUW_RS08170	ABUW_1677		serine hydrolase	CDS	2.08272	1.69739e-05	0.00140291	111.578	82.6115	116.206	32.1143	20.7606	20.3777
ABUW_RS08230	ABUW_1690		FMN-binding glutamate synthase family protein	CDS	-1.0049	0.0025203	0.0266581	11.645	11.3047	9.83757	16.4335	26.4571	22.987
ABUW_RS08260	ABUW_1696	accC	acetyl-CoA carboxylase biotin carboxylase subunit	CDS	-1.28985	0.0165224	0.0860136	91.3778	94.438	71.1687	163.457	255.583	209.368
ABUW_RS08300	ABUW_1705	nirD	nitrite reductase small subunit NirD	CDS	-1.08434	0.00376603	0.0344074	12.7145	6.78284	13.8341	26.2184	21.5201	23.2355
ABUW_RS08325	ABUW_1710		MoaD/ThiS family protein	CDS	1.42505	0.00114098	0.0166298	53.7097	30.2619	45.0376	22.455	14.5577	11.0586
ABUW_RS08330	ABUW_1711		molybdenum cofactor biosynthesis protein MoaE	CDS	1.22385	0.000584672	0.0116737	111.816	73.7416	97.2997	49.8023	40.1287	31.1878
ABUW_RS08335	ABUW_1712	moaCB	bifunctional molybdenum cofactor biosynthesis protein MoaC/MoaB	CDS	1.44175	0.00197809	0.0229828	153.168	77.0461	94.3792	56.9528	37.7235	24.8508
ABUW_RS08340	ABUW_1713		molybdopterin molybdotransferase MoeA	CDS	1.75479	7.88112e-05	0.00378507	206.877	115.308	180.15	59.2108	50.0027	39.6371
ABUW_RS08355	ABUW_1716		DMT family transporter	CDS	-1.17204	0.000955658	0.01506	6.41665	7.47851	5.99477	14.9282	17.0895	12.7982
ABUW_RS08380	ABUW_1721		SDR family NAD(P)-dependent oxidoreductase	CDS	1.06008	0.0238236	0.106368	1100.81	2155.9	2201.62	464.027	1187.79	965.952
ABUW_RS08420	ABUW_1729		protein tyrosine phosphatase family protein	CDS	1.02994	0.0141111	0.0777127	7.72374	5.73932	5.22621	4.26519	3.03814	1.86381
ABUW_RS08425	ABUW_1730	argF	ornithine carbamoyltransferase	CDS	1.99759	1.505e-05	0.00127352	524.739	444.537	454.834	86.5582	122.918	147.117
ABUW_RS08430	ABUW_1731	adeN	multidrug efflux transcriptional repressor AdeN	CDS	1.27238	0.0173144	0.0889666	498.122	512.887	412.256	66.8631	246.089	276.217
ABUW_RS08435	ABUW_1732	glnG	nitrogen regulation protein NR(I)	CDS	1.15899	0.00526113	0.0418618	413.874	190.441	207.204	150.912	112.158	100.397
ABUW_RS08440	ABUW_1733		ATP-binding protein	CDS	1.41863	0.00185834	0.0222375	173.725	98.0903	90.229	64.7305	35.3183	35.4125
ABUW_RS08505	ABUW_1746		tetratricopeptide repeat protein	CDS	-1.14293	0.00708135	0.0505159	18.1805	21.5659	19.9826	21.3259	57.598	52.9323
ABUW_RS08520	ABUW_1749		RNA-binding protein	CDS	1.11945	0.0185025	0.0914573	246.566	384.883	119.588	102.615	118.867	124.13
ABUW_RS08535	ABUW_1752		hypothetical protein	CDS	1.52412	0.0205208	0.097033	8.79318	4.69581	7.37818	4.76697	0.632945	1.86381
ABUW_RS08550	ABUW_1755		Lrp/AsnC family transcriptional regulator	CDS	1.08873	0.000620528	0.0121843	18.6558	16.0005	14.1415	8.53037	6.58263	7.82802
ABUW_RS08590	ABUW_1763		universal stress protein	CDS	1.09794	0.0147477	0.0800052	549.455	1473.62	1519.44	551.589	562.815	540.506
ABUW_RS08635	ABUW_1773		alpha/beta fold hydrolase	CDS	-2.40281	0.0025752	0.0270777	40.0446	32.6968	35.0463	36.3795	265.964	268.141
ABUW_RS08645	ABUW_1775		hypothetical protein	CDS	-1.88727	9.20173e-05	0.00422218	51.0955	30.9576	42.7319	124.945	127.602	209.617
ABUW_RS08665	ABUW_1779		LysR family transcriptional regulator	CDS	-1.00296	0.00141636	0.0192127	15.091	13.3918	11.9895	22.2041	27.723	31.3121
ABUW_RS08685	ABUW_1783		CBS domain-containing protein	CDS	-1.27643	0.00035501	0.00918736	43.0153	68.698	63.3294	136.737	131.779	155.318
ABUW_RS08720	ABUW_1791		DUF2057 domain-containing protein	CDS	-1.58831	0.00160466	0.0205247	12.1203	9.73946	9.99128	16.6844	38.7363	40.6311
ABUW_RS08770	ABUW_1802		insulinase family protein	CDS	1.01133	0.00170075	0.0213585	2964.49	2662.35	3218.73	1712.1	1280.57	1395.5
ABUW_RS08955	ABUW_1840	aroD	type I 3-dehydroquinate dehydratase	CDS	1.44297	0.0233074	0.105458	16.7546	5.04365	6.30219	5.6451	2.65837	2.11232
ABUW_RS09030	ABUW_1855		MFS transporter	CDS	2.62861	5.51089e-05	0.00296753	29.5879	86.9595	59.3328	7.77769	10.8867	9.69183
ABUW_RS09035	ABUW_1856		MarR family winged helix-turn-helix transcriptional regulator	CDS	1.25472	0.000111363	0.0046167	17.4675	21.7399	22.2882	7.77769	9.36759	8.57354
ABUW_RS09040	ABUW_1857		amidase	CDS	1.31319	0.0344802	0.131062	4.51542	12.0004	5.22621	2.25804	2.53178	3.85188
ABUW_RS09060	ABUW_1861		aromatic ring-hydroxylating dioxygenase subunit alpha	CDS	1.78985	0.000903841	0.014803	75.2173	60.002	60.7163	13.2973	26.7103	16.6501
ABUW_RS09130	ABUW_1875	catA	catechol 1,2-dioxygenase	CDS	1.50122	0.000716005	0.0131618	303.602	240.53	214.121	73.1354	108.234	86.4809
ABUW_RS09300	ABUW_1910		amidohydrolase	CDS	2.78888	0.000733176	0.0132269	49.7884	23.653	55.6438	7.5268	3.67108	7.45525
ABUW_RS09390	ABUW_1928		DMT family transporter	CDS	-1.53668	0.00888764	0.0590405	1.54475	2.7827	1.69083	3.13617	8.1017	6.08846
ABUW_RS09425	ABUW_1935		fumarylacetoacetate hydrolase family protein	CDS	-1.19031	0.0007058	0.0130647	7.96139	8.86987	11.5284	21.5768	20.0011	23.1113
ABUW_RS09450	ABUW_1942		ribose-phosphate pyrophosphokinase	CDS	-1.58967	0.0304306	0.12085	69.0384	114.439	99.298	148.529	360.779	341.575
ABUW_RS09455	ABUW_1943		nicotinate phosphoribosyltransferase	CDS	-1.2842	0.0146481	0.0796907	101.835	117.743	115.899	156.808	299.889	360.337
ABUW_RS09470	ABUW_1947		helix-turn-helix transcriptional regulator	CDS	-1.32227	0.00185645	0.0222375	3.0895	3.47838	5.99477	12.5447	10.6335	8.20078
ABUW_RS09480	ABUW_1949		HlyD family secretion protein	CDS	-1.82881	0.00174805	0.0217223	3.44598	2.95662	3.22795	7.02501	17.3427	10.0646
ABUW_RS09485	ABUW_1950		DHA2 family efflux MFS transporter permease subunit	CDS	-1.27298	0.0162082	0.0850869	3.68363	9.39162	9.06901	17.9389	21.5201	13.668
ABUW_RS09570	ABUW_1968		SDR family NAD(P)-dependent oxidoreductase	CDS	-1.36766	0.0013906	0.0190093	3.44598	4.34797	5.37992	9.28305	9.241	15.4075
ABUW_RS09575	ABUW_1969		alpha/beta hydrolase	CDS	-1.58436	0.0232933	0.105458	1.7824	7.82635	5.68735	14.9282	11.7728	18.5139
ABUW_RS09600	ABUW_1974	adeA	multidrug efflux RND transporter periplasmic adaptor subunit AdeA	CDS	2.43885	0.0364816	0.135425	40.2823	4.34797	35.5075	5.39421	4.93697	4.47315
ABUW_RS09620	ABUW_1978		NAD(P)/FAD-dependent oxidoreductase	CDS	-1.32491	0.00474886	0.0395509	74.3856	188.876	189.527	411.34	403.692	318.961
ABUW_RS09630	ABUW_1980		FAD-binding oxidoreductase	CDS	-1.09447	0.0024676	0.0263359	118.351	200.007	194.753	347.989	411.668	335.859
ABUW_RS09635	ABUW_1981		hypothetical protein	CDS	-1.32642	0.00249975	0.0265198	53.7097	118.439	101.143	211.754	254.95	218.315
ABUW_RS09655	ABUW_1985		hypothetical protein	CDS	-1.32201	0.021852	0.101785	3.32715	17.218	9.22272	19.3188	28.9889	25.3479
ABUW_RS09660	ABUW_1986		replication initiation factor domain-containing protein	CDS	-1.31737	0.00530457	0.0419048	21.1512	68.1762	53.7992	122.311	118.487	115.308
ABUW_RS09695	ABUW_1994		hypothetical protein	CDS	1.13732	0.0413352	0.1472	121.203	112.526	160.783	113.529	30.2548	35.5367
ABUW_RS09740	ABUW_2005		hypothetical protein	CDS	-1.42396	0.0110447	0.067214	2.73302	8.17419	7.6856	19.6951	15.4439	14.2892
ABUW_RS09895	ABUW_2038		replication initiation factor domain-containing protein	CDS	-1.85564	0.00315887	0.0312719	2.25771	3.82622	7.07075	18.4407	18.2288	10.6859
ABUW_RS09945	ABUW_2048		replication initiation factor domain-containing protein	CDS	-2.06637	0.00197174	0.0229828	4.63424	4.52189	2.30568	15.8063	15.5705	16.8986
ABUW_RS10060	ABUW_2072	ppk1	polyphosphate kinase 1	CDS	1.26231	0.00638212	0.0475872	338.775	244.704	365.835	214.263	84.1817	97.2911
ABUW_RS10145	ABUW_2089		dienelactone hydrolase family protein	CDS	-1.18553	0.00288348	0.029704	3.20832	5.56541	3.99651	9.78484	11.2664	7.82802
ABUW_RS10155	ABUW_2091		AraC family transcriptional regulator	CDS	2.67331	0.00547038	0.0425421	300.394	248.182	547.983	114.407	29.7484	27.7087
ABUW_RS10210	ABUW_2102		hypothetical protein	CDS	-1.83148	0.0495354	0.164225	0	0.869595	0.307424	1.25447	1.39248	1.24254
ABUW_RS10280	ABUW_2116		NAD(P)H-dependent oxidoreductase	CDS	-1.01198	0.0197144	0.095068	7.24843	10.0873	3.99651	10.9139	19.2415	12.7982
ABUW_RS10310	ABUW_2122		NAD(P)/FAD-dependent oxidoreductase	CDS	-1.67903	0.001498	0.0197915	28.7561	41.0449	31.3573	46.4153	133.805	143.514
ABUW_RS10340	ABUW_2128	lpdA	dihydrolipoyl dehydrogenase	CDS	1.38401	0.00209816	0.0235977	75.8115	131.657	168.776	64.8559	37.7235	41.5009
ABUW_RS10345	ABUW_2129		2-oxo acid dehydrogenase subunit E2	CDS	1.54401	0.00405406	0.035785	120.372	236.356	286.519	114.533	53.5472	52.4353
ABUW_RS10350	ABUW_2130		alpha-ketoacid dehydrogenase subunit beta	CDS	2.4125	0.000343474	0.00916143	117.163	243.313	296.972	65.9849	28.7357	28.7027
ABUW_RS10355	ABUW_2131		thiamine pyrophosphate-dependent dehydrogenase E1 component subunit alpha	CDS	2.21775	0.000245292	0.00778364	146.276	270.096	335.553	80.2859	42.4073	38.8916
ABUW_RS10360	ABUW_2132	lipA	lipoyl synthase	CDS	2.78392	0.000234298	0.00756995	110.865	176.528	214.889	42.0246	15.3173	15.5318
ABUW_RS10365	ABUW_2133		transcriptional regulator	CDS	1.69398	0.00358008	0.0333383	1406.43	947.336	2111.54	727.967	338.626	313.493
ABUW_RS10405	ABUW_2141		hypothetical protein	CDS	-1.05395	0.000766576	0.0135401	82.2281	65.9153	85.1565	156.683	143.932	183.896
ABUW_RS10410	ABUW_2142		YcgL domain-containing protein	CDS	-1.21567	0.000609946	0.0120431	122.629	102.96	121.74	283.133	225.582	298.086
ABUW_RS10440	ABUW_2148		YbaB/EbfC family nucleoid-associated protein	CDS	-1.15347	9.67877e-05	0.00423183	31.7267	29.2184	24.9013	62.7233	61.3957	66.973
ABUW_RS10470	ABUW_2155		hypothetical protein	CDS	-1.61584	0.0184896	0.0914573	0.594134	0.521757	0.307424	1.25447	1.64566	1.6153
ABUW_RS10510	ABUW_2163		DUF2797 domain-containing protein	CDS	1.40621	0.000114961	0.00465656	448.571	422.797	524.465	162.328	180.769	183.523
ABUW_RS10540	ABUW_2169		sulfite exporter TauE/SafE family protein	CDS	-2.19983	0.00714245	0.0506708	24.4783	41.2188	11.8358	67.7412	137.223	150.845
ABUW_RS10610	ABUW_2183		RraA family protein	CDS	2.46716	3.6949e-05	0.00233062	44.0847	17.9136	31.6647	5.51965	6.20286	5.21868
ABUW_RS10615	ABUW_2184		(2Fe-2S)-binding protein	CDS	2.39869	0.000631403	0.0123297	182.28	60.1759	140.032	40.3938	17.8491	14.2892
ABUW_RS10620	ABUW_2185		IucA/IucC family siderophore biosynthesis protein	CDS	1.92366	0.00224938	0.0245978	2022.31	598.977	1245.22	524.869	236.468	257.828
ABUW_RS10625	ABUW_2186		siderophore achromobactin biosynthesis protein AcsC	CDS	1.38374	0.00968157	0.0625222	3035.55	1066.3	1953.53	1196.26	597.88	526.465
ABUW_RS10670	ABUW_2195		alkane 1-monooxygenase	CDS	2.13908	0.000106334	0.00449895	81.2775	117.047	149.562	33.8706	24.0519	20.999
ABUW_RS10785	ABUW_2218		3'(2'),5'-bisphosphate nucleotidase CysQ	CDS	2.78912	1.47253e-06	0.000249208	286.61	319.663	427.319	50.1787	55.6992	43.6132
ABUW_RS10895	ABUW_2241		integration host factor subunit beta	CDS	-1.14983	0.000377965	0.00926406	187.033	158.092	199.211	343.598	425.339	438.99
ABUW_RS10910	ABUW_2244		SRPBCC family protein	CDS	1.53257	0.0206461	0.0973158	123.461	98.612	32.7407	12.6701	40.3819	35.0397
ABUW_RS11040	ABUW_2270		hypothetical protein	CDS	-1.8426	1.08679e-05	0.000980295	38.0246	50.4365	42.1171	186.163	126.969	155.069
ABUW_RS11130	ABUW_2288		GrpB family protein	CDS	1.03131	0.00773839	0.0532989	6.17899	4.69581	5.53363	3.51251	2.2786	2.23658
ABUW_RS11140	ABUW_2290		hypothetical protein	CDS	-1.07039	0.0181925	0.0905885	18.537	37.7404	25.0551	29.7309	57.7246	83.0018
ABUW_RS11225	ABUW_2308		hypothetical protein	CDS	-2.41138	0.0463491	0.158237	13.9027	14.6092	9.68386	2.13259	93.8025	107.48
ABUW_RS11230	ABUW_2309		hypothetical protein	CDS	-3.07833	0.0344657	0.131062	76.8809	113.395	92.0735	10.1612	1109.81	1264.66
ABUW_RS11275	ABUW_2318		cytosine permease	CDS	3.75377	7.13265e-05	0.00358668	228.979	71.3068	88.077	6.52323	14.0514	8.20078
ABUW_RS11280	ABUW_2319		PACE efflux transporter	CDS	-2.18848	0.00115594	0.0166447	0.831787	2.7827	1.84454	4.89242	11.8994	7.57951
ABUW_RS11325	ABUW_2329		DcaP family trimeric outer membrane transporter	CDS	-1.08867	0.0370198	0.136469	2.25771	8.86987	5.53363	13.7991	9.241	11.9284
ABUW_RS11355	ABUW_2335		SfnB family sulfur acquisition oxidoreductase	CDS	-1.53923	0.00664811	0.0488169	1.66357	4.34797	3.68909	14.05	7.21558	6.58547
ABUW_RS11360	ABUW_2336		SfnB family sulfur acquisition oxidoreductase	CDS	-1.57295	0.000195341	0.00680628	6.06017	6.26108	7.37818	26.2184	13.7982	18.6381
ABUW_RS11365	ABUW_2337		LLM class flavin-dependent oxidoreductase	CDS	-2.21786	8.44579e-05	0.00394952	3.44598	2.26095	1.84454	15.8063	8.35488	11.5556
ABUW_RS11510	ABUW_2366		chromate transporter	CDS	-1.46916	0.0138988	0.0770614	37.1928	44.1754	21.9808	51.5586	127.602	106.983
ABUW_RS11515	ABUW_2367		chromate transporter	CDS	-1.47842	0.0141475	0.0777127	36.0045	56.5237	19.0603	63.6015	133.551	113.568
ABUW_RS11575	ABUW_2379	tauD	taurine dioxygenase	CDS	-2.51898	6.33846e-06	0.000608834	11.7639	12.1743	9.83757	90.1962	46.838	56.7842
ABUW_RS11580	ABUW_2380	tauC	taurine ABC transporter permease TauC	CDS	-2.76455	1.7497e-05	0.00141328	8.08022	14.7831	13.6804	105.375	64.3072	77.9074
ABUW_RS11585	ABUW_2381		ATP-binding cassette domain-containing protein	CDS	-2.25452	7.16529e-05	0.00358668	7.60491	11.3047	9.37643	61.7198	35.3183	37.649
ABUW_RS11590	ABUW_2382	tauA	taurine ABC transporter substrate-binding protein	CDS	-2.64157	0.000578721	0.0116202	7.72374	12.1743	7.99303	86.8091	44.053	42.7435
ABUW_RS11605	ABUW_2385		LLM class flavin-dependent oxidoreductase	CDS	-1.19833	0.00161125	0.0205247	4.51542	5.21757	5.68735	15.5554	9.87395	9.94034
ABUW_RS11615	ABUW_2387		hypothetical protein	CDS	1.66205	0.000446617	0.00992048	47.8872	49.7408	59.3328	24.713	13.2919	11.5556
ABUW_RS11640	ABUW_2393		LysR family transcriptional regulator	CDS	2.27172	2.75569e-06	0.000364886	20.0817	21.9138	29.6664	4.89242	4.55721	5.34293
ABUW_RS11750	ABUW_2415		serine acetyltransferase	CDS	-1.30311	0.0229088	0.104777	2.25771	3.13054	2.45939	11.5411	3.92426	3.85188
ABUW_RS11755	ABUW_2416		hypothetical protein	CDS	-2.23577	0.00979014	0.0629189	6.41665	2.95662	2.92053	43.9063	7.21558	7.82802
ABUW_RS11760	ABUW_2417		cysteine desulfurase	CDS	-1.29021	0.036864	0.136331	19.9629	11.8265	11.8358	71.5046	19.6213	16.0288
ABUW_RS11765	ABUW_2418		LysE family translocator	CDS	-1.12073	0.0240262	0.10687	1.54475	4.34797	1.84454	6.27233	4.81038	5.46719
ABUW_RS11785	ABUW_2422		amino acid ABC transporter ATP-binding protein	CDS	-1.66868	0.00305615	0.0305959	1.90123	2.43487	1.38341	9.15761	5.69651	3.35486
ABUW_RS11795	ABUW_2424		amino acid ABC transporter permease	CDS	-1.33548	0.0388242	0.140797	2.25771	1.73919	1.84454	8.90671	2.02542	3.97614
ABUW_RS11805	ABUW_2426		response regulator transcription factor	CDS	-1.12677	0.00224554	0.0245978	5.70368	4.34797	7.22447	12.1683	11.5196	14.165
ABUW_RS11850	ABUW_2435		SDR family oxidoreductase	CDS	-1.45698	0.0425003	0.149699	19.0123	69.7415	53.0306	199.209	100.765	88.5933
ABUW_RS11910	ABUW_2448		DcaP family trimeric outer membrane transporter	CDS	2.54705	0.000898146	0.0147778	82.1093	59.8281	140.647	25.2148	13.0387	10.0646
ABUW_RS11915	ABUW_2449		class I SAM-dependent methyltransferase	CDS	2.64492	0.000414458	0.00960015	83.4164	54.0888	144.336	20.9496	12.026	12.0527
ABUW_RS11920	ABUW_2450		AMP-binding protein	CDS	3.3238	0.00195339	0.0229828	685.036	416.71	1142.85	163.081	29.1155	31.9333
ABUW_RS11925	ABUW_2451		TetR/AcrR family transcriptional regulator	CDS	2.54443	0.0150715	0.0812808	493.725	282.792	746.579	208.116	27.0901	25.8449
ABUW_RS11930	ABUW_2452		isovaleryl-CoA dehydrogenase	CDS	2.84294	0.00276007	0.0288509	818.598	419.84	1196.19	222.291	65.1934	51.814
ABUW_RS11935	ABUW_2453		methylcrotonoyl-CoA carboxylase	CDS	3.1342	0.00202842	0.0231801	1315.17	699.85	1832.4	298.438	84.9413	54.7961
ABUW_RS11940	ABUW_2454		enoyl-CoA hydratase/isomerase family protein	CDS	3.09702	0.00158883	0.0205247	572.389	263.313	733.206	117.794	36.4576	29.0755
ABUW_RS11945	ABUW_2455		acetyl/propionyl/methylcrotonyl-CoA carboxylase subunit alpha	CDS	3.44688	0.00116148	0.0166447	996.362	449.407	1313.01	169.729	45.8252	37.4005
ABUW_RS11950	ABUW_2456		hydroxymethylglutaryl-CoA lyase	CDS	3.94071	0.000158411	0.00605367	383.81	167.658	504.022	38.0103	13.1653	17.5198
ABUW_RS12015	ABUW_2469		SDR family oxidoreductase	CDS	-1.39027	0.00240181	0.0258667	3.0895	6.60892	5.68735	10.9139	15.697	13.4195
ABUW_RS12095	ABUW_2485		putative 2-aminoethylphosphonate ABC transporter substrate-binding protein	CDS	-1.0193	0.0336625	0.129762	1.06944	0.695676	0.76856	2.13259	1.77225	1.3668
ABUW_RS12105	ABUW_2487	pobA	4-hydroxybenzoate 3-monooxygenase	CDS	2.41005	0.00048647	0.0104766	2380.81	1793.8	2450.78	246.126	432.935	567.469
ABUW_RS12195	ABUW_2506		hydroxymethylglutaryl-CoA lyase	CDS	-1.20925	0.00052728	0.0110232	15.091	17.5658	17.3695	29.6054	42.7871	43.2405
ABUW_RS12210	ABUW_2509		TetR/AcrR family transcriptional regulator	CDS	1.26914	0.00384381	0.0346724	9.26849	11.3047	4.91878	3.7634	3.54449	3.23061
ABUW_RS12215	ABUW_2510		hypothetical protein	CDS	2.37878	0.000386106	0.00939878	44.56	33.9142	25.6699	3.51251	4.30403	12.1769
ABUW_RS12220	ABUW_2511		hypothetical protein	CDS	3.12539	4.5835e-06	0.000493629	25.6666	30.9576	24.7476	1.8817	3.4179	3.97614
ABUW_RS12225	ABUW_2513		cold-shock protein	CDS	2.73879	5.04345e-06	0.000527189	20.3194	28.1749	19.6751	4.89242	2.65837	2.60934
ABUW_RS12265	ABUW_2523	paaI1	PaaI family thioesterase	CDS	2.21015	0.0136682	0.0762589	2.02006	2.08703	2.45939	0.125447	0.632945	0.621271
ABUW_RS12270	ABUW_2524	paaY	carbonic anhydrase	CDS	1.77191	0.00112864	0.0166298	49.3131	45.3928	63.0219	11.4156	17.3427	17.3956
ABUW_RS12275	ABUW_2525	paaX	phenylacetic acid degradation operon negative regulatory protein PaaX	CDS	2.40675	0.000424555	0.00967223	254.408	190.093	309.883	54.193	43.9264	44.1102
ABUW_RS12280	ABUW_2526	paaF	phenylacetate--CoA ligase	CDS	3.9195	8.03647e-05	0.00380822	926.611	603.499	973.919	80.5368	49.3697	35.5367
ABUW_RS12285	ABUW_2527	paaE	3-oxoadipyl-CoA thiolase	CDS	5.62642	1.9552e-06	0.000289532	1227.36	883.16	1410.46	27.4728	21.267	22.49
ABUW_RS12290	ABUW_2528	paaC	3-hydroxyacyl-CoA dehydrogenase	CDS	6.39356	9.4298e-07	0.00017878	1785.73	1187.34	2043.6	26.8456	18.9884	13.7922
ABUW_RS12295	ABUW_2529	paaB	2-(1,2-epoxy-1,2-dihydrophenyl)acetyl-CoA isomerase PaaG	CDS	7.42844	2.37643e-07	7.67804e-05	1092.49	760.374	1266.28	8.27948	4.81038	4.97017
ABUW_RS12300	ABUW_2530	caiD	enoyl-CoA hydratase-related protein	CDS	7.76838	2.17163e-07	7.67804e-05	1273.7	797.94	1493.93	3.88885	6.32945	6.08846
ABUW_RS12305	ABUW_2531	paaK	phenylacetate-CoA oxygenase/reductase subunit PaaK	CDS	8.19827	1.01665e-07	4.01463e-05	3256.69	2357.47	3824.66	14.05	7.84852	10.1888
ABUW_RS12310	ABUW_2532	paaJ	phenylacetate-CoA oxygenase subunit PaaJ	CDS	8.10786	7.34683e-08	3.73346e-05	2593.63	2078.33	3169.39	10.9139	10.5069	6.95824
ABUW_RS12315	ABUW_2533	paaI2	phenylacetate-CoA oxygenase subunit PaaC	CDS	8.41667	4.29949e-08	3.73346e-05	5434.54	4389.37	6788.08	21.075	15.1907	12.3012
ABUW_RS12320	ABUW_2534	paaH	1,2-phenylacetyl-CoA epoxidase subunit B	CDS	8.03593	8.69233e-08	3.86157e-05	1473.57	1122.99	1930.01	8.02859	5.56992	3.60337
ABUW_RS12325	ABUW_2535	paaG	1,2-phenylacetyl-CoA epoxidase subunit A	CDS	7.90849	1.46979e-08	2.61182e-05	6950.42	7089.81	9213.65	35.1251	25.8242	35.7852
ABUW_RS12330	ABUW_2536	paaN	phenylacetic acid degradation bifunctional protein PaaZ	CDS	7.94536	8.88215e-09	2.61182e-05	4113.43	4415.98	5399.14	17.5625	20.634	18.2654
ABUW_RS12440	ABUW_2561		nucleoside deaminase	CDS	-1.21028	0.00218995	0.024146	2.37654	2.08703	2.92053	5.89599	4.6838	6.58547
ABUW_RS12445	ABUW_2562		ankyrin repeat domain-containing protein	CDS	-1.39827	0.0285594	0.116801	0.950614	0.695676	1.84454	2.25804	3.67108	3.35486
ABUW_RS12500	ABUW_2573	tssM	type VI secretion system membrane subunit TssM	CDS	1.35739	0.000437968	0.0098515	332.002	240.182	222.421	79.7841	126.716	103.628
ABUW_RS12540	ABUW_2581		hypothetical protein	CDS	1.44764	0.0243815	0.107633	41.2329	40.1753	177.23	24.9639	32.1536	37.649
ABUW_RS12690	ABUW_2613		RHS domain-containing protein	CDS	-1.202	0.0077104	0.0532092	4.27776	5.91324	10.9136	15.8063	16.2034	16.4016
ABUW_RS12700	ABUW_2616		hypothetical protein	CDS	-1.1281	0.0497432	0.164355	1.30709	3.6523	5.84106	6.27233	8.48147	8.57354
ABUW_RS12710	ABUW_2618	vgrG	type VI secretion system tip protein VgrG	CDS	3.19727	0.0196348	0.0948558	3941.25	162.092	187.221	84.0493	190.896	192.843
ABUW_RS12750	ABUW_2628		MFS transporter	CDS	3.01428	0.00048934	0.0104766	123.223	89.3943	395.501	33.7452	18.8618	22.6143
ABUW_RS12855	ABUW_2649		KpsF/GutQ family sugar-phosphate isomerase	CDS	1.86728	0.0143457	0.0784716	501.924	188.528	959.932	61.7198	267.736	122.887
ABUW_RS12990	ABUW_2675		hypothetical protein	CDS	-1.66633	0.00327014	0.0320168	1.66357	2.43487	2.92053	4.76697	7.72193	9.69183
ABUW_RS13015	ABUW_2681		hypothetical protein	CDS	-1.56597	0.026235	0.11153	10.5756	15.6527	12.7581	8.40493	72.7887	34.0457
ABUW_RS13050	ABUW_2689		hypothetical protein	CDS	2.17235	0.00253631	0.0267479	25.3101	19.6528	25.2088	10.663	1.77225	3.10636
ABUW_RS13070	ABUW_2693		hypothetical protein	CDS	-1.27976	0.00462558	0.0390552	2.37654	5.21757	6.45591	11.6665	9.87395	12.3012
ABUW_RS13095	ABUW_2698	xseA	exodeoxyribonuclease VII large subunit	CDS	-1.14754	0.0171403	0.0887313	32.3209	33.0446	32.1258	29.7309	89.4985	96.794
ABUW_RS13100	ABUW_2699		exodeoxyribonuclease VII small subunit	CDS	-1.77486	0.00526823	0.0418618	2.13888	0.869595	1.84454	3.01072	5.8231	8.20078
ABUW_RS13105	ABUW_2700		hypothetical protein	CDS	-3.94966	0.0336637	0.129762	18.1805	12.87	24.7476	834.346	11.7728	17.2713
ABUW_RS13115	ABUW_2702		hypothetical protein	CDS	2.20326	0.00420103	0.0365048	496.577	1691.36	450.684	155.303	220.392	197.191
ABUW_RS13135	ABUW_2707		heavy metal translocating P-type ATPase	CDS	1.30118	0.0347793	0.131776	199.985	232.877	912.896	214.514	142.666	188.866
ABUW_RS13150	ABUW_2710	benA	benzoate 1,2-dioxygenase large subunit	CDS	7.54342	4.61846e-07	0.000113625	1304.84	2672.79	3539.99	15.9317	11.5196	12.7982
ABUW_RS13155	ABUW_2711	benB	benzoate 1,2-dioxygenase small subunit	CDS	5.50584	5.63388e-06	0.000556189	252.745	528.366	670.184	10.9139	12.4057	8.57354
ABUW_RS13160	ABUW_2712		ring-hydroxylating dioxygenase ferredoxin reductase family protein	CDS	5.51746	3.77434e-06	0.00043271	329.744	628.717	961.622	17.9389	10.6335	13.2952
ABUW_RS13165	ABUW_2713		1,6-dihydroxycyclohexa-2,4-diene-1-carboxylate dehydrogenase	CDS	4.2025	2.04722e-05	0.0015817	135.581	239.139	396.884	14.9282	11.5196	15.4075
ABUW_RS13170	ABUW_2714	benE	benzoate/H(+) symporter BenE	CDS	3.87954	5.02675e-05	0.00288146	67.6124	124.178	211.508	7.40135	10.2537	9.69183
ABUW_RS13175	ABUW_2715		aromatic acid/H+ symport family MFS transporter	CDS	3.01027	9.74888e-05	0.00423183	17.3487	22.9573	57.1809	5.01787	3.79767	3.23061
ABUW_RS13180	ABUW_2716		OprD family outer membrane porin	CDS	1.86023	0.000924033	0.014818	11.1697	13.7396	29.0516	6.52323	4.55721	3.72763
ABUW_RS13220	ABUW_2724		hypothetical protein	CDS	-1.68333	0.000274541	0.00841135	32.4397	69.3937	54.4141	139.12	192.162	170.104
ABUW_RS13250	ABUW_2730		OmpA family protein	CDS	-4.95152	0.00176405	0.0218447	57.0368	116.178	111.749	903.341	302.295	7609.83
ABUW_RS13285	ABUW_2737	clpB	ATP-dependent chaperone ClpB	CDS	1.73574	0.00881837	0.0589107	5573.45	7199.37	2725.01	1028.29	1980.11	1644.88
ABUW_RS13290	ABUW_2738		peptidoglycan DD-metalloendopeptidase family protein	CDS	1.77364	0.000806264	0.0139779	341.865	250.965	188.451	47.5443	103.17	77.7831
ABUW_RS13320	ABUW_2744		hypothetical protein	CDS	4.18342	4.70371e-07	0.000113625	38.1434	51.48	75.1652	3.26161	2.02542	3.72763
ABUW_RS13325	ABUW_2745		adenylosuccinate synthase	CDS	1.54114	0.0317707	0.124628	914.847	541.236	2820.77	444.458	295.839	729.248
ABUW_RS13330	ABUW_2746		ATP phosphoribosyltransferase regulatory subunit	CDS	2.6269	9.88188e-05	0.00423183	1495.91	870.464	2184.56	358.527	173.427	204.771
ABUW_RS13370	ABUW_2754		adenosine deaminase	CDS	-3.66814	0.00885786	0.0590405	23.29	24.8704	23.8254	43.4045	28.8623	843.189
ABUW_RS13435	ABUW_2767		NAD(P)/FAD-dependent oxidoreductase	CDS	2.75966	6.83983e-08	3.73346e-05	89.4766	81.2201	103.909	14.1755	13.0387	13.2952
ABUW_RS13440	ABUW_2768		SDR family oxidoreductase	CDS	2.30793	3.48193e-05	0.00233062	31.4891	23.3051	28.5904	8.53037	4.81038	3.47912
ABUW_RS13445	ABUW_2769		alpha/beta hydrolase	CDS	1.46458	0.000654131	0.0126347	8.19905	12.1743	7.83931	4.26519	3.16473	2.73359
ABUW_RS13485	ABUW_2777	mhpT	3-(3-hydroxy-phenyl)propionate transporter MhpT	CDS	-1.71058	5.36365e-05	0.00293268	13.9027	13.9135	19.9826	53.1894	56.3321	46.9681
ABUW_RS13495	ABUW_2779		aldehyde dehydrogenase	CDS	-1.04991	0.000726365	0.0131797	220.305	179.658	176.769	442.701	418.63	332.877
ABUW_RS13535	ABUW_2787		aldehyde dehydrogenase (NADP(+))	CDS	-1.18957	0.000279652	0.00841856	47.4119	55.4801	77.3172	131.594	144.438	134.94
ABUW_RS13540	ABUW_2788	kdgD	5-dehydro-4-deoxyglucarate dehydratase	CDS	-1.60535	0.00333406	0.0324637	13.5463	18.2615	13.6804	44.4081	50.2559	43.6132
ABUW_RS13545	ABUW_2789	gudD	glucarate dehydratase	CDS	-1.34973	0.0270597	0.113318	24.4783	22.9573	30.1276	63.476	79.3713	54.9204
ABUW_RS13550	ABUW_2790		MFS transporter	CDS	-1.82374	3.79243e-05	0.00233062	36.4798	59.8281	51.9547	164.837	209.125	150.596
ABUW_RS13555	ABUW_2791	garD	galactarate dehydratase	CDS	-1.23933	0.000377624	0.00926406	8.79318	5.73932	7.83931	17.8134	20.0011	15.2833
ABUW_RS13570	ABUW_2794		coniferyl aldehyde dehydrogenase	CDS	2.53315	9.55772e-07	0.00017878	328.318	413.927	396.577	80.2859	59.8766	56.5357
ABUW_RS13595	ABUW_2799	astA	arginine N-succinyltransferase	CDS	1.6962	0.0257904	0.111221	52.9967	9.73946	9.22272	10.5375	6.45604	5.34293
ABUW_RS13600	ABUW_2800		aspartate aminotransferase family protein	CDS	1.89434	0.0140411	0.0776081	101.597	23.8269	19.6751	21.9532	8.35488	8.82205
ABUW_RS13655	ABUW_2811		hypothetical protein	CDS	-1.34593	0.0175591	0.0900508	0.831787	1.21743	0.76856	2.88527	2.2786	1.98807
ABUW_RS13725	ABUW_2824		GGDEF domain-containing protein	CDS	1.02071	0.0160542	0.0846536	108.37	111.482	220.423	75.268	69.624	72.0674
ABUW_RS13760	ABUW_2831		RHS repeat protein	CDS	-1.19622	0.00430115	0.0369234	73.5538	124.874	120.203	349.244	173.427	207.256
ABUW_RS13785	ABUW_2836		dipeptide ABC transporter ATP-binding protein	CDS	-1.10314	0.00158896	0.0205247	4.99072	3.82622	3.53538	8.53037	9.62077	8.57354
ABUW_RS13870	ABUW_2853		hypothetical protein	CDS	-1.09072	0.00199752	0.0230493	14.6157	29.2184	18.9066	40.3938	44.5593	48.3349
ABUW_RS13925	ABUW_2866	rlmH	23S rRNA (pseudouridine(1915)-N(3))-methyltransferase RlmH	CDS	1.35366	0.000489016	0.0104766	19.6064	15.4788	11.6821	7.5268	4.93697	5.83995
ABUW_RS13935	ABUW_2868		META and DUF4377 domain-containing protein	CDS	-1.05971	0.046641	0.158968	62.6217	107.134	76.0875	109.264	197.985	205.019
ABUW_RS13960	ABUW_2874		membrane protein	CDS	-1.67975	0.000305352	0.00861285	68.2066	43.6537	52.8769	112.651	251.912	163.643
ABUW_RS14055	ABUW_2894		DUF2239 family protein	CDS	-1.44579	0.000545271	0.0112254	21.1512	41.2188	44.5765	96.5939	109.879	84.4929
ABUW_RS14065	ABUW_2896	cysD	sulfate adenylyltransferase subunit CysD	CDS	-1.60013	0.00341627	0.0327488	88.5259	111.482	115.591	329.172	295.712	331.883
ABUW_RS14080	ABUW_2900		esterase	CDS	4.22381	3.97672e-06	0.000441665	23.7654	42.2623	52.1084	2.38349	1.77225	2.11232
ABUW_RS14085	ABUW_2901		SRPBCC domain-containing protein	CDS	1.64106	0.0200221	0.09616	65.7112	29.7401	38.5817	22.3295	9.36759	11.3071
ABUW_RS14155	ABUW_2915		hypothetical protein	CDS	1.45575	0.00324203	0.0319174	127.263	97.0468	120.049	71.3792	25.8242	28.33
ABUW_RS14160	ABUW_2916		TonB-dependent siderophore receptor	CDS	-1.76398	0.00512811	0.0413248	161.248	117.221	98.222	193.439	765.737	320.576
ABUW_RS14165	ABUW_2917	nfuA	Fe-S biogenesis protein NfuA	CDS	1.13262	0.0165299	0.0860136	1799.75	4528.5	2699.03	1598.44	1100.95	1417.74
ABUW_RS14200	ABUW_2925		inorganic phosphate transporter	CDS	-2.30692	0.0415765	0.147811	211.512	418.275	675.872	241.485	5564.1	654.82
ABUW_RS14260	ABUW_2937	def	peptide deformylase	CDS	1.67106	0.0498344	0.164355	19.1311	193.05	29.9738	35.2505	17.7225	22.8628
ABUW_RS14285	ABUW_2943		aspartate dehydrogenase	CDS	5.54767	0.00802722	0.0546528	13.7839	1212.39	9.53015	11.2902	8.73464	6.33697
ABUW_RS14320	ABUW_2950		SDR family oxidoreductase	CDS	-1.19932	0.00183503	0.0222375	4.75307	3.13054	5.68735	9.91029	10.2537	11.1829
ABUW_RS14335	ABUW_2953		non-heme iron oxygenase ferredoxin subunit	CDS	-8.16238	0.00743511	0.0520165	1.42592	2.43487	1.69083	1580.75	3.54449	0.994034
ABUW_RS14375	ABUW_2961		FKBP-type peptidyl-prolyl cis-trans isomerase	CDS	-1.02129	0.00718561	0.0506708	7.60491	13.5657	10.7598	17.4371	29.6218	17.5198
ABUW_RS14425	ABUW_2971	betB	betaine-aldehyde dehydrogenase	CDS	-1.48972	0.000849495	0.0144048	22.2206	34.4359	23.8254	42.9028	93.6759	89.2145
ABUW_RS14470	ABUW_2980		YbaN family protein	CDS	3.30438	0.0287517	0.11722	2902.23	66.0892	72.7058	151.665	79.7511	76.4163
ABUW_RS14475	ABUW_2981		biliverdin-producing heme oxygenase	CDS	-1.47803	0.0193681	0.0939395	331.883	157.571	154.634	1091.89	359.766	343.066
ABUW_RS14500	ABUW_2986		FecR domain-containing protein	CDS	-1.22924	0.0284536	0.116752	175.507	225.921	175.078	205.733	852.957	292.867
ABUW_RS14600	ABUW_3008		DUF927 domain-containing protein	CDS	-1.3072	0.0213208	0.10023	19.8441	19.6528	24.5939	26.0929	31.5207	101.019
ABUW_RS14640	ABUW_3017		tyrosine-type recombinase/integrase	CDS	-3.56838	0.016491	0.0860136	13.7839	17.9136	10.7598	10.7884	16.8363	475.894
ABUW_RS14755	ABUW_3040	argB	acetylglutamate kinase	CDS	1.36472	0.0484147	0.162173	118.946	164.353	767.484	155.93	123.931	128.106
ABUW_RS14835	ABUW_3057	rimI	ribosomal protein S18-alanine N-acetyltransferase	CDS	1.16654	0.00085383	0.0144048	40.9952	58.4368	70.7075	26.971	22.5329	26.2176
ABUW_RS14840	ABUW_3058		metal-dependent hydrolase	CDS	3.88955	4.79564e-07	0.000113625	8614.7	8813.69	11752.7	923.162	498.001	547.713
ABUW_RS14845	ABUW_3059		metal-dependent hydrolase	CDS	2.68148	1.92935e-06	0.000289532	311.683	484.538	378.285	51.684	67.9783	63.3697
ABUW_RS14990	ABUW_3088		DNA primase	CDS	1.25331	0.000726852	0.0131797	684.086	603.151	620.228	331.681	202.922	265.531
ABUW_RS15005	ABUW_3091	lolB	lipoprotein insertase outer membrane protein LolB	CDS	-1.20225	0.0301749	0.120091	13.5463	15.4788	11.9895	10.7884	52.1547	31.4363
ABUW_RS15010	ABUW_3092	ispE	4-(cytidine 5'-diphospho)-2-C-methyl-D-erythritol kinase	CDS	-1.18815	0.022981	0.104845	157.089	259.313	130.655	176.378	481.165	588.841
ABUW_RS15035	ABUW_3097		ribose-phosphate pyrophosphokinase	CDS	-1.49164	0.0116143	0.0690252	316.198	220.355	143.567	287.022	828.399	797.464
ABUW_RS15050	ABUW_3100		aspartate 1-decarboxylase	CDS	1.14058	0.0373298	0.137275	1101.41	1595.01	676.794	218.528	683.075	628.354
ABUW_RS15070	ABUW_3104		HAD-IA family hydrolase	CDS	1.0699	0.00374855	0.0344074	209.729	295.836	183.532	131.092	89.4985	107.604
ABUW_RS15120	ABUW_3114		segregation/condensation protein A	CDS	1.85293	0.000166795	0.00623987	416.25	519.322	578.265	100.106	152.793	166.128
ABUW_RS15125	ABUW_3115	scpB	SMC-Scp complex subunit ScpB	CDS	1.47971	0.000316249	0.00871279	145.919	147.135	199.365	48.6733	67.2188	60.6361
ABUW_RS15150	ABUW_3120	bioA	adenosylmethionine--8-amino-7-oxononanoate transaminase	CDS	1.19639	0.00282361	0.0292569	177.29	393.752	244.863	112.902	127.855	115.184
ABUW_RS15165	ABUW_3123		trehalose-6-phosphate synthase	CDS	-1.56836	0.0365045	0.135425	40.2823	89.0465	58.718	214.263	185.073	157.927
ABUW_RS15185	ABUW_3128		cell division protein ZipA	CDS	-1.17266	0.000288988	0.00841856	103.973	102.786	105.446	184.407	293.687	225.77
ABUW_RS15195	ABUW_3130		GntR family transcriptional regulator	CDS	1.32109	0.000325791	0.00883865	41.1141	33.5664	29.9738	18.5661	11.2664	12.0527
ABUW_RS15300	ABUW_3151		TetR/AcrR family transcriptional regulator	CDS	-1.03386	0.000773391	0.0135401	13.6651	12.0004	9.99128	23.3331	26.7103	23.1113
ABUW_RS15345	ABUW_3160		ferredoxin--NADP reductase	CDS	-1.03836	0.0125678	0.0725099	18.8935	20.1746	21.6734	57.3291	45.4455	21.993
ABUW_RS15365	ABUW_3164	upp	uracil phosphoribosyltransferase	CDS	1.18375	0.0246332	0.108216	2248.44	2085.29	2255.42	1689.39	549.396	661.778
ABUW_RS15370	ABUW_3165	nuoN	NADH-quinone oxidoreductase subunit NuoN	CDS	-1.16556	0.0310068	0.122167	369.314	144.701	158.631	275.983	788.903	444.457
ABUW_RS15385	ABUW_3168	nuoK	NADH-quinone oxidoreductase subunit NuoK	CDS	-1.43082	0.00416234	0.0363463	43.1341	12.0004	29.6664	81.0385	83.2956	65.1092
ABUW_RS15395	ABUW_3170	nuoI	NADH-quinone oxidoreductase subunit NuoI	CDS	-1.69255	0.0123493	0.0718999	110.39	49.9147	66.711	79.0314	455.721	199.677
ABUW_RS15445	ABUW_3180	bfmS	sensor histidine kinase BfmS	CDS	-2.09912	0.000164299	0.0062119	65.5924	63.4804	56.1049	142.633	248.747	402.211
ABUW_RS15480	ABUW_3188		PhzF family isomerase	CDS	-2.41675	0.0253181	0.110135	7.60491	5.73932	9.68386	13.6737	4.6838	104.995
ABUW_RS15495	ABUW_3191		hypothetical protein	CDS	-3.04666	0.0294829	0.118666	2.61419	4.69581	3.53538	2.63438	83.4222	2.9821
ABUW_RS15545	ABUW_3203		AraC family transcriptional regulator	CDS	1.0717	0.03552	0.133162	115.143	80.0027	134.344	89.8198	32.027	34.9154
ABUW_RS15550	ABUW_3204		amidohydrolase	CDS	-3.63813	0.0178967	0.090577	17.5864	14.4353	9.68386	496.267	10.7601	13.668
ABUW_RS15565	ABUW_3207		MFS transporter	CDS	-2.25146	0.0190167	0.0930928	37.7869	61.3934	43.0394	517.091	81.7765	78.0317
ABUW_RS15570	ABUW_3208		substrate-binding domain-containing protein	CDS	-2.65069	0.0393167	0.14186	0.594134	3.30446	1.69083	28.1001	3.16473	2.73359
ABUW_RS15575	ABUW_3209		LysR family transcriptional regulator	CDS	1.18459	0.000218877	0.00727	195.47	231.834	229.646	108.01	83.9285	97.0425
ABUW_RS15585	ABUW_3211	tcuB	tricarballylate utilization 4Fe-4S protein TcuB	CDS	-2.99467	0.0202348	0.096659	15.804	86.4377	57.642	996.799	99.8788	176.068
ABUW_RS15595	ABUW_3213		MFS transporter	CDS	2.3829	0.000211022	0.00714261	72.3655	46.9581	123.584	18.4407	14.5577	13.5437
ABUW_RS15600	ABUW_3214		acyl-CoA dehydrogenase	CDS	3.75556	0.000911031	0.014818	666.856	380.013	1285.65	33.1179	19.6213	119.905
ABUW_RS15610	ABUW_3216		zinc-binding dehydrogenase	CDS	1.51107	0.000251836	0.00785109	79.1386	85.742	72.7058	34.6233	19.4947	29.1997
ABUW_RS15685	ABUW_3231	rpe	ribulose-phosphate 3-epimerase	CDS	1.01782	0.0110755	0.0672862	482.437	656.544	439.924	370.569	180.389	228.752
ABUW_RS15710	ABUW_3236	tsaB	tRNA (adenosine(37)-N6)-threonylcarbamoyltransferase complex dimerization subunit type 1 TsaB	CDS	1.19013	0.00490999	0.0402076	169.328	178.441	104.063	39.1394	77.3459	81.5108
ABUW_RS15715	ABUW_3237		gamma carbonic anhydrase family protein	CDS	1.03536	0.0260258	0.11153	66.1865	65.9153	96.8386	37.7594	39.116	34.7912
ABUW_RS15765	ABUW_3247	hisC	histidinol-phosphate transaminase	CDS	1.00782	0.0133799	0.0752741	114.193	63.4804	63.4831	57.2037	28.7357	34.0457
ABUW_RS15900	ABUW_3274		acetyl-CoA carboxylase carboxyltransferase subunit alpha	CDS	2.58863	0.00684465	0.0498481	145.563	122.613	1018.03	60.8416	72.7887	80.144
ABUW_RS15935	ABUW_3281	pheS	phenylalanine--tRNA ligase subunit alpha	CDS	1.0171	0.0120592	0.0711704	279.599	178.093	415.484	188.923	119.88	122.639
ABUW_RS15950	ABUW_3284	rplT	50S ribosomal protein L20	CDS	-1.13371	0.0254721	0.1104	420.053	456.885	349.541	336.95	1226.77	1127.48
ABUW_RS15985	ABUW_3291		acyl-CoA synthetase	CDS	1.99284	0.00119374	0.0169702	152.574	121.917	244.863	76.1461	27.3432	26.9632
ABUW_RS16000	ABUW_3294	rapZ	RNase adapter RapZ	CDS	-2.45085	0.018011	0.090577	99.2204	90.09	83.3119	114.658	98.4863	1277.71
ABUW_RS16040	ABUW_3302	relA	bifunctional (p)ppGpp synthetase/guanosine-3',5'-bis(diphosphate) 3'-pyrophosphohydrolase	CDS	1.22973	0.000393959	0.00952469	2321.4	2160.25	2175.03	1119.74	838.779	879.844
ABUW_RS16045	ABUW_3303	rlmD	23S rRNA (uracil(1939)-C(5))-methyltransferase RlmD	CDS	1.20994	0.000345422	0.00916143	368.601	409.579	452.221	194.693	164.566	172.589
ABUW_RS16085	ABUW_3311		SDR family NAD(P)-dependent oxidoreductase	CDS	1.36983	0.00165682	0.0210298	64.2853	38.9578	37.1983	20.6987	13.4184	20.2534
ABUW_RS16090	ABUW_3312		NAD(P)(+) transhydrogenase (Re/Si-specific) subunit beta	CDS	-1.15558	0.002898	0.0297673	78.3068	33.0446	49.649	112.651	115.829	130.715
ABUW_RS16095	ABUW_3313		proton-translocating transhydrogenase family protein	CDS	-1.98799	0.000342591	0.00916143	2.85184	4.34797	5.68735	13.0465	18.3554	19.5079
ABUW_RS16100	ABUW_3314		Re/Si-specific NAD(P)(+) transhydrogenase subunit alpha	CDS	-1.74919	0.000450379	0.00994191	54.898	35.3055	45.9599	92.2033	226.341	139.662
ABUW_RS16105	ABUW_3315		DMT family transporter	CDS	1.3798	5.85108e-05	0.00305805	69.1572	70.2632	59.9477	21.7023	24.6849	30.1938
ABUW_RS16120	ABUW_3318		hypothetical protein	CDS	-2.88385	0.0127655	0.0731557	86.5059	184.18	223.651	3158.62	232.164	257.455
ABUW_RS16290	ABUW_3353		TetR/AcrR family transcriptional regulator	CDS	3.47866	0.0415901	0.147811	1.7824	4.52189	115.899	4.01429	2.91155	3.97614
ABUW_RS16295	ABUW_3354		EAL domain-containing protein	CDS	-1.09248	0.00926576	0.0606455	133.442	128.874	157.247	478.704	203.302	212.723
ABUW_RS16305	ABUW_3356	ilvN	acetolactate synthase small subunit	CDS	2.90545	0.0177238	0.0904189	143.067	2123.03	110.519	73.1354	124.564	119.408
ABUW_RS16420	ABUW_3379	pilW	type IV pilus biogenesis/stability protein PilW	CDS	1.06473	0.00281281	0.0292302	275.678	312.011	344.622	145.769	145.198	154.697
ABUW_RS16425	ABUW_3380	rlmN	23S rRNA (adenine(2503)-C(2))-methyltransferase RlmN	CDS	1.02718	0.0241289	0.107059	2915.65	5367.31	4959.67	3310.41	1590.09	1597.16
ABUW_RS16465	ABUW_3388		alpha/beta hydrolase	CDS	1.77176	0.00969496	0.0625222	3297.8	1757.97	3403.34	1588.78	400.654	487.822
ABUW_RS16490	ABUW_3393	eda	bifunctional 4-hydroxy-2-oxoglutarate aldolase/2-dehydro-3-deoxy-phosphogluconate aldolase	CDS	-1.24801	0.000771646	0.0135401	27.9243	32.5228	29.0516	70.7519	75.3205	66.476
ABUW_RS16495	ABUW_3394	edd	phosphogluconate dehydratase	CDS	-1.18954	0.0085245	0.0571917	139.384	321.402	169.544	515.837	402.806	518.761
ABUW_RS16500	ABUW_3395		acetate kinase	CDS	3.01965	1.30676e-06	0.000232211	468.89	372.36	555.362	59.3363	54.8131	58.0267
ABUW_RS16510	ABUW_3397		fumarate hydratase	CDS	1.26854	0.00108165	0.0163547	861.732	775.678	559.204	217.525	331.284	362.947
ABUW_RS16540	ABUW_3403		TonB-dependent siderophore receptor	CDS	-1.2955	0.00405778	0.035785	72.9596	112.526	61.7922	113.655	249.127	244.035
ABUW_RS16580	ABUW_3411		Sec-independent protein translocase subunit TatA	CDS	-2.76099	0.00207313	0.0234647	0.950614	2.95662	0.461136	4.39063	8.35488	16.153
ABUW_RS16585	ABUW_3412	tatB	Sec-independent protein translocase protein TatB	CDS	-1.88124	0.00376108	0.0344074	2.73302	3.6523	2.15197	4.26519	10.6335	16.5258
ABUW_RS16655	ABUW_3426		energy transducer TonB	CDS	1.89867	0.00166459	0.0210533	3124.19	8102.71	10393.5	2550.96	1257.79	1989.56
ABUW_RS16665	ABUW_3428		TetR/AcrR family transcriptional regulator	CDS	-2.28154	0.00997565	0.0633098	86.1494	72.872	55.6438	132.848	99.1192	812.126
ABUW_RS16670	ABUW_3429		coniferyl aldehyde dehydrogenase	CDS	-3.31416	3.61789e-06	0.00043271	142.236	136.526	207.511	1223.61	1431.6	2181.78
ABUW_RS16735	ABUW_3442		winged helix-turn-helix transcriptional regulator	CDS	-1.23211	0.0261765	0.11153	4.75307	8.00027	5.53363	6.52323	11.0132	25.2236
ABUW_RS16740	ABUW_3443		zinc-binding alcohol dehydrogenase family protein	CDS	-1.00628	0.00695055	0.0500944	10.2191	19.305	10.145	21.075	30.2548	28.0815
ABUW_RS16775	ABUW_3450		endonuclease/exonuclease/phosphatase family protein	CDS	-1.21056	0.048969	0.163465	15.6851	27.1314	18.138	24.5875	41.6478	74.5525
ABUW_RS16825	ABUW_3460	leuB	3-isopropylmalate dehydrogenase	CDS	-1.36654	0.0297345	0.119272	281.025	300.184	319.106	593.99	1140.19	587.35
ABUW_RS16830	ABUW_3461		hypothetical protein	CDS	-1.51935	0.0172469	0.0889666	67.4936	90.4378	82.6971	210.75	233.937	245.029
ABUW_RS16835	ABUW_3462	leuD	3-isopropylmalate dehydratase small subunit	CDS	-2.17142	0.0358492	0.133973	63.4535	92.351	65.0202	158.565	415.086	420.973
ABUW_RS16900	ABUW_3475		HAD-IA family hydrolase	CDS	1.10074	0.0116846	0.0692633	76.2868	38.9578	116.514	40.6447	31.7739	35.661
ABUW_RS16935	ABUW_3482		LysR family transcriptional regulator	CDS	-1.49333	0.0359376	0.134021	4.51542	9.73946	5.0725	10.9139	5.94969	37.152
ABUW_RS17090	ABUW_3513		Hsp33 family molecular chaperone HslO	CDS	1.13781	0.00595415	0.0452159	911.164	1877.45	912.742	588.094	564.334	529.571
ABUW_RS17175	ABUW_3530		FAD-dependent monooxygenase	CDS	1.44313	0.000857562	0.0144048	43.1341	45.5668	70.0927	27.8492	17.0895	13.4195
ABUW_RS17180	ABUW_3531	hisIE	bifunctional phosphoribosyl-AMP cyclohydrolase/phosphoribosyl-ATP diphosphatase HisIE	CDS	1.21714	0.000698427	0.0130647	342.102	235.66	247.63	144.64	102.79	107.604
ABUW_RS17185	ABUW_3532		AAA family ATPase	CDS	1.40011	0.000476993	0.0104149	296.116	230.79	206.435	65.4832	115.829	96.5455
ABUW_RS17345	ABUW_3564		alpha-ketoglutarate-dependent dioxygenase AlkB	CDS	1.18475	0.00508404	0.0411525	77.9504	55.828	39.1966	31.1108	21.8999	23.1113
ABUW_RS17350	ABUW_3565		methylated-DNA--[protein]-cysteine S-methyltransferase	CDS	1.29329	0.00143956	0.0193795	223.038	290.271	160.629	99.8555	80.8904	94.1847
ABUW_RS17380	ABUW_3571		hypothetical protein	CDS	4.80406	5.56369e-06	0.000556189	181.924	283.836	416.252	14.05	11.1398	6.33697
ABUW_RS17385	ABUW_3572	fadB	fatty acid oxidation complex subunit alpha FadB	CDS	-1.05177	0.00827187	0.0559966	1096.89	707.676	740.431	1094.65	1933.77	2247.76
ABUW_RS17390	ABUW_3573	fadA	acetyl-CoA C-acyltransferase FadA	CDS	-1.37434	0.00486867	0.0400492	708.683	361.925	339.089	715.046	1375.9	1564.11
ABUW_RS17395	ABUW_3574		hypothetical protein	CDS	1.23542	0.0200882	0.0962178	1031.77	1830.67	2320.74	1193.5	451.67	556.162
ABUW_RS17400	ABUW_3575		alpha/beta hydrolase	CDS	-1.55068	0.00339192	0.0326691	7.01078	11.4786	11.0673	29.1036	23.2924	33.9214
ABUW_RS17405	ABUW_3576		MerR family transcriptional regulator	CDS	1.28378	0.0038335	0.0346673	6.17899	16.0005	10.4524	4.01429	4.30403	4.97017
ABUW_RS17415	ABUW_3578		DsbA family oxidoreductase	CDS	1.72613	0.00247729	0.0263602	1564.12	4937.04	2827.23	1151.35	832.323	835.858
ABUW_RS17435	ABUW_3582		lysozyme inhibitor LprI family protein	CDS	-1.14836	0.0292219	0.118151	10.5756	28.6966	23.3642	23.584	65.32	49.4532
ABUW_RS17455	ABUW_3586		DUF4442 domain-containing protein	CDS	1.38639	0.00023389	0.00756995	51.8085	54.6105	66.711	28.9782	16.4566	20.7505
ABUW_RS17570	ABUW_3609		H-NS histone family protein	CDS	-2.03975	3.75807e-06	0.00043271	26.736	32.8707	23.8254	92.3287	117.728	132.952
ABUW_RS17655	ABUW_3626	cpdA	3',5'-cyclic-AMP phosphodiesterase	CDS	1.41124	0.000205905	0.00710474	25.6666	17.5658	31.2035	8.90671	10.3803	8.6978
ABUW_RS17695	ABUW_3634	xerD	site-specific tyrosine recombinase XerD	CDS	-1.04685	0.00971081	0.0625222	3.92128	6.435	4.15022	9.78484	8.73464	11.3071
ABUW_RS17815	ABUW_3658		hypothetical protein	CDS	-1.09484	0.0411024	0.14696	4.15894	12.3482	7.22447	12.5447	22.9126	14.7863
ABUW_RS17825	ABUW_3660		universal stress protein	CDS	-1.08044	0.000541456	0.0112254	18.4181	16.8701	13.6804	37.634	30.7611	35.2882
ABUW_RS17845	ABUW_3665	cadR	Cd(II)/Pb(II)-responsive transcriptional regulator	CDS	-1.27606	0.00171582	0.0213966	79.6139	90.2639	79.3154	147.525	240.013	215.954
ABUW_RS18045	ABUW_3708		transglycosylase SLT domain-containing protein	CDS	1.43445	0.000867508	0.0144071	33.1527	51.8278	32.4332	17.5625	11.1398	14.662
ABUW_RS18055	ABUW_3710		GNAT family N-acetyltransferase	CDS	1.13148	0.00206469	0.0234647	11.2885	14.2614	12.7581	7.65225	4.93697	4.84591
ABUW_RS18085	ABUW_3716		TetR/AcrR family transcriptional regulator	CDS	-2.06505	0.0140959	0.0777127	0.950614	1.56527	0	4.39063	3.29132	2.85785
ABUW_RS18090	ABUW_3717		DUF2236 domain-containing protein	CDS	-1.14967	0.0226013	0.104183	27.0925	16.8701	32.587	90.5725	33.0397	46.4711
ABUW_RS18265	ABUW_3752		DUF3861 domain-containing protein	CDS	-1.37419	0.000183695	0.00659445	17.3487	24.8704	25.2088	49.9278	70.2569	54.4233
ABUW_RS18270	ABUW_3753		PadR family transcriptional regulator	CDS	-1.30233	0.0046264	0.0390552	20.4382	52.5235	38.7354	72.0064	111.019	91.9481
ABUW_RS18280	ABUW_3755	guaA	glutamine-hydrolyzing GMP synthase	CDS	1.11746	0.0122757	0.0718746	4876.89	3025.32	1987.34	1074.58	1703.89	1779.69
ABUW_RS18295	ABUW_3758		DedA family protein	CDS	-1.05787	0.00699239	0.0502039	6.77313	9.91338	6.60962	10.9139	16.8363	20.6262
ABUW_RS18355	ABUW_3770		non-ribosomal peptide synthetase	CDS	-1.19461	0.000437002	0.0098515	18.7746	20.5224	26.5922	42.9028	48.6102	59.2693
ABUW_RS18365	ABUW_3772		acyl-CoA dehydrogenase	CDS	-1.22283	0.00454819	0.0386705	4.51542	6.08716	8.14674	20.4478	12.026	11.1829
ABUW_RS18370	ABUW_3773		fatty acyl-AMP ligase	CDS	-1.21073	0.00910886	0.0601477	6.89195	16.8701	12.1433	30.9853	26.8369	24.8508
ABUW_RS18390	ABUW_3777		MHS family MFS transporter	CDS	2.32403	0.0029829	0.0302469	26.6172	33.9142	119.434	16.8099	10.5069	8.57354
ABUW_RS18395	ABUW_3778		enoyl-CoA hydratase/isomerase family protein	CDS	3.2267	9.88301e-05	0.00423183	92.5661	47.132	183.225	14.3009	8.1017	12.0527
ABUW_RS18400	ABUW_3779		enoyl-CoA hydratase	CDS	4.13368	3.68614e-05	0.00233062	72.6032	73.9155	200.133	10.9139	4.93697	3.85188
ABUW_RS18405	ABUW_3780		acyl-CoA dehydrogenase family protein	CDS	4.18207	0.000376282	0.00926406	103.023	82.4376	261.925	17.8134	4.30403	2.48508
ABUW_RS18410	ABUW_3781		AMP-binding protein	CDS	4.28538	0.000213447	0.00715651	381.672	355.142	922.58	60.9671	12.4057	11.6799
ABUW_RS18415	ABUW_3782	mmsB	3-hydroxyisobutyrate dehydrogenase	CDS	4.85873	5.67752e-05	0.00301163	323.209	273.574	678.485	30.8599	6.70922	6.33697
ABUW_RS18420	ABUW_3783		CoA-acylating methylmalonate-semialdehyde dehydrogenase	CDS	5.63099	4.0755e-05	0.00241406	2378.2	1208.04	2637.54	93.5832	15.0641	16.8986
ABUW_RS18455	ABUW_3790		Lrp/AsnC ligand binding domain-containing protein	CDS	1.0357	0.000569269	0.011561	73.1973	55.4801	51.0324	30.7344	28.9889	27.9572
ABUW_RS18475	ABUW_3794		ribonuclease E inhibitor RraB	CDS	-1.22558	0.00109062	0.0163547	33.3903	37.5665	45.6525	67.7412	123.045	81.8835
ABUW_RS18485	ABUW_3796		DUF1003 domain-containing protein	CDS	-1.19755	0.0115827	0.0690252	11.5262	23.4791	16.1398	31.738	52.2813	32.9274
ABUW_RS18525	ABUW_3806	acnD	Fe/S-dependent 2-methylisocitrate dehydratase AcnD	CDS	1.12363	0.0104563	0.0656982	568.348	455.494	653.584	227.058	263.685	279.075
ABUW_RS18530	ABUW_3807	prpC	2-methylcitrate synthase	CDS	2.02245	0.00133837	0.0184363	247.279	222.442	558.743	83.7984	84.8147	84.4929
ABUW_RS18535	ABUW_3808	prpB	methylisocitrate lyase	CDS	1.90653	0.000323881	0.00883865	150.672	163.832	195.983	33.1179	53.8003	49.2047
ABUW_RS18540	ABUW_3809		GntR family transcriptional regulator	CDS	1.88721	0.000522869	0.0109957	57.7498	70.9589	88.077	13.0465	21.6467	23.8568
ABUW_RS18545	ABUW_3810		aspartate/tyrosine/aromatic aminotransferase	CDS	2.32934	1.88212e-06	0.000289532	1578.14	1377.09	1764.15	345.731	314.447	278.826
ABUW_RS18560	ABUW_3813	lldR	transcriptional regulator LldR	CDS	1.24909	0.00246003	0.0263342	49.3131	77.9157	119.127	35.8777	31.9004	35.7852
ABUW_RS18565	ABUW_3814	lldP	L-lactate permease	CDS	2.45709	0.00110262	0.0164351	173.844	344.012	589.332	48.0461	71.2696	82.2563
ABUW_RS18705	ABUW_3842		acyl-CoA desaturase	CDS	-1.35641	0.0033144	0.0323609	30.182	71.4807	92.6884	176.127	170.515	150.596
ABUW_RS18710	ABUW_3843		ferredoxin reductase	CDS	-1.46264	0.000291545	0.008424	69.5137	129.222	137.265	305.086	313.814	306.908
ABUW_RS18760	ABUW_3853		sulfonate ABC transporter substrate-binding protein	CDS	-2.48788	0.00279682	0.0291493	4.63424	2.26095	5.0725	45.5371	7.21558	15.159
ABUW_RS18765	ABUW_3854		sulfonate ABC transporter substrate-binding protein	CDS	-1.89796	0.0057975	0.0443104	17.824	9.39162	8.30045	85.6801	19.1149	28.4542
ABUW_RS18770	ABUW_3855	ssuD	FMNH2-dependent alkanesulfonate monooxygenase	CDS	-2.84987	5.31583e-05	0.00293268	7.60491	8.69595	4.30394	79.4077	27.8496	41.5009
ABUW_RS18775	ABUW_3856	ssuC	aliphatic sulfonate ABC transporter permease SsuC	CDS	-2.46178	0.00122797	0.0172498	4.04011	6.78284	4.61136	55.5729	12.9121	16.153
ABUW_RS18785	ABUW_3858		TetR/AcrR family transcriptional regulator	CDS	1.21869	0.00089109	0.0147299	116.094	108.699	141.569	70.6265	42.2807	44.483
ABUW_RS18940	ABUW_3890		undecaprenyl-diphosphatase	CDS	-1.21259	0.0157605	0.0836012	1.54475	3.13054	1.84454	3.38706	7.08899	4.47315
ABUW_RS18990	ABUW_3900	dmeF	CDF family Co(II)/Ni(II) efflux transporter DmeF	CDS	-1.14298	0.00139066	0.0190093	3.44598	3.82622	5.22621	9.78484	8.60806	9.19481
ABUW_RS19715			hypothetical protein	CDS	1.19547	0.00158083	0.0205247	28.3996	15.4788	24.4402	12.1683	9.87395	7.82802
ABUW_RS19925			single-stranded DNA-binding protein	CDS	-1.3292	0.0105802	0.0659684	6.29782	3.6523	10.2987	17.5625	18.6086	14.9105
ABUW_RS20115	ABUW_0720		hypothetical protein	CDS	1.33641	0.0109725	0.0670303	168.615	142.787	104.217	20.0715	74.3078	70.2036
ABUW_RS20145	ABUW_1183		hypothetical protein	CDS	1.9046	0.00888734	0.0590405	6.17899	2.43487	13.5267	2.88527	1.51907	1.49105
ABUW_RS20165			hypothetical protein	CDS	-1.56635	0.0389862	0.140953	0.594134	1.04351	0.922272	3.26161	2.02542	2.23658
ABUW_RS20230	ABUW_2512		hypothetical protein	CDS	3.13222	0.000401875	0.00960015	14.378	22.4355	12.1433	0.37634	3.54449	1.6153
ABUW_RS20260	ABUW_2680		hypothetical protein	CDS	-2.52287	0.00234245	0.0253931	0.712961	2.43487	1.07598	2.88527	10.3803	10.4374
ABUW_RS20390	ABUW_1164		hypothetical protein	CDS	-1.24191	0.00422208	0.0365931	1.7824	1.73919	1.69083	4.26519	3.16473	4.97017
ABUW_RS20530			hypothetical protein	CDS	-1.17292	0.00520929	0.0417206	107.776	86.9595	104.063	230.32	130.893	312.624
ABUW_RS20565	ABUW_0814		hypothetical protein	CDS	-1.16526	0.0341006	0.130176	0.712961	1.73919	1.07598	1.63081	2.2786	3.85188
ABUW_RS20600			TIGR01244 family phosphatase	CDS	-1.12699	0.00939834	0.0610803	10.6944	18.7832	23.6717	25.9675	40.8883	48.9562
ABUW_RS20655			hypothetical protein	CDS	-1.39669	0.0271347	0.113455	0.594134	0.869595	0.922272	1.50536	2.02542	2.73359
ABUW_RS20665			hypothetical protein	CDS	-4.34947	0.00215188	0.0238249	1.30709	1.91311	1.53712	2.00715	74.4344	20.3777

## Sheet: Control vs M9-S desiccated
Supplementary Table S1. Differentially expressed genes determined by dRNA-seq in cells desiccated in M9-succinate or water compared to control non-desiccated cells
Locustag	Locus	Gene	Description	FeatureType	correct logFC	PValue	FDR	M9des1	M9des2	M9des3	control1	control2	control3
ABUW_RS00045	ABUW_0009		DUF6091 family protein	CDS	-2.64329	1.51503e-06	0.000163164	146.153	91.0131	117.199	831.461	666.112	716.574
ABUW_RS00060	ABUW_0012		alpha/beta fold hydrolase	CDS	1.95938	1.91046e-05	0.000737472	102.377	104.354	67.68	21.7023	26.5837	22.2415
ABUW_RS00105	ABUW_0021		TIGR04219 family outer membrane beta-barrel protein	CDS	-1.00611	0.0118585	0.0444094	25.9416	25.7776	27.2976	30.3581	62.7882	65.6062
ABUW_RS00175	ABUW_0036		hypothetical protein	CDS	1.87856	0.00122814	0.0102221	78.1723	112.947	118.102	44.659	21.0138	18.3896
ABUW_RS00185	ABUW_0038		hypothetical protein	CDS	-2.20885	0.000282041	0.00421166	1.62135	2.26119	1.4664	5.89599	6.32945	12.6739
ABUW_RS00220	ABUW_0045		PLP-dependent aminotransferase family protein	CDS	-1.15324	0.0261468	0.075734	67.8652	60.1478	46.5864	111.648	156.084	120.651
ABUW_RS00260	ABUW_0053		DUF1328 domain-containing protein	CDS	-1.42901	0.0152347	0.0522621	7.99095	14.0194	17.2584	48.297	27.9762	29.5725
ABUW_RS00280	ABUW_0057		formate/nitrite transporter family protein	CDS	-2.13138	0.00345584	0.0193418	17.6033	5.31381	6.5424	20.1969	52.2813	56.6599
ABUW_RS00290	ABUW_0059		phosphoribosylaminoimidazolesuccinocarboxamide synthase	CDS	1.05942	0.0101311	0.0399298	254.784	348.676	410.366	187.041	158.616	140.78
ABUW_RS00325	ABUW_0066	hppD	4-hydroxyphenylpyruvate dioxygenase	CDS	3.14617	3.06325e-06	0.000219329	1390.43	2250.79	2403.09	273.85	211.783	197.067
ABUW_RS00330	ABUW_0067		IclR family transcriptional regulator	CDS	1.14167	0.00441462	0.0230052	156.229	235.956	229.097	138.995	70.0037	72.5645
ABUW_RS00335	ABUW_0068		VOC family protein	CDS	4.12776	1.78289e-06	0.000165688	1093.83	2344.86	2049.91	136.862	87.3464	89.7115
ABUW_RS00340	ABUW_0069	maiA	maleylacetoacetate isomerase	CDS	4.07767	6.60683e-07	0.000111813	1329.62	2835.09	2459.26	145.644	119.373	127.236
ABUW_RS00345	ABUW_0070	fahA	fumarylacetoacetase	CDS	3.4969	1.01356e-06	0.000133415	3441.44	6840.11	6009.53	413.221	489.393	540.382
ABUW_RS00350	ABUW_0071		amino acid permease	CDS	4.16581	4.42073e-06	0.000275636	740.611	1983.75	1805.02	110.268	75.0673	66.973
ABUW_RS00370	ABUW_0075	hutC	histidine utilization repressor	CDS	2.96295	9.53399e-05	0.00207674	33.2377	73.6019	92.6088	10.4121	4.6838	10.4374
ABUW_RS00375	ABUW_0076		HutD family protein	CDS	2.45098	0.000191353	0.00320787	13.7815	18.5418	26.7336	2.63438	2.40519	5.71569
ABUW_RS00380	ABUW_0077	hutU	urocanate hydratase	CDS	3.57814	0.000384491	0.00513715	293.696	819.57	1831.19	97.2212	69.624	79.647
ABUW_RS00385	ABUW_0078	hutH	histidine ammonia-lyase	CDS	4.20183	0.000346183	0.00482483	136.078	339.631	858.408	30.1072	18.7352	23.6083
ABUW_RS00390	ABUW_0079		amino acid permease	CDS	3.12796	0.00269973	0.0167742	64.3908	140.194	405.29	20.1969	24.1785	25.3479
ABUW_RS00395	ABUW_0080	hutI	imidazolonepropionase	CDS	2.46891	0.00230809	0.0151626	35.5539	61.2784	170.102	14.8027	17.7225	15.656
ABUW_RS00400	ABUW_0081	hutG	formimidoylglutamase	CDS	2.20552	0.0102966	0.0401692	9.6123	18.0896	50.5344	5.89599	5.31674	5.71569
ABUW_RS00420	ABUW_0085		hypothetical protein	CDS	-2.17468	0.00271304	0.0168274	0.926487	0.452239	0.4512	4.26519	2.40519	1.73956
ABUW_RS00475	ABUW_0096		hypothetical protein	CDS	1.18581	0.0023939	0.0154129	840.208	1145.3	1244.18	589.599	393.945	436.132
ABUW_RS00485	ABUW_0098		hypothetical protein	CDS	-1.07461	0.0278268	0.0793733	366.194	1081.87	1145.82	2414.6	1415.14	1633.45
ABUW_RS00515	ABUW_0104		alpha/beta fold hydrolase	CDS	1.77254	0.00149009	0.0114566	303.077	411.99	383.971	187.292	62.6616	71.6947
ABUW_RS00590	ABUW_0119		DUF5991 domain-containing protein	CDS	1.44018	0.00202358	0.0139376	7.99095	6.55746	8.3472	3.38706	2.78496	2.23658
ABUW_RS00685	ABUW_0138		alpha/beta hydrolase	CDS	1.50974	4.33663e-05	0.00123299	69.834	53.5903	54.144	18.9424	21.1404	22.2415
ABUW_RS00690	ABUW_0139		DUF2147 domain-containing protein	CDS	-2.18315	0.00010625	0.00218518	18.2981	16.959	12.972	37.3831	95.0684	86.7294
ABUW_RS00695	ABUW_0140		arsenate reductase	CDS	1.36271	0.00637908	0.0293669	11.1178	16.959	12.5208	3.88885	3.03814	8.82205
ABUW_RS00745	ABUW_0150	ftsA	cell division protein FtsA	CDS	1.65507	0.000682972	0.00731109	1320.13	1317.03	1186.99	532.521	311.915	369.781
ABUW_RS00755	ABUW_0152	lpxC	UDP-3-O-acyl-N-acetylglucosamine deacetylase	CDS	1.37331	0.00010207	0.00215926	198.152	213.57	149.347	62.7233	73.8014	80.0197
ABUW_RS00760	ABUW_0153		DciA family protein	CDS	3.39471	0.0284301	0.0808326	4.86406	2.93955	170.554	2.50893	6.32945	8.07652
ABUW_RS00765	ABUW_0154		M23 family metallopeptidase	CDS	3.26132	1.74715e-05	0.000694741	5694.88	9615.16	10579.4	1202.53	690.796	806.658
ABUW_RS00825	ABUW_0166		putative porin	CDS	-2.15512	0.00233747	0.01519	2404.35	1357.51	1323.14	5401.48	8305.89	8941.71
ABUW_RS00865	ABUW_0175	acs	acetate--CoA ligase	CDS	1.52395	0.00600306	0.0281834	1361.59	933.082	1266.29	691.086	272.42	274.726
ABUW_RS00880	ABUW_0178	sfnG	dimethyl sulfone monooxygenase SfnG	CDS	-2.39723	0.000439319	0.00543987	10.0755	8.59254	5.5272	76.1461	22.1531	29.324
ABUW_RS00885	ABUW_0179	msuE	FMN reductase	CDS	-2.5213	0.000216474	0.00345	5.55892	2.82649	2.9328	31.9889	12.1525	20.999
ABUW_RS00900	ABUW_0182		hybrid sensor histidine kinase/response regulator	CDS	1.66751	0.00040181	0.00523089	918.264	526.293	590.733	204.353	211.91	224.403
ABUW_RS00905	ABUW_0183		DUF485 domain-containing protein	CDS	4.28355	0.00040491	0.00524922	1608.96	1376.62	1797.92	193.815	24.1785	27.5844
ABUW_RS00910	ABUW_0184		cation acetate symporter	CDS	4.47906	0.000167165	0.00289807	13160.6	12101.5	15220.2	1361.1	226.215	227.882
ABUW_RS00930	ABUW_0188		GGDEF domain-containing protein	CDS	-1.77664	0.000106369	0.00218518	20.3827	21.9336	17.7096	55.6983	79.8777	70.2036
ABUW_RS00940	ABUW_0190		TetR/AcrR family transcriptional regulator	CDS	-2.05605	0.000106299	0.00218518	7.29609	5.99217	8.2344	21.075	40.0021	28.5785
ABUW_RS00945	ABUW_0191		zinc-binding dehydrogenase	CDS	-1.39234	0.000135077	0.00262329	14.1289	19.6724	16.5816	32.867	51.2686	48.2106
ABUW_RS00970	ABUW_0196		MFS transporter	CDS	-1.50757	0.0053493	0.0262513	250.036	339.631	384.873	369.315	1198.42	1203.28
ABUW_RS00985	ABUW_0199		AzlC family ABC transporter permease	CDS	1.16348	0.0231728	0.0699011	5.67473	13.4541	10.3776	5.01787	2.78496	5.34293
ABUW_RS01005	ABUW_0203	gabT	4-aminobutyrate--2-oxoglutarate transaminase	CDS	-1.51155	0.00104637	0.00941466	7.29609	9.04478	8.9112	36.7559	16.2034	19.1351
ABUW_RS01010	ABUW_0204		NAD-dependent succinate-semialdehyde dehydrogenase	CDS	-1.257	0.000351571	0.0048808	85.2368	67.0444	73.4328	135.733	206.34	197.44
ABUW_RS01015	ABUW_0205		LysR family transcriptional regulator	CDS	1.23859	0.000285139	0.00422244	128.55	142.794	131.525	72.2573	42.2807	56.1629
ABUW_RS01025	ABUW_0207		pirin family protein	CDS	-1.22352	0.0013659	0.0109333	33.3535	54.7209	58.8816	145.644	89.6251	107.977
ABUW_RS01030	ABUW_0208		FAD-dependent oxidoreductase	CDS	1.25814	0.00115943	0.00980272	430.469	328.439	285.722	101.11	154.439	181.163
ABUW_RS01035	ABUW_0209		class I SAM-dependent methyltransferase	CDS	1.18029	0.0202111	0.0636327	45.7453	26.9082	22.7856	6.39778	21.7733	13.9165
ABUW_RS01055	ABUW_0214		LysR family transcriptional regulator	CDS	-1.2484	0.00205076	0.0140413	29.416	35.6138	33.276	68.7448	87.3464	77.5346
ABUW_RS01065	ABUW_0216		hypothetical protein	CDS	-1.06203	0.0174065	0.0573867	8.80163	6.55746	7.332	8.53037	20.1277	18.7624
ABUW_RS01100	ABUW_0225		hypothetical protein	CDS	-1.77026	0.0186763	0.0601229	2.20041	0.565299	0.4512	2.25804	4.93697	3.85188
ABUW_RS01110	ABUW_0227		helix-turn-helix transcriptional regulator	CDS	-2.09594	0.00307445	0.0181204	3.2427	2.26119	2.7072	4.89242	15.3173	15.0348
ABUW_RS01140	ABUW_0233		hypothetical protein	CDS	-2.84837	0.00532533	0.0261774	55.3576	15.15	13.0848	49.0496	305.459	247.639
ABUW_RS01145	ABUW_0234		DNA/RNA non-specific endonuclease	CDS	-1.17944	0.00260047	0.0162528	11.4653	9.94926	14.5512	19.6951	30.8877	30.9393
ABUW_RS01150	ABUW_0235		LysE family translocator	CDS	2.7269	0.000450279	0.00552776	20.4985	12.6627	8.5728	2.38349	1.1393	2.73359
ABUW_RS01185	ABUW_0242		DUF1294 domain-containing protein	CDS	1.31056	0.0101069	0.0399298	42.7342	47.9373	67.68	35.5014	12.5323	15.7803
ABUW_RS01210	ABUW_0247		3'-5' exonuclease domain-containing protein 2	CDS	1.46628	0.0018747	0.0133211	18.2981	14.6978	11.3928	6.77412	3.16473	6.08846
ABUW_RS01215	ABUW_0248		DUF805 domain-containing protein	CDS	1.28965	0.0494025	0.118861	31.2689	39.3448	46.5864	33.8706	6.9624	7.08249
ABUW_RS01250	ABUW_0255		acetyl-CoA hydrolase/transferase family protein	CDS	3.75123	9.21812e-08	5.05768e-05	3901.67	2732.77	3159.41	270.087	224.949	232.231
ABUW_RS01260	ABUW_0257	ompR	two-component system response regulator OmpR	CDS	-1.00042	0.00277319	0.0170019	426.647	413.912	408.9	781.784	833.969	883.945
ABUW_RS01270	ABUW_0259		bifunctional SulP family inorganic anion transporter/carbonic anhydrase	CDS	-1.46344	0.0296014	0.0832304	38.3334	16.1675	11.9568	114.784	36.2045	32.3061
ABUW_RS01275	ABUW_0260		SDR family NAD(P)-dependent oxidoreductase	CDS	3.8166	2.80006e-06	0.000216276	224.789	193.558	118.553	15.0536	14.8109	8.20078
ABUW_RS01280	ABUW_0261		aminotransferase class I/II-fold pyridoxal phosphate-dependent enzyme	CDS	1.6126	3.59272e-05	0.00109133	86.3949	69.1926	55.0464	26.5947	20.3808	21.8687
ABUW_RS01310	ABUW_0267		efflux RND transporter periplasmic adaptor subunit	CDS	-1.785	0.000797268	0.00800421	5.55892	4.52239	3.0456	12.7956	19.4947	13.0467
ABUW_RS01395	ABUW_0284		UDP-N-acetylmuramoyl-L-alanyl-D-glutamate--2, 6-diaminopimelate ligase	CDS	1.08519	0.00221134	0.0147174	158.893	112.834	91.368	42.401	66.3327	62.3756
ABUW_RS01400	ABUW_0285	murF	UDP-N-acetylmuramoyl-tripeptide--D-alanyl-D- alanine ligase	CDS	1.10467	0.0183467	0.0592492	123.57	69.8709	62.7168	20.8241	52.661	45.6013
ABUW_RS01430	ABUW_0291		PilN domain-containing protein	CDS	1.46258	0.0113501	0.0430962	13.2024	18.0896	20.6424	11.4156	3.79767	3.60337
ABUW_RS01435	ABUW_0292		type 4a pilus biogenesis protein PilO	CDS	1.92041	0.00198313	0.0138197	11.3495	15.7153	15.792	7.15046	2.02542	2.11232
ABUW_RS01465	ABUW_0298	gltB	glutamate synthase large subunit	CDS	1.52975	0.00658776	0.0300279	2958.27	2914.23	2380.87	828.073	1059.8	970.55
ABUW_RS01470	ABUW_0299		FAD-dependent oxidoreductase	CDS	1.28764	0.0216003	0.0667591	468.687	468.293	391.077	194.191	175.326	174.453
ABUW_RS01480	ABUW_0301		LemA family protein	CDS	-1.53534	0.00278422	0.0170019	89.6376	62.2959	61.9272	113.529	261.406	245.029
ABUW_RS01485	ABUW_0302		TPM domain-containing protein	CDS	-1.55165	0.0102345	0.040059	95.3124	59.5825	65.0856	85.8055	391.287	167.867
ABUW_RS01595	ABUW_0324		triacylglycerol lipase	CDS	2.27856	0.00181644	0.0130417	82.9206	144.943	225.713	57.8309	17.8491	17.7684
ABUW_RS01640	ABUW_0333		hypothetical protein	CDS	-1.60453	0.00111035	0.0096937	61.6114	67.7228	74.8992	141.128	238.494	241.55
ABUW_RS01655	ABUW_0336		hypothetical protein	CDS	-1.4655	0.0165743	0.0554662	3.93757	2.71343	2.1432	4.39063	11.2664	8.6978
ABUW_RS01665	ABUW_0338	yccS	YccS family putative transporter	CDS	1.7819	0.000608645	0.00684533	133.646	84.1164	79.2984	32.867	22.9126	30.5665
ABUW_RS01670	ABUW_0339		superoxide dismutase family protein	CDS	-1.10061	0.00444028	0.023105	177.538	115.434	109.303	237.972	315.333	309.393
ABUW_RS01690	ABUW_0343		hypothetical protein	CDS	-3.23158	0.00850797	0.0355733	402.443	118.939	124.08	235.338	3067.89	2759.81
ABUW_RS01700	ABUW_0345		class I SAM-dependent methyltransferase	CDS	-1.00906	0.0273326	0.0782363	42.1552	34.7093	35.4192	30.2326	106.082	89.7115
ABUW_RS01705	ABUW_0346		hypothetical protein	CDS	1.28129	8.35678e-05	0.00189172	145.69	120.522	112.01	59.7126	44.053	51.814
ABUW_RS01745	ABUW_0356		hypothetical protein	CDS	-3.05735	0.010117	0.0399298	51.8833	7.12276	7.332	37.5086	269.635	245.154
ABUW_RS01750	ABUW_0357		hypothetical protein	CDS	1.58446	0.0115409	0.0435114	7.87514	4.52239	3.4968	2.25804	1.26589	1.73956
ABUW_RS01765	ABUW_0360		hypothetical protein	CDS	-1.81657	0.0256908	0.0750246	9.26487	2.48731	4.2864	4.51608	25.6976	26.3419
ABUW_RS01785	ABUW_0364		DUF262 domain-containing protein	CDS	1.44178	5.35182e-05	0.00140892	35.0907	31.7698	27.5232	11.9174	9.62077	13.1709
ABUW_RS01790	ABUW_0365		hypothetical protein	CDS	2.13695	4.86009e-06	0.000292759	30.4583	30.3	22.7856	5.6451	7.84852	5.46719
ABUW_RS01800	ABUW_0367	glyQ	glycine--tRNA ligase subunit alpha	CDS	1.18583	7.95259e-05	0.0018134	184.718	183.157	162.094	71.0028	75.4471	86.4809
ABUW_RS01820	ABUW_0371		HPP family protein	CDS	-1.68471	0.0147622	0.0509864	25.3626	26.7952	13.1976	22.5804	93.5493	94.0604
ABUW_RS01825	ABUW_0372		PspC domain-containing protein	CDS	-1.94013	0.00193428	0.0135858	102.377	134.88	85.3896	482.97	381.539	373.757
ABUW_RS01835	ABUW_0374		acyl-CoA dehydrogenase C-terminal domain-containing protein	CDS	-1.12649	0.000923326	0.00875067	155.65	166.65	171.118	320.516	328.372	428.429
ABUW_RS01840	ABUW_0375		hypothetical protein	CDS	1.01441	0.000148632	0.00273672	104.925	112.494	101.746	55.8238	47.7241	54.4233
ABUW_RS01870	ABUW_0381		DEAD/DEAH box helicase	CDS	1.30943	0.0294829	0.0831549	5477.97	9923.82	8096.22	3107.94	3288.4	3084.61
ABUW_RS01890	ABUW_0385		outer membrane lipid asymmetry maintenance protein MlaD	CDS	-1.93215	0.0129128	0.0467329	131.909	58.2258	56.4	86.0564	444.454	410.412
ABUW_RS01895	ABUW_0386		ABC transporter substrate-binding protein	CDS	-2.11187	0.026897	0.0774025	826.542	187.679	204.506	386.752	2712.93	2168.36
ABUW_RS01905	ABUW_0388		magnesium transporter	CDS	-1.13049	0.0499596	0.119793	22.5831	23.1772	14.7768	13.6737	53.6738	65.2335
ABUW_RS01950	ABUW_0397		dicarboxylate/amino acid:cation symporter	CDS	1.33739	0.00403753	0.0215133	501.229	661.965	698.796	378.096	162.161	196.57
ABUW_RS01955	ABUW_0398		metal-dependent hydrolase	CDS	2.2844	5.63361e-06	0.000322933	501.924	614.48	600.547	144.765	108.234	99.4034
ABUW_RS01965	ABUW_0400		Rrf2 family transcriptional regulator	CDS	-1.56799	4.64888e-05	0.00129079	24.5519	36.9705	41.3976	103.243	100.259	101.764
ABUW_RS01970	ABUW_0401		globin domain-containing protein	CDS	-1.40647	0.00599999	0.0281834	107.125	264.673	349.68	748.666	544.08	619.904
ABUW_RS02005	ABUW_0408	rplW	50S ribosomal protein L23	CDS	1.0046	0.00273441	0.016901	1206.4	1245.58	1194.89	664.616	567.625	585.362
ABUW_RS02130	ABUW_0433		NAD(P)/FAD-dependent oxidoreductase	CDS	2.92877	4.06882e-06	0.000258225	748.37	834.268	628.86	127.454	69.2442	93.6877
ABUW_RS02145	ABUW_0436		membrane protein	CDS	2.29753	0.019089	0.0612902	1.96878	1.58284	1.5792	0.250893	0.759534	0
ABUW_RS02150	ABUW_0438		hypothetical protein	CDS	-2.43877	0.000152535	0.00277378	49.3354	45.5631	69.372	485.855	185.326	219.681
ABUW_RS02155	ABUW_0439	rrtA	rhombosortase	CDS	-2.03756	0.00222247	0.0147363	28.142	21.3683	34.7424	202.22	71.0165	72.813
ABUW_RS02160	ABUW_0440		TRAP transporter large permease subunit	CDS	-1.4679	0.0128223	0.0465146	111.294	117.469	164.011	664.993	221.911	199.677
ABUW_RS02175	ABUW_0443		M3 family metallopeptidase	CDS	-1.69895	0.000988223	0.00909882	177.075	296.33	182.736	528.632	779.915	821.817
ABUW_RS02205	ABUW_0449		hypothetical protein	CDS	1.94496	0.00160644	0.0119943	4375.22	3627.63	3558.73	1825.88	562.562	614.313
ABUW_RS02250	ABUW_0458		xanthine phosphoribosyltransferase	CDS	-1.59922	0.0154297	0.052536	36.3646	28.9433	19.5144	26.5947	133.931	96.5455
ABUW_RS02255	ABUW_0459		DUF3108 domain-containing protein	CDS	-3.04583	0.0065402	0.0299434	141.289	69.8709	69.0336	79.7841	1289.69	944.705
ABUW_RS02270	ABUW_0462	ybeY	rRNA maturation RNase YbeY	CDS	1.42239	0.000706453	0.00741099	249.225	203.734	205.973	52.813	89.2453	103.752
ABUW_RS02280	ABUW_0464	miaB	tRNA (N6-isopentenyl adenosine(37)-C2)-methylthiotransferase MiaB	CDS	1.04757	0.00209949	0.0142396	708.994	964.06	860.325	503.417	329.764	392.395
ABUW_RS02285	ABUW_0465		lytic transglycosylase domain-containing protein	CDS	-1.44274	0.0157875	0.053539	178.001	85.0209	87.7584	126.325	431.036	396.247
ABUW_RS02295	ABUW_0467		malate dehydrogenase	CDS	1.27844	0.00444976	0.0231205	2799.73	1863.56	1533.29	496.769	1059.93	997.761
ABUW_RS02300	ABUW_0468		DUF2789 domain-containing protein	CDS	-1.5176	0.00809035	0.0342299	5.21149	4.29627	6.6552	10.0357	16.0768	20.2534
ABUW_RS02305	ABUW_0469		hypothetical protein	CDS	-2.21562	0.000880302	0.00854807	49.5671	57.9996	27.2976	132.848	253.052	240.68
ABUW_RS02410	ABUW_0491		ClpXP protease specificity-enhancing factor	CDS	-1.56928	0.000547266	0.00636154	53.0414	57.0952	69.936	105.877	204.695	223.906
ABUW_RS02470	ABUW_0503		phospholipase D family protein	CDS	-1.25706	0.00368302	0.0201998	741.653	598.312	500.381	1483.28	1063.22	1852.13
ABUW_RS02480	ABUW_0505		OmpA family protein	CDS	1.43251	3.79272e-05	0.00112328	259.648	258.115	240.941	100.106	89.6251	91.3269
ABUW_RS02485	ABUW_0506		diguanylate cyclase	CDS	1.4977	3.14678e-05	0.000989703	255.131	267.16	265.193	111.522	77.4725	89.8358
ABUW_RS02490	ABUW_0507		YfiR family protein	CDS	1.38758	0.000545101	0.00636154	111.757	141.89	149.009	70.3756	40.1287	43.3647
ABUW_RS02625	ABUW_0534		LemA family protein	CDS	1.03464	0.00593933	0.0280292	9.84392	11.5321	13.8744	6.02144	5.69651	5.46719
ABUW_RS02635	ABUW_0536	queA	tRNA preQ1(34) S-adenosylmethionine ribosyltransferase-isomerase QueA	CDS	1.06321	0.000406172	0.00524922	33.1219	37.762	28.2	16.8099	14.3046	16.2773
ABUW_RS02645	ABUW_0538		site-specific integrase	CDS	-3.68102	2.20671e-07	6.0328e-05	12.3918	8.93172	8.3472	127.579	127.095	126.367
ABUW_RS02680	ABUW_0546		hypothetical protein	CDS	-1.80281	0.00306609	0.0181204	0.463244	0.452239	0.4512	1.25447	1.39248	2.23658
ABUW_RS02685	ABUW_0547		toprim domain-containing protein	CDS	-1.06935	0.0449167	0.110857	51.6517	23.0642	14.7768	55.4474	69.1176	63.2454
ABUW_RS02695	ABUW_0549		helix-turn-helix domain-containing protein	CDS	-1.21886	0.0352456	0.0937596	2.89527	2.60037	3.0456	3.01072	8.60806	8.32503
ABUW_RS02715	ABUW_0553		BRCT domain-containing protein	CDS	1.21546	0.00898888	0.0368897	87.3214	91.3523	103.889	67.8666	26.2039	27.5844
ABUW_RS02835	ABUW_0577		putative holin	CDS	2.42088	0.00498576	0.025157	1.62135	1.6959	2.256	0.627233	0	0.372763
ABUW_RS02860	ABUW_0582		GPO family capsid scaffolding protein	CDS	-1.41041	0.00185321	0.0132255	4.05338	3.73097	3.2712	10.0357	8.86123	10.5616
ABUW_RS02875	ABUW_0585		HAMP domain-containing histidine kinase	CDS	1.67859	0.00177782	0.0128684	1782.79	1811.67	1843.04	972.713	315.207	410.66
ABUW_RS02885	ABUW_0587		branched-chain amino acid transaminase	CDS	1.28975	0.00495294	0.0251109	848.083	1081.76	1209.22	625.226	317.739	340.954
ABUW_RS02930	ABUW_0596		glycosyl transferase	CDS	1.63728	0.00253628	0.0159539	22.5831	16.8459	11.0544	2.88527	7.59534	5.71569
ABUW_RS02955	ABUW_0601		phospholipase D family protein	CDS	-1.15005	0.00301717	0.0179615	77.4775	50.5377	43.5408	95.9667	141.527	143.265
ABUW_RS02965	ABUW_0603		RcnB family protein	CDS	-3.01341	0.0175407	0.0576685	75.9719	16.8459	18.3864	21.075	480.279	396.744
ABUW_RS02985	ABUW_0607		hypothetical protein	CDS	-2.57366	0.0152726	0.0522918	69.3707	15.2631	23.4624	31.3617	306.219	306.038
ABUW_RS02990	ABUW_0608	baeS	sensor histidine kinase efflux regulator BaeS	CDS	-1.70907	0.00562767	0.0269582	80.2569	40.2493	37.9008	69.7483	224.822	223.409
ABUW_RS03005	ABUW_0611		acyl-CoA desaturase	CDS	1.67223	0.000152971	0.00277378	12769.3	16709.4	17972.4	5398.6	4362.01	5127.97
ABUW_RS03050	ABUW_0620		metal-dependent hydrolase	CDS	-1.89526	0.000398378	0.00523089	11.6969	18.994	15.228	59.5872	42.6605	68.7126
ABUW_RS03090	ABUW_0628		peroxiredoxin	CDS	-2.09249	0.00210686	0.0142624	118.011	47.7112	47.376	168.349	398.756	341.823
ABUW_RS03095	ABUW_0629	secA	preprotein translocase subunit SecA	CDS	-1.06498	0.0219972	0.0674125	623.526	693.395	599.306	744.526	1725.03	1539.51
ABUW_RS03100	ABUW_0630		hypothetical protein	CDS	-1.03093	0.00785275	0.0338076	55.705	62.1829	62.8296	77.7769	136.969	154.572
ABUW_RS03105	ABUW_0631		MHS family MFS transporter	CDS	1.69934	0.000909114	0.00866218	291.496	382.029	343.25	165.59	73.0419	74.4283
ABUW_RS03145	ABUW_0639		AraC family transcriptional regulator	CDS	1.21179	0.000438209	0.00543987	1035.35	961.008	863.709	502.163	349.892	382.703
ABUW_RS03150	ABUW_0640		CoA transferase	CDS	1.02492	0.00192185	0.0135252	118.127	138.498	125.095	82.0421	48.99	56.5357
ABUW_RS03165	ABUW_0643		nitrite/sulfite reductase	CDS	-1.15841	0.022267	0.0677624	51.7675	47.372	36.9984	59.8381	124.057	120.03
ABUW_RS03190	ABUW_0648		GspH/FimT family pseudopilin	CDS	1.31537	0.00364203	0.0201484	8.22257	4.86157	5.4144	3.13617	2.2786	1.98807
ABUW_RS03195	ABUW_0649		OmpA family protein	CDS	-1.15096	0.000907504	0.00866218	6063.63	7078.78	8172.47	19231.1	13646.3	14454.9
ABUW_RS03205	ABUW_0651		RtcB family protein	CDS	-1.15669	0.0220409	0.0674125	30.4583	24.4209	13.1976	26.7201	65.5731	59.5178
ABUW_RS03210	ABUW_0652		amino acid permease	CDS	1.01352	0.00966222	0.0388252	144.532	155.344	138.518	107.759	55.3194	54.0506
ABUW_RS03230	ABUW_0656	mscL	large conductance mechanosensitive channel protein MscL	CDS	-1.00417	0.0358938	0.0948066	86.5107	193.671	207.101	510.568	239.253	227.634
ABUW_RS03270	ABUW_0664		sel1 repeat family protein	CDS	-1.16696	0.00700092	0.0312656	68.6759	44.8847	49.4064	65.6086	156.97	143.389
ABUW_RS03285	ABUW_0667		SRPBCC family protein	CDS	-1.24836	0.00151965	0.0115156	61.9588	52.0075	50.0832	98.852	151.527	139.413
ABUW_RS03370	ABUW_0685		alpha/beta fold hydrolase	CDS	-1.22798	0.0062261	0.0288561	5.44311	4.74851	4.3992	12.5447	10.5069	11.1829
ABUW_RS03380	ABUW_0687		entericidin A/B family lipoprotein	CDS	-1.82185	0.00470304	0.0241337	2.20041	1.35672	1.692	2.25804	6.83581	9.56757
ABUW_RS03455	ABUW_0702		nitroreductase	CDS	1.18511	0.00022897	0.00357589	45.3979	31.2045	36.4344	18.3152	16.5832	14.7863
ABUW_RS03500	ABUW_0711		DJ-1/PfpI family protein	CDS	1.95812	0.0001775	0.00301834	215.524	190.732	197.738	75.6443	33.2929	46.4711
ABUW_RS03505	ABUW_0712	gatB	Asp-tRNA(Asn)/Glu-tRNA(Gln) amidotransferase subunit GatB	CDS	1.11356	0.000372479	0.00507199	348.822	320.524	327.909	148.403	152.54	159.915
ABUW_RS03510	ABUW_0713	gatA	Asp-tRNA(Asn)/Glu-tRNA(Gln) amidotransferase subunit GatA	CDS	1.12857	0.000376344	0.00508565	394.683	332.622	348.777	142.758	173.933	175.447
ABUW_RS03515	ABUW_0714	gatC	Asp-tRNA(Asn)/Glu-tRNA(Gln) amidotransferase subunit GatC	CDS	1.38441	2.03136e-05	0.000752025	55.4734	54.6079	53.016	21.075	19.7479	21.6202
ABUW_RS03570	ABUW_0725		NAD(P)H-dependent oxidoreductase	CDS	1.00241	0.0303516	0.0849366	5.3273	9.15784	10.152	4.13974	3.16473	4.97017
ABUW_RS03605	ABUW_0732	hchA	protein deglycase HchA	CDS	2.44449	6.65897e-05	0.00159905	96.8179	81.403	75.1248	25.3402	8.73464	12.4254
ABUW_RS03615	ABUW_0734		hypothetical protein	CDS	-1.55132	0.00336243	0.0189985	1.73716	1.6959	1.2408	6.64867	2.78496	4.3489
ABUW_RS03620	ABUW_0735		hypothetical protein	CDS	-1.19835	0.021874	0.0671333	1.27392	3.16567	5.076	5.14331	7.08899	9.69183
ABUW_RS03640	ABUW_0739		hypothetical protein	CDS	-1.79569	6.74288e-05	0.00160834	8.22257	11.6452	12.8592	37.634	38.3565	37.7733
ABUW_RS03650	ABUW_0741		hypothetical protein	CDS	-1.53828	0.000575566	0.00661994	2.77946	5.31381	6.204	16.4335	12.7855	12.4254
ABUW_RS03655	ABUW_0742		hypothetical protein	CDS	-1.99094	0.00135379	0.0108609	4.51662	5.65299	2.1432	15.5554	18.6086	14.9105
ABUW_RS03660	ABUW_0743		hypothetical protein	CDS	-2.73421	0.00562831	0.0269582	1.0423	0.11306	0.1128	2.38349	2.02542	4.22464
ABUW_RS03665	ABUW_0744		hypothetical protein	CDS	-1.47394	0.0492718	0.118729	1.96878	0.565299	0.564	3.01072	3.29132	2.36083
ABUW_RS03690	ABUW_0751		GntR family transcriptional regulator	CDS	-2.67913	0.000693272	0.00734528	2.0846	0.791418	1.2408	6.27233	9.49418	10.8101
ABUW_RS03695	ABUW_0752		AAA family ATPase	CDS	-2.64469	0.000362523	0.00499382	1.27392	1.58284	1.5792	9.53395	11.2664	7.20674
ABUW_RS03705	ABUW_0755		hypothetical protein	CDS	-1.55008	0.0321378	0.0884659	1.0423	1.24366	1.2408	3.38706	4.43062	2.60934
ABUW_RS03730	ABUW_0760		hypothetical protein	CDS	-1.67765	0.00881056	0.0365376	1.96878	1.1306	1.4664	7.77769	4.93697	1.98807
ABUW_RS03855			hypothetical protein	CDS	1.44938	0.0444548	0.110061	5.3273	6.10523	2.3688	1.63081	2.15201	1.24254
ABUW_RS03890	ABUW_0793		DUF4258 domain-containing protein	CDS	-1.45476	0.0372154	0.096806	133.762	398.988	343.025	330.05	1068.79	1001.86
ABUW_RS03925	ABUW_0801		KilA-N domain-containing protein	CDS	-1.88151	1.09894e-05	0.000535019	13.8973	12.7757	14.8896	60.9671	46.205	46.0983
ABUW_RS03945	ABUW_0806		DUF1833 family protein	CDS	-2.34946	0.0114367	0.0432406	0.694865	0.904478	1.4664	0.878127	9.87395	5.09442
ABUW_RS03970	ABUW_0811		hypothetical protein	CDS	1.00934	0.0494187	0.118861	17.3716	13.4541	13.6488	13.4228	3.79767	4.84591
ABUW_RS04020	ABUW_0821		SPFH/Band 7/PHB domain protein	CDS	1.50188	0.00125589	0.0103393	390.63	431.323	396.943	197.077	110.512	122.763
ABUW_RS04025	ABUW_0822		NfeD family protein	CDS	1.14458	0.00161783	0.012054	259.532	300.174	277.488	168.349	91.1441	119.16
ABUW_RS04045	ABUW_0826		DcaP family trimeric outer membrane transporter	CDS	1.58014	0.00537338	0.0262513	994.815	1187.01	1256.7	664.115	210.644	275.223
ABUW_RS04050	ABUW_0827		phosphoethanolamine--lipid A transferase	CDS	-5.41645	0.00131601	0.0106298	41.2287	24.647	30.0048	28.7273	1845.04	2222.91
ABUW_RS04055	ABUW_0828		DNA-binding response regulator PmrA	CDS	-3.51887	0.00176438	0.0128234	30.2266	22.9511	24.1392	24.3367	400.275	462.101
ABUW_RS04060	ABUW_0829		two-component system sensor histidine kinase PmrB	CDS	-1.30172	0.0266279	0.0768049	68.56	67.0444	62.604	50.3041	216.72	221.67
ABUW_RS04160	ABUW_0848	rplU	50S ribosomal protein L21	CDS	-1.53975	0.0031146	0.018236	450.968	563.377	388.145	709.15	1626.92	1741.67
ABUW_RS04165	ABUW_0849	rpmA	50S ribosomal protein L27	CDS	-1.37565	0.00384753	0.020687	41.9235	50.1985	28.5384	53.6912	129.754	129.721
ABUW_RS04170	ABUW_0850	lolA	outer membrane lipoprotein chaperone LolA	CDS	-2.41876	0.00696472	0.0311746	52.4623	29.2825	25.2672	41.5228	317.612	213.22
ABUW_RS04175	ABUW_0851		RsiV family protein	CDS	-1.53513	0.013042	0.0470096	21.3092	13.1149	15.3408	15.9317	67.8517	60.5118
ABUW_RS04190	ABUW_0854		tRNA (cytidine(34)-2'-O)-methyltransferase	CDS	1.09074	0.00083517	0.00822214	60.2217	50.4246	62.2656	32.867	24.6849	23.6083
ABUW_RS04195	ABUW_0855		helix-turn-helix transcriptional regulator	CDS	-1.42982	0.000728579	0.00754918	21.425	31.4306	28.0872	59.3363	82.6627	76.1678
ABUW_RS04200	ABUW_0856		flavodoxin family protein	CDS	-1.08495	0.0321604	0.0884659	1.85297	4.86157	6.4296	10.4121	8.35488	9.19481
ABUW_RS04215	ABUW_0859		hypothetical protein	CDS	-1.05847	0.00652989	0.0299434	45.8611	52.5728	58.092	61.3434	110.386	154.324
ABUW_RS04225	ABUW_0861		DUF493 domain-containing protein	CDS	-1.9237	0.0014125	0.0111804	46.4402	88.2997	51.5496	251.897	222.544	232.48
ABUW_RS04230	ABUW_0862	rpoD	RNA polymerase sigma factor RpoD	CDS	-1.14194	0.00571066	0.0272792	764.236	996.848	691.012	1648.75	1858.33	1904.2
ABUW_RS04245	ABUW_0865		rhodanese-related sulfurtransferase	CDS	-1.16232	0.0115451	0.0435114	40.0706	32.222	27.8616	41.5228	96.0811	86.6052
ABUW_RS04255	ABUW_0867	gltA	citrate synthase	CDS	2.0301	0.000139872	0.00264098	4257.79	2685.17	2105.75	521.231	821.057	873.134
ABUW_RS04345	ABUW_0886		hypothetical protein	CDS	-1.04799	0.00141246	0.0111804	13.3183	13.9063	15.1152	22.455	28.6091	36.5307
ABUW_RS04355	ABUW_0888		metalloprotease	CDS	1.34253	0.00543332	0.0263798	29.1843	30.1869	31.3584	20.4478	7.72193	7.57951
ABUW_RS04500	ABUW_0917		co-chaperone GroES	CDS	-2.93518	0.00197715	0.0138051	5.90635	10.6276	5.3016	13.1719	86.9667	67.2215
ABUW_RS04505	ABUW_0918	groL	chaperonin GroEL	CDS	-2.20667	0.00115985	0.00980272	126.118	161.11	98.3616	332.183	793.207	654.695
ABUW_RS04510	ABUW_0919		diacylglycerol kinase	CDS	-3.16932	0.00365005	0.0201484	10.5388	12.7757	12.5208	9.78484	155.325	157.679
ABUW_RS04515	ABUW_0920		MBL fold metallo-hydrolase	CDS	1.12839	0.0420362	0.105955	299.139	400.231	443.868	334.315	80.2575	108.35
ABUW_RS04520	ABUW_0921		glycerophosphodiester phosphodiesterase	CDS	-1.49321	0.0452332	0.111329	5.3273	6.55746	4.1736	9.91029	18.6086	16.7743
ABUW_RS04525	ABUW_0922		multidrug efflux RND transporter permease subunit	CDS	-1.63537	0.00137458	0.0109781	69.1391	48.0504	44.8944	79.4077	229.633	194.582
ABUW_RS04545	ABUW_0926	ttcA	tRNA 2-thiocytidine(32) synthetase TtcA	CDS	1.31494	0.0159784	0.0540831	193.636	166.65	116.861	27.9746	88.3592	75.4223
ABUW_RS04555	ABUW_0928		transglycosylase SLT domain-containing protein	CDS	-1.48223	0.0319417	0.0881372	40.9971	17.5243	10.4904	44.4081	77.4725	70.9492
ABUW_RS04575	ABUW_0932		non-ribosomal peptide synthetase	CDS	-3.75435	0.0011216	0.00970471	49.5671	31.5437	33.5016	49.9278	714.975	782.305
ABUW_RS04590	ABUW_0935		hypothetical protein	CDS	1.49216	0.0446499	0.110429	4.285	6.55746	4.7376	1.37991	1.26589	2.85785
ABUW_RS04600	ABUW_0937		hypothetical protein	CDS	-1.22254	0.00180723	0.0130018	2.43203	2.03508	1.692	4.26519	5.44333	4.72166
ABUW_RS04610	ABUW_0940		nitroreductase family protein	CDS	-1.96907	1.38984e-05	0.0006204	45.1662	41.4929	53.4672	179.012	193.681	176.068
ABUW_RS04615	ABUW_0941		SDR family oxidoreductase	CDS	-4.46057	2.44004e-06	0.000206474	4.74825	5.87911	8.7984	148.529	162.034	118.29
ABUW_RS04620	ABUW_0942		TetR/AcrR family transcriptional regulator	CDS	-3.42477	2.6942e-06	0.000212782	4.51662	4.29627	5.7528	48.0461	61.3957	47.4651
ABUW_RS04685	ABUW_0955		alpha/beta fold hydrolase	CDS	-1.3061	9.58318e-05	0.00207674	91.259	116.452	103.663	251.771	254.95	263.295
ABUW_RS04715	ABUW_0961		glycosyltransferase family 39 protein	CDS	-1.38597	0.0399821	0.102375	9.38068	9.8362	7.1064	6.14689	32.1536	30.5665
ABUW_RS04720	ABUW_0962		GtrA family protein	CDS	-4.721	0.00316567	0.0184137	1.38973	0.11306	0.4512	0.627233	27.0901	24.7266
ABUW_RS04725	ABUW_0963		glycosyltransferase family 2 protein	CDS	-5.72369	0.00151708	0.0115156	13.2024	18.881	16.1304	11.1648	1167.4	1371.89
ABUW_RS04730	ABUW_0964		ChbG/HpnK family deacetylase	CDS	-6.79722	0.0016327	0.0121393	5.55892	15.6022	10.6032	5.39421	1588.31	1945.08
ABUW_RS04760	ABUW_0971		hypothetical protein	CDS	-1.86603	0.0295277	0.0831549	57.2106	32.109	18.8376	24.713	207.1	162.525
ABUW_RS04845	ABUW_0988		RNA polymerase sigma factor	CDS	-1.21968	0.00419688	0.0220974	2406.32	2523.61	2364.4	5604.33	5362.44	6021.36
ABUW_RS04860	ABUW_0991		NF038105 family protein	CDS	-1.38171	0.0101341	0.0399298	12.3918	16.8459	17.2584	41.6483	37.8501	41.7494
ABUW_RS04865	ABUW_0992	pal	peptidoglycan-associated lipoprotein Pal	CDS	-1.19776	0.00323316	0.0185933	146.617	84.4556	75.012	162.077	272.799	267.271
ABUW_RS04935	ABUW_1006		enoyl-CoA hydratase-related protein	CDS	-1.59285	0.00368297	0.0201998	38.2176	66.9314	66.7776	80.6622	212.543	225.521
ABUW_RS04960	ABUW_1011		hypothetical protein	CDS	-1.78584	0.00538905	0.0262725	133.414	148.56	147.542	166.593	719.659	594.929
ABUW_RS04980	ABUW_1015	carO	ornithine uptake porin CarO type 3	CDS	-1.84195	0.000389944	0.00519049	924.981	854.392	948.196	2840.49	3627.79	3310.01
ABUW_RS04990	ABUW_1017		sulfate ABC transporter ATP-binding protein	CDS	-1.17214	0.00113322	0.00970471	34.7433	23.5164	31.6968	91.4506	52.7876	58.5237
ABUW_RS04995	ABUW_1018	cysW	sulfate ABC transporter permease subunit CysW	CDS	-2.2954	6.33689e-05	0.00155319	10.0755	6.67052	6.3168	55.322	27.4698	30.5665
ABUW_RS05000	ABUW_1019	cysT	sulfate ABC transporter permease subunit CysT	CDS	-3.10023	0.0011364	0.00970856	1.73716	1.92202	1.128	26.5947	7.72193	7.08249
ABUW_RS05005	ABUW_1020		alpha/beta hydrolase	CDS	-3.98563	0.000234894	0.00364547	3.35852	1.80896	0.4512	43.0282	19.1149	27.3359
ABUW_RS05010	ABUW_1021		sulfate ABC transporter substrate-binding protein	CDS	-4.44408	0.000137333	0.00263286	8.68582	1.01754	1.8048	112.526	48.99	89.3388
ABUW_RS05040	ABUW_1027		Do family serine endopeptidase	CDS	-1.58837	0.000325797	0.00466888	54.3153	59.8086	60.5736	131.594	219.885	173.956
ABUW_RS05045	ABUW_1028		acyl-CoA thioesterase	CDS	1.37166	0.000574866	0.00661994	14.0131	23.6295	13.9872	7.02501	5.31674	7.57951
ABUW_RS05110	ABUW_1041		PaaI family thioesterase	CDS	-1.43384	0.0103439	0.0402654	47.3666	73.6019	62.7168	58.9599	250.14	187.251
ABUW_RS05120	ABUW_1043		pyridoxal phosphate-dependent aminotransferase	CDS	1.4299	0.00852751	0.0356131	3110.91	2697.49	2192.83	574.044	1193.36	1202.28
ABUW_RS05165	ABUW_1052		hypothetical protein	CDS	1.15638	0.0338238	0.0910336	25.8258	15.0369	15.6792	4.76697	10.3803	10.1888
ABUW_RS05240	ABUW_1067		DNA photolyase family protein	CDS	-1.00682	0.00223523	0.0147658	9.38068	10.0623	6.5424	14.6773	16.4566	21.1232
ABUW_RS05275	ABUW_1074	icd	NADP-dependent isocitrate dehydrogenase	CDS	1.0196	0.00708734	0.0315644	258.49	248.505	228.645	165.966	90.1314	106.734
ABUW_RS05295	ABUW_1079		LysR family transcriptional regulator	CDS	-1.23757	0.00591607	0.0279597	307.13	531.494	553.284	657.968	1185.25	1438.99
ABUW_RS05325	ABUW_1085		CYTH and CHAD domain-containing protein	CDS	-1.04255	0.00776779	0.0337078	94.7333	98.1358	108.739	112.024	261.913	247.39
ABUW_RS05345	ABUW_1089	csy1	type I-F CRISPR-associated protein Csy1	CDS	1.49865	0.000484014	0.00578972	64.275	65.6877	64.9728	32.4907	16.4566	20.0049
ABUW_RS05350	ABUW_1090	csy2	type I-F CRISPR-associated protein Csy2	CDS	1.45249	0.000647006	0.00714118	40.1864	41.1537	35.4192	19.5697	10.7601	12.3012
ABUW_RS05355	ABUW_1091	csy3	type I-F CRISPR-associated protein Csy3	CDS	1.82306	0.000200689	0.00327178	78.8672	84.7948	64.7472	30.8599	19.6213	14.0407
ABUW_RS05360	ABUW_1092	cas6f	type I-F CRISPR-associated endoribonuclease Cas6/Csy4	CDS	1.16448	0.00215546	0.0144538	170.589	179.313	165.026	110.268	54.9396	64.4879
ABUW_RS05395	ABUW_1103	fabR	HTH-type transcriptional repressor FabR	CDS	1.16267	0.00612074	0.0284578	50.9568	45.2239	40.044	9.78484	25.1912	25.8449
ABUW_RS05400	ABUW_1104		ferredoxin reductase	CDS	1.57108	0.00527098	0.025982	3224.52	1643.89	1197.94	564.761	726.748	750.123
ABUW_RS05405	ABUW_1105		acyl-CoA desaturase	CDS	1.08203	0.0277351	0.0792367	3879.09	2076	1534.3	866.962	1347.67	1323.06
ABUW_RS05415	ABUW_1107		TetR/AcrR family transcriptional regulator	CDS	1.91356	0.000333697	0.00470354	39.1441	24.1948	17.1456	7.77769	6.9624	6.58547
ABUW_RS05420	ABUW_1108		SIMPL domain-containing protein	CDS	-2.14135	0.0200551	0.0632762	444.135	140.759	153.634	165.59	1631.99	1460.73
ABUW_RS05440	ABUW_1112		Lrp/AsnC family transcriptional regulator	CDS	3.17196	5.15875e-06	0.00030557	21.3092	42.0582	53.3544	3.63795	4.05085	5.21868
ABUW_RS05445	ABUW_1113		thiamine pyrophosphate-dependent enzyme	CDS	4.88867	0.00187111	0.0133211	19.3404	1014.94	1287.95	32.6161	20.3808	25.3479
ABUW_RS05450	ABUW_1114		amino acid permease	CDS	5.42313	0.00160122	0.011993	12.0443	807.699	1098.33	20.6987	12.2791	11.6799
ABUW_RS05455	ABUW_1115		substrate-binding domain-containing protein	CDS	-3.41362	4.78273e-06	0.000292759	27.7946	21.5944	22.8984	131.343	267.989	371.396
ABUW_RS05460	ABUW_1116	pstC	phosphate ABC transporter permease subunit PstC	CDS	-2.25062	1.52126e-05	0.000651391	30.1108	24.3078	30.6816	90.8234	132.792	181.535
ABUW_RS05465	ABUW_1117	pstA	phosphate ABC transporter permease PstA	CDS	-2.36292	3.91225e-05	0.0011248	34.6275	46.4675	34.968	136.988	210.011	250.248
ABUW_RS05475	ABUW_1119	sohB	protease SohB	CDS	-1.80125	0.00105698	0.00946584	449.809	441.724	338.061	745.78	1845.67	1694.08
ABUW_RS05520	ABUW_1128		hypothetical protein	CDS	-1.97922	0.0231057	0.0697687	65.7806	24.9862	27.9744	34.6233	241.785	191.849
ABUW_RS05540	ABUW_1132		LysR family transcriptional regulator	CDS	1.6534	0.00333266	0.0189151	311.763	337.709	418.149	200.338	66.0795	72.9372
ABUW_RS05560	ABUW_1136		bile acid:sodium symporter	CDS	1.38423	0.000165454	0.00288247	96.5863	98.0228	104.34	51.1822	30.6346	32.6789
ABUW_RS05570	ABUW_1138		EAL domain-containing protein	CDS	1.80971	0.000330539	0.00469895	256.405	330.813	361.411	136.11	67.8517	66.6003
ABUW_RS05575	ABUW_1139		hypothetical protein	CDS	1.4923	0.0021185	0.0142868	83.8471	101.415	109.867	58.2073	24.0519	22.6143
ABUW_RS05625	ABUW_1149		aromatic ring-hydroxylating dioxygenase subunit alpha	CDS	-1.03736	0.00288743	0.017482	9.26487	4.97463	7.332	14.9282	16.8363	12.5497
ABUW_RS05675	ABUW_1159		TetR/AcrR family transcriptional regulator	CDS	-2.4157	0.000680261	0.00731109	6.3696	4.29627	4.6248	11.0393	41.901	28.827
ABUW_RS05695	ABUW_1165		pirin family protein	CDS	-1.03564	0.000769471	0.00782459	47.9457	67.9489	68.1312	119.802	131.273	126.242
ABUW_RS05710	ABUW_1168	bauF	acinetobactin utilization protein BauF	CDS	1.31947	0.000136274	0.00263216	1065.92	1031.44	847.692	383.867	359.007	437.126
ABUW_RS05715	ABUW_1169	basA	acinetobactin non-ribosomal peptide synthetase subunit BasA	CDS	1.61499	3.27354e-05	0.00101166	477.488	473.946	337.949	128.457	139.121	153.33
ABUW_RS05720	ABUW_1170	basB	acinetobactin non-ribosomal peptide synthetase subunit BasB	CDS	1.53171	0.00281741	0.0171457	1416.71	1523.48	1699.78	879.256	317.106	408.424
ABUW_RS05725	ABUW_1173	bauD	ferric acinetobactin ABC transporter permease subunit BauD	CDS	1.08861	0.00168226	0.0124298	280.494	298.139	384.873	190.303	137.729	125
ABUW_RS05730	ABUW_1174	bauC	ferric acinetobactin ABC transporter permease subunit BauC	CDS	1.57007	0.000500308	0.00590729	303.888	298.704	376.075	152.919	85.8274	90.8298
ABUW_RS05735	ABUW_1175	bauE	ferric acinetobactin ABC transporter ATP-binding protein BauE	CDS	1.77124	0.00010563	0.00218518	250.615	213.457	250.077	87.06	52.661	69.4581
ABUW_RS05740	ABUW_1176	bauB	siderophore-binding periplasmic lipoprotein BauB	CDS	2.60815	1.23036e-05	0.000583027	416.224	261.281	313.471	68.7448	50.2559	43.489
ABUW_RS05745	ABUW_1177	bauA	TonB-dependent ferric acinetobactin receptor BauA	CDS	2.49521	3.74186e-05	0.00111753	678.189	425.105	518.88	139.246	71.143	77.2861
ABUW_RS05750	ABUW_1178	basC	putative histamine N-monooxygenase	CDS	1.85195	4.97027e-05	0.00134842	1140.04	874.291	728.8	219.783	293.56	246.52
ABUW_RS05760	ABUW_1180	basE	(2,3-dihydroxybenzoyl)adenylate synthase BasE	CDS	2.00219	5.95463e-05	0.00150501	5103.21	4483.27	4200.56	1603.33	859.413	978.75
ABUW_RS05765	ABUW_1181	basF	acinetobactin biosynthesis bifunctional isochorismatase/aryl carrier protein BasF	CDS	3.0637	1.49081e-06	0.000163164	1226.21	933.534	856.716	154.174	103.423	103.131
ABUW_RS05770	ABUW_1182	basG	acinetobactin biosynthesis histidine decarboxylase BasG	CDS	3.46811	3.63343e-06	0.000243645	1449.26	910.922	760.272	125.07	83.802	73.0615
ABUW_RS05780	ABUW_1184	barA	acinetobactin export ABC transporter permease/ATP-binding subunit BarA	CDS	4.01152	1.34124e-06	0.000163164	1112.71	626.577	535.687	59.5872	42.4073	39.0158
ABUW_RS05785	ABUW_1185	barB	acinetobactin export ABC transporter permease/ATP-binding subunit BarB	CDS	3.59638	2.40945e-06	0.000206474	908.768	534.207	431.009	58.9599	47.4709	48.4591
ABUW_RS05790	ABUW_1186	basH	acinetobactin biosynthesis thioesterase BasH	CDS	3.63032	7.8395e-06	0.000398022	80.6044	42.0582	41.0592	4.76697	4.6838	3.72763
ABUW_RS05795	ABUW_1187	basI	acinetobactin biosynthesis phosphopantetheinyl transferase BasI	CDS	2.06909	0.00975293	0.0390337	10.0755	4.86157	5.7528	0.250893	2.40519	2.23658
ABUW_RS05800	ABUW_1188	basJ	acinetobactin biosynthesis isochorismate synthase BasJ	CDS	1.5262	0.000207407	0.00333541	6115.05	9073.95	7505.26	3139.55	2187.33	2552.31
ABUW_RS05820	ABUW_1192		DUF3015 family protein	CDS	1.56949	0.0110229	0.0423518	918.38	1198.66	1383.38	750.046	189.504	239.811
ABUW_RS05825	ABUW_1193		DUF4105 domain-containing protein	CDS	1.24268	0.000379124	0.00510381	35.9014	36.2922	37.1112	20.8241	13.0387	12.3012
ABUW_RS05940	ABUW_1216		superoxide dismutase	CDS	-1.06856	0.00249869	0.0158577	190.277	233.355	235.526	313.868	556.865	511.803
ABUW_RS05990	ABUW_1226		carboxymuconolactone decarboxylase family protein	CDS	1.02971	0.00632833	0.0292089	5.79054	4.86157	4.512	1.8817	2.91155	2.60934
ABUW_RS06025	ABUW_1233		OmpW family protein	CDS	-3.01581	0.00523995	0.0259009	53.9679	16.8459	8.9112	49.1751	356.855	238.941
ABUW_RS06110	ABUW_1250		hypothetical protein	CDS	-1.65063	0.0134817	0.0481064	2.43203	2.82649	3.384	12.0429	9.36759	5.83995
ABUW_RS06125	ABUW_1253		hypothetical protein	CDS	-2.28671	0.00251886	0.015922	2.43203	1.6959	2.7072	16.0572	11.2664	6.21271
ABUW_RS06130	ABUW_1254		hypothetical protein	CDS	-2.32054	0.00766793	0.0333653	0.926487	1.01754	1.5792	8.90671	4.05085	4.84591
ABUW_RS06135	ABUW_1255		hypothetical protein	CDS	-1.73232	0.0177188	0.0579684	0.231622	0.678358	0.7896	2.50893	2.02542	1.24254
ABUW_RS06140	ABUW_1256		hypothetical protein	CDS	-2.23776	0.000203592	0.00330395	9.26487	10.6276	10.152	57.9564	51.0154	32.9274
ABUW_RS06145	ABUW_1257		PD-(D/E)XK nuclease-like domain-containing protein	CDS	-2.22029	0.000753736	0.00776458	13.3183	16.2806	17.5968	97.9738	60.7627	61.3816
ABUW_RS06150	ABUW_1258		hypothetical protein	CDS	-2.95029	0.000400337	0.00523089	2.31622	1.24366	1.2408	16.1826	10.1271	11.0586
ABUW_RS06155	ABUW_1259		hypothetical protein	CDS	-3.2685	4.58611e-05	0.00129079	1.73716	2.26119	1.9176	25.3402	15.697	16.4016
ABUW_RS06160	ABUW_1260		hypothetical protein	CDS	-2.18997	0.00107991	0.00957106	5.79054	5.08769	7.5576	34.4978	25.6976	24.1053
ABUW_RS06165	ABUW_1261		hypothetical protein	CDS	-1.97014	0.0073731	0.0323906	3.70595	3.39179	2.7072	6.14689	18.6086	13.7922
ABUW_RS06190	ABUW_1266		hypothetical protein	CDS	-2.39429	0.00032725	0.00467087	2.77946	3.27873	5.5272	23.7094	15.1907	22.2415
ABUW_RS06195	ABUW_1267		hypothetical protein	CDS	-2.73586	0.00172673	0.0126532	1.50554	1.24366	2.3688	17.3116	9.241	7.82802
ABUW_RS06200	ABUW_1270		replication protein	CDS	-2.79755	0.000332227	0.00470354	4.16919	4.74851	5.64	40.1429	33.6727	27.7087
ABUW_RS06205	ABUW_1271		AAA family ATPase	CDS	-2.41263	0.000885462	0.00855144	12.0443	7.68806	9.8136	68.9957	48.7368	39.7614
ABUW_RS06235	ABUW_1278		hypothetical protein	CDS	-1.91843	0.0160444	0.0542033	0.463244	0.904478	0.7896	3.13617	4.17744	0.994034
ABUW_RS06240	ABUW_1279		hypothetical protein	CDS	-2.31694	0.00180627	0.0130018	0.694865	0.904478	0.9024	6.27233	2.91155	3.47912
ABUW_RS06245	ABUW_1280		DUF559 domain-containing protein	CDS	-1.92137	0.0178452	0.0582385	0.926487	0.452239	0.6768	3.7634	2.40519	1.73956
ABUW_RS06315	ABUW_1295		hypothetical protein	CDS	1.50931	0.000905939	0.00866218	14.2447	20.803	18.1608	8.15403	3.54449	6.95824
ABUW_RS06320	ABUW_1296		hypothetical protein	CDS	1.2425	0.00300463	0.0179322	6.02217	4.74851	3.8352	2.25804	1.77225	2.11232
ABUW_RS06360	ABUW_1304		hypothetical protein	CDS	-1.72482	0.0126793	0.046123	1.0423	0.226119	0.4512	2.50893	1.77225	1.49105
ABUW_RS06380	ABUW_1308		hypothetical protein	CDS	-1.53926	0.00409091	0.0216678	0.810676	1.35672	0.9024	2.88527	2.2786	3.85188
ABUW_RS06425	ABUW_1317		hypothetical protein	CDS	1.62918	0.000145717	0.00272567	225.136	165.519	181.382	48.6733	55.5726	80.641
ABUW_RS06430	ABUW_1318		hypothetical protein	CDS	1.60088	0.000412806	0.00527117	169.547	111.138	89.112	46.6662	35.6981	39.5128
ABUW_RS06435	ABUW_1319		hypothetical protein	CDS	1.80618	0.00111037	0.0096937	126.929	56.9821	47.7144	22.5804	27.2166	16.4016
ABUW_RS06535	ABUW_1340	hisQ	histidine ABC transporter permease HisQ	CDS	-1.54438	0.00201816	0.0139369	4.63244	4.40933	3.2712	10.7884	12.6589	12.5497
ABUW_RS06540	ABUW_1341		ABC transporter permease	CDS	-1.15191	0.00189603	0.0134204	5.55892	5.20075	5.64	11.5411	12.5323	12.4254
ABUW_RS06595	ABUW_1352		NirD/YgiW/YdeI family stress tolerance protein	CDS	1.56552	0.00742892	0.0325553	123.686	111.251	120.696	74.2644	20.5074	25.3479
ABUW_RS06635	ABUW_1360		YeaC family protein	CDS	-1.13132	0.00216643	0.0145	51.8833	39.797	39.0288	62.8488	114.183	109.344
ABUW_RS06670	ABUW_1367		hypothetical protein	CDS	1.51613	0.000195586	0.00322916	60.2217	65.6877	75.576	22.5804	19.7479	28.0815
ABUW_RS06720	ABUW_1377		cold-shock protein	CDS	1.87351	0.000117638	0.00236207	1434.2	1454.51	1607.06	438.938	373.944	414.015
ABUW_RS06730	ABUW_1379		hypothetical protein	CDS	-1.81123	0.0138344	0.0491185	63.5802	41.4929	59.1072	66.1104	289.129	221.048
ABUW_RS06805	ABUW_1395		hypothetical protein	CDS	-1.18513	0.0132885	0.0475603	3.01108	4.29627	2.4816	8.15403	6.83581	7.331
ABUW_RS06845	ABUW_1403		hypothetical protein	CDS	-1.48575	0.0222155	0.0677624	2.43203	0.791418	0.7896	4.51608	3.79767	2.9821
ABUW_RS06870	ABUW_1409		hypothetical protein	CDS	-1.33527	0.0143064	0.0500251	3.35852	2.03508	1.3536	7.02501	6.20286	3.85188
ABUW_RS06875	ABUW_1410		hypothetical protein	CDS	-1.03051	0.0352034	0.0937596	1.27392	1.24366	1.0152	2.88527	1.39248	2.9821
ABUW_RS07020	ABUW_1441		hypothetical protein	CDS	1.57185	0.00120299	0.0100784	21.6566	27.9258	23.5752	12.921	5.44333	6.21271
ABUW_RS07085	ABUW_1454		hypothetical protein	CDS	4.06237	1.75198e-07	6.0328e-05	221.315	210.856	146.076	10.0357	9.36759	15.159
ABUW_RS07130	ABUW_1463		aspartate aminotransferase family protein	CDS	-1.65303	0.000413803	0.00527117	4.86406	9.72314	9.4752	28.8527	19.3681	27.5844
ABUW_RS07135	ABUW_1464		CoA-acylating methylmalonate-semialdehyde dehydrogenase	CDS	-1.61118	0.00280244	0.0170838	14.5922	30.3	20.868	108.135	44.1796	48.7077
ABUW_RS07145	ABUW_1466		DUF2171 domain-containing protein	CDS	-3.19415	0.00164457	0.0122021	14.1289	3.39179	5.4144	81.4149	72.1558	56.5357
ABUW_RS07150	ABUW_1467		hypothetical protein	CDS	-1.30637	0.0264288	0.0763641	16.4451	4.18321	5.1888	19.1933	23.6722	20.999
ABUW_RS07155	ABUW_1468		PIG-L family deacetylase	CDS	-1.57344	0.0141949	0.0499493	9.49649	2.48731	1.9176	12.2938	15.0641	14.0407
ABUW_RS07165	ABUW_1470		glycosyltransferase	CDS	-1.07723	0.0209025	0.0652215	3.70595	1.80896	3.4968	8.53037	4.93697	5.59144
ABUW_RS07170	ABUW_1471		NirD/YgiW/YdeI family stress tolerance protein	CDS	-1.78073	0.003733	0.0204109	3.01108	1.24366	1.2408	3.51251	9.36759	6.08846
ABUW_RS07200	ABUW_1477	gltS	sodium/glutamate symporter	CDS	-1.08497	0.000229404	0.00357589	53.6204	45.6761	40.608	92.7051	99.6256	104.498
ABUW_RS07210	ABUW_1479		LysR substrate-binding domain-containing protein	CDS	-1.55892	0.000140446	0.00264098	22.4673	18.881	13.4232	49.426	64.5604	47.4651
ABUW_RS07225	ABUW_1482		SRPBCC family protein	CDS	-1.00627	0.0111061	0.0424419	8.45419	12.0974	15.0024	28.4764	13.7982	29.1997
ABUW_RS07230	ABUW_1483		ATP-binding protein	CDS	1.37574	0.00128164	0.0104232	55.705	87.1691	98.2488	42.5264	22.4063	27.9572
ABUW_RS07250	ABUW_1487	csuAB	Csu fimbrial major subunit CsuAB	CDS	-2.19987	0.00139652	0.0111034	0.579054	0.452239	0.7896	3.26161	3.4179	1.86381
ABUW_RS07265	ABUW_1490	csuC	Csu fimbrial biogenesis chaperone CsuC	CDS	-1.79285	0.00729764	0.0321784	2.0846	0.904478	0.7896	5.01787	4.81038	3.35486
ABUW_RS07270	ABUW_1491	csuD	Csu fimbrial usher CsuD	CDS	-1.52752	0.000646088	0.00714118	5.90635	5.53993	4.9632	16.559	14.3046	16.5258
ABUW_RS07275	ABUW_1492	csuE	Csu fimbrial tip adhesin CsuE	CDS	-1.29809	0.00574657	0.0274139	3.59014	2.82649	3.1584	6.52323	10.3803	6.70973
ABUW_RS07295	ABUW_1496	proP	glycine betaine/L-proline transporter ProP	CDS	-2.29989	0.000408889	0.00526519	6.48541	9.2709	6.8808	21.3259	47.9773	42.3707
ABUW_RS07320	ABUW_1501		paraquat-inducible protein A	CDS	-1.20881	0.000312479	0.00449616	91.3748	129.227	115.282	238.976	273.812	263.667
ABUW_RS07350	ABUW_1507		heavy metal sensor histidine kinase	CDS	1.03824	0.00205444	0.0140413	25.4784	21.1422	26.3952	11.1648	14.178	10.1888
ABUW_RS07360	ABUW_1509		acyl-CoA desaturase	CDS	1.46242	0.0225925	0.0685099	9.49649	18.6549	30.6816	12.4192	4.55721	4.3489
ABUW_RS07365	ABUW_1510		FAD-dependent oxidoreductase	CDS	1.61032	0.00321223	0.0185028	9.03325	13.0019	25.1544	6.89957	4.30403	4.22464
ABUW_RS07370	ABUW_1511		DUF1365 domain-containing protein	CDS	1.05035	0.0315214	0.0872484	4.40081	6.4444	13.8744	3.38706	4.43062	4.10039
ABUW_RS07375	ABUW_1512		cyclopropane-fatty-acyl-phospholipid synthase family protein	CDS	1.45314	0.0141795	0.0499444	20.2669	36.8575	66.552	24.9639	9.49418	10.6859
ABUW_RS07380			DUF1295 domain-containing protein	CDS	1.03651	0.0370412	0.0967232	9.03325	22.2728	36.66	13.7991	10.0005	9.31907
ABUW_RS07385			cyclopropane-fatty-acyl-phospholipid synthase family protein	CDS	1.08397	0.0177298	0.0579684	22.2357	39.9101	61.0248	27.2219	16.0768	14.7863
ABUW_RS07395	ABUW_1515		response regulator transcription factor	CDS	1.42071	0.0274405	0.0784581	12.5076	8.59254	5.8656	6.64867	2.02542	1.3668
ABUW_RS07425	ABUW_1521		sorbosone dehydrogenase family protein	CDS	-1.46904	0.000682047	0.00731109	72.845	52.912	55.272	126.074	190.263	184.89
ABUW_RS07445	ABUW_1525		dicarboxylate/amino acid:cation symporter	CDS	1.51665	5.64174e-05	0.0014425	182.286	273.718	221.652	88.5653	74.561	73.6828
ABUW_RS07450	ABUW_1526		hypothetical protein	CDS	-3.02091	3.30343e-05	0.0010121	50.1461	80.1593	37.5624	336.699	517.623	508.573
ABUW_RS07460	ABUW_1528		ABC transporter permease	CDS	1.45361	0.0110467	0.0423518	223.052	319.394	431.685	210.5	67.5986	77.5346
ABUW_RS07465	ABUW_1529		methionine ABC transporter ATP-binding protein	CDS	1.34181	0.0152451	0.0522621	397.231	588.024	790.84	407.074	141.527	152.087
ABUW_RS07475	ABUW_1531	purD	phosphoribosylamine--glycine ligase	CDS	1.34559	0.00294055	0.0176831	413.445	394.352	450.861	258.044	114.563	122.639
ABUW_RS07480	ABUW_1532	purH	bifunctional phosphoribosylaminoimidazolecarboxamide formyltransferase/IMP cyclohydrolase	CDS	2.44557	1.5773e-06	0.000164874	2364.16	2056.56	2275.74	388.759	413.06	427.435
ABUW_RS07500	ABUW_1536		hypothetical protein	CDS	-3.16222	0.0010281	0.0092974	75.5087	29.1694	37.5624	139.873	616.362	517.395
ABUW_RS07505	ABUW_1537	mnmG	tRNA uridine-5-carboxymethylaminomethyl(34) synthesis enzyme MnmG	CDS	1.0519	0.00169275	0.0124814	2376.09	2394.27	1858.15	925.922	1136.64	1134.57
ABUW_RS07585	ABUW_1554		RDD family protein	CDS	1.54799	0.000483805	0.00578972	82.9206	75.5239	97.572	42.6519	21.0138	23.8568
ABUW_RS07620	ABUW_1561		hypothetical protein	CDS	1.98632	0.00636718	0.0293501	528.329	766.093	944.7	385.498	89.4985	90.0843
ABUW_RS07630	ABUW_1563		hypothetical protein	CDS	-3.63101	0.00785737	0.0338076	235.791	48.8418	57.7536	111.397	2067.33	2063.49
ABUW_RS07640	ABUW_1564		hypothetical protein	CDS	-2.84542	0.00177574	0.0128684	97.0495	63.8787	64.1832	114.156	749.407	754.596
ABUW_RS07680	ABUW_1572		3-hydroxyacyl-CoA dehydrogenase	CDS	1.76781	0.010251	0.0400793	11.3495	25.5515	47.376	10.663	7.72193	6.33697
ABUW_RS07685	ABUW_1573		acyl-CoA dehydrogenase family protein	CDS	1.57572	0.018005	0.0584722	20.4985	55.6254	101.633	23.4585	19.8745	16.2773
ABUW_RS07690	ABUW_1574		AMP-binding protein	CDS	1.95931	0.0191448	0.0614085	96.5863	436.411	724.176	168.475	78.4852	76.2921
ABUW_RS07720	ABUW_1581	kdpA	potassium-transporting ATPase subunit KdpA	CDS	-1.45867	0.00659025	0.0300279	13.2024	5.76605	11.844	26.4692	27.3432	30.9393
ABUW_RS07725	ABUW_1582	kdpB	potassium-transporting ATPase subunit KdpB	CDS	-1.06604	0.00314779	0.0183699	15.287	15.15	14.2128	31.8635	28.9889	32.6789
ABUW_RS07755	ABUW_1588	coq7	2-polyprenyl-3-methyl-6-methoxy-1,4-benzoquinone monooxygenase	CDS	-1.14659	0.000227283	0.00357589	43.8923	45.1108	51.0984	122.185	83.4222	104.622
ABUW_RS07785	ABUW_1594		hypothetical protein	CDS	1.18651	0.00108717	0.00958757	32.7745	26.7952	25.38	14.9282	13.7982	8.57354
ABUW_RS07800	ABUW_1597		membrane protein	CDS	-1.38073	0.0152492	0.0522621	0.694865	1.1306	0.7896	2.75983	1.51907	2.60934
ABUW_RS07820	ABUW_1601		hypothetical protein	CDS	1.58271	0.00667972	0.0302815	66.9387	24.1948	25.1544	9.15761	16.5832	13.0467
ABUW_RS07825	ABUW_1602		rRNA pseudouridine synthase	CDS	1.10202	0.000296238	0.00431644	175.222	138.724	140.098	79.7841	60.6362	71.0734
ABUW_RS07865	ABUW_1610		DMT family transporter	CDS	1.1144	0.0220097	0.0674125	11.4653	4.18321	7.2192	4.89242	2.53178	3.10636
ABUW_RS07905	ABUW_1620	eat	ethanolamine permease	CDS	3.22801	1.7592e-05	0.000694741	94.0384	64.2179	63.0552	12.1683	5.44333	5.9642
ABUW_RS07910	ABUW_1621		aldehyde dehydrogenase family protein	CDS	2.96485	0.00995389	0.0395706	15347.8	10816.5	12311.6	4226.55	302.674	398.856
ABUW_RS07915	ABUW_1622		helix-turn-helix domain-containing protein	CDS	1.16151	0.000997909	0.00913329	395.378	392.543	408.223	217.399	166.211	151.093
ABUW_RS07920	ABUW_1623		alpha/beta hydrolase	CDS	1.38752	0.00116286	0.00980272	133.414	106.05	110.882	61.7198	38.7363	33.4244
ABUW_RS07925	ABUW_1624		iron-containing alcohol dehydrogenase	CDS	3.01546	0.0100357	0.0397938	1362.51	1032.12	1048.48	364.924	24.3051	36.5307
ABUW_RS07935	ABUW_1626		5-carboxymethyl-2-hydroxymuconate Delta-isomerase	CDS	2.02268	0.000308052	0.00445047	28.9527	24.0817	25.6056	10.7884	4.30403	4.22464
ABUW_RS07950	ABUW_1629		hypothetical protein	CDS	-1.39955	0.0118794	0.0444094	15.0554	18.4287	22.4472	73.2609	38.3565	36.0337
ABUW_RS07975	ABUW_1634		spore coat U domain-containing protein	CDS	1.08075	0.00172229	0.0126467	24.7835	29.6216	29.4408	17.3116	10.1271	12.1769
ABUW_RS08010	ABUW_1641		hypothetical protein	CDS	2.88816	0.0205882	0.0645813	32.1954	0.791418	4.512	1.8817	1.77225	1.3668
ABUW_RS08040	ABUW_1648		mechanosensitive ion channel	CDS	-1.48119	0.000958939	0.0089686	23.6254	12.2105	17.9352	32.867	68.4847	48.8319
ABUW_RS08100	ABUW_1662		hypothetical protein	CDS	-2.11578	0.0113672	0.0431151	0.231622	0.904478	1.128	3.13617	1.26589	5.59144
ABUW_RS08140	ABUW_1671	tal	transaldolase	CDS	-1.96677	0.00332298	0.0189151	48.4089	37.6489	36.2088	52.5622	217.86	207.629
ABUW_RS08165	ABUW_1676		hypothetical protein	CDS	2.10699	0.000260254	0.00396971	175.222	134.089	160.853	59.8381	23.419	25.8449
ABUW_RS08170	ABUW_1677		serine hydrolase	CDS	2.5554	3.40448e-06	0.000232683	172.906	129.566	128.366	32.1143	20.7606	20.3777
ABUW_RS08220	ABUW_1688		YdcF family protein	CDS	1.04294	0.000227151	0.00357589	55.8208	57.5474	50.196	26.7201	24.4317	28.2057
ABUW_RS08240	ABUW_1692		TetR/AcrR family transcriptional regulator	CDS	1.77105	0.00791623	0.0339454	246.098	111.025	156.905	91.4506	32.4068	26.7147
ABUW_RS08250	ABUW_1694		MFS transporter	CDS	1.04104	0.00123756	0.0102524	89.406	61.2784	64.1832	39.3903	27.723	37.2763
ABUW_RS08270	ABUW_1698	aroQ	type II 3-dehydroquinate dehydratase	CDS	1.298	0.00992792	0.0395116	107.472	37.762	37.4496	29.2291	22.9126	22.1173
ABUW_RS08285	ABUW_1702		ANTAR domain-containing protein	CDS	-1.44443	0.0253707	0.0743956	0.810676	1.01754	0.4512	1.75625	3.16473	1.3668
ABUW_RS08290	ABUW_1703		hypothetical protein	CDS	-2.16547	0.0107844	0.0416154	0.463244	0.11306	0.3384	0.75268	1.1393	2.36083
ABUW_RS08300	ABUW_1705	nirD	nitrite reductase small subunit NirD	CDS	-1.71373	0.000182965	0.00308179	5.79054	7.575	8.2344	26.2184	21.5201	23.2355
ABUW_RS08325	ABUW_1710		MoaD/ThiS family protein	CDS	1.30671	0.00197655	0.0138051	34.6275	38.3272	46.0224	22.455	14.5577	11.0586
ABUW_RS08330	ABUW_1711		molybdenum cofactor biosynthesis protein MoaE	CDS	1.14062	0.000942104	0.00885777	77.5933	93.5004	95.9928	49.8023	40.1287	31.1878
ABUW_RS08335	ABUW_1712	moaCB	bifunctional molybdenum cofactor biosynthesis protein MoaC/MoaB	CDS	1.57274	0.00113285	0.00970471	114.305	122.105	119.23	56.9528	37.7235	24.8508
ABUW_RS08340	ABUW_1713		molybdopterin molybdotransferase MoeA	CDS	2.15997	1.60873e-05	0.000672639	199.195	237.199	228.984	59.2108	50.0027	39.6371
ABUW_RS08350	ABUW_1715		PLP-dependent aminotransferase family protein	CDS	-1.0824	0.0359262	0.0948066	18.993	6.55746	5.076	18.1898	24.1785	22.49
ABUW_RS08355	ABUW_1716		DMT family transporter	CDS	-1.51676	0.000149388	0.00273672	6.60122	4.63545	4.3992	14.9282	17.0895	12.7982
ABUW_RS08380	ABUW_1721		SDR family NAD(P)-dependent oxidoreductase	CDS	-1.3726	0.00669402	0.0302815	405.106	287.963	317.87	464.027	1187.79	965.952
ABUW_RS08390	ABUW_1723		hypothetical protein	CDS	-2.39926	0.00234163	0.01519	4.97987	3.05261	4.9632	10.0357	30.2548	28.4542
ABUW_RS08420	ABUW_1729		protein tyrosine phosphatase family protein	CDS	1.36368	0.00272466	0.0168701	6.60122	8.93172	8.1216	4.26519	3.03814	1.86381
ABUW_RS08425	ABUW_1730	argF	ornithine carbamoyltransferase	CDS	1.64017	6.90897e-05	0.00163697	392.483	358.625	360.509	86.5582	122.918	147.117
ABUW_RS08435	ABUW_1732	glnG	nitrogen regulation protein NR(I)	CDS	1.05625	0.0087362	0.036314	241.118	273.605	241.166	150.912	112.158	100.397
ABUW_RS08440	ABUW_1733		ATP-binding protein	CDS	1.00765	0.012837	0.0465146	77.7091	100.284	94.4136	64.7305	35.3183	35.4125
ABUW_RS08460	ABUW_1737	uppS	polyprenyl diphosphate synthase	CDS	1.38322	0.000125404	0.00244882	103.535	97.0052	84.8256	32.7416	38.3565	38.2703
ABUW_RS08465	ABUW_1738		phosphatidate cytidylyltransferase	CDS	1.71806	5.15833e-05	0.00136811	381.134	376.828	339.641	122.06	103.803	107.728
ABUW_RS08485	ABUW_1742	skp	OmpH family outer membrane protein	CDS	1.29409	7.38658e-05	0.00172348	209.618	192.767	189.617	88.9417	80.0043	72.4402
ABUW_RS08495	ABUW_1744	fabZ	3-hydroxyacyl-ACP dehydratase FabZ	CDS	1.66987	4.78171e-05	0.00131738	451.199	329.456	290.009	103.243	120.639	112.574
ABUW_RS08500	ABUW_1745	lpxA	acyl-ACP--UDP-N-acetylglucosamine O-acyltransferase	CDS	1.31964	0.000899868	0.00866218	556.471	469.763	444.545	238.85	166.718	183.648
ABUW_RS08535	ABUW_1752		hypothetical protein	CDS	2.72145	0.00066594	0.00724094	17.14	16.7328	14.3256	4.76697	0.632945	1.86381
ABUW_RS08540	ABUW_1753		hypothetical protein	CDS	2.10007	3.20319e-06	0.000223218	92.0696	97.6836	89.4504	27.0965	18.482	19.5079
ABUW_RS08550	ABUW_1755		Lrp/AsnC family transcriptional regulator	CDS	1.06017	0.000724898	0.00753301	13.7815	17.5243	16.5816	8.53037	6.58263	7.82802
ABUW_RS08570	ABUW_1759		S8 family peptidase	CDS	-1.22337	0.000426877	0.00536085	72.266	74.3933	76.9296	158.063	188.618	175.447
ABUW_RS08580	ABUW_1761		SOS response-associated peptidase family protein	CDS	-2.42957	0.0101556	0.0399702	20.0353	9.04478	4.9632	13.9246	92.6632	76.9134
ABUW_RS08590	ABUW_1763		universal stress protein	CDS	-1.20206	0.00938026	0.0380131	285.242	192.767	241.279	551.589	562.815	540.506
ABUW_RS08595	ABUW_1764		GGDEF domain-containing protein	CDS	-1.17897	0.00570748	0.0272792	41.5761	31.5437	35.3064	46.5407	91.3973	107.604
ABUW_RS08635	ABUW_1773		alpha/beta fold hydrolase	CDS	-2.94503	0.00077057	0.00782459	25.71	22.2728	26.0568	36.3795	265.964	268.141
ABUW_RS08645	ABUW_1775		hypothetical protein	CDS	-1.33049	0.00105738	0.00946584	49.5671	72.6974	61.476	124.945	127.602	209.617
ABUW_RS08695	ABUW_1786		hypothetical protein	CDS	-1.18413	0.025536	0.074634	111.294	205.656	206.311	589.098	239.253	360.71
ABUW_RS08700	ABUW_1787		hypothetical protein	CDS	-2.45948	0.000431489	0.00538074	157.966	106.728	104.453	590.728	712.95	726.887
ABUW_RS08720	ABUW_1791		DUF2057 domain-containing protein	CDS	-1.63997	0.00125968	0.0103393	6.94865	12.8888	10.9416	16.6844	38.7363	40.6311
ABUW_RS08790	ABUW_1806	ilvA	threonine ammonia-lyase, biosynthetic	CDS	1.08878	0.000690737	0.00734528	490.807	567.56	580.017	303.455	222.164	244.657
ABUW_RS08815	ABUW_1812		hypothetical protein	CDS	1.13396	9.11993e-05	0.00202576	129.245	125.722	131.412	55.8238	63.6743	56.5357
ABUW_RS08850	ABUW_1819		NADPH-dependent 2,4-dienoyl-CoA reductase	CDS	-1.02615	0.00274678	0.016937	7.87514	6.67052	9.7008	12.5447	19.3681	17.5198
ABUW_RS08885	ABUW_1826	kdsA	3-deoxy-8-phosphooctulonate synthase	CDS	1.24262	0.00289519	0.0174991	405.57	265.012	267.9	81.6658	164.439	150.472
ABUW_RS08890	ABUW_1827	eno	phosphopyruvate hydratase	CDS	1.05308	0.0081924	0.0344996	460.001	271.683	296.325	120.68	187.478	187.251
ABUW_RS08955	ABUW_1840	aroD	type I 3-dehydroquinate dehydratase	CDS	1.46046	0.0216019	0.0667591	6.71703	10.0623	11.9568	5.6451	2.65837	2.11232
ABUW_RS09005	ABUW_1850		acyl-CoA dehydrogenase family protein	CDS	2.60399	0.0175619	0.0576847	321.259	25.5515	21.8832	24.4621	18.9884	17.1471
ABUW_RS09010	ABUW_1851		phosphotransferase family protein	CDS	1.83597	0.010848	0.0418152	189.003	39.4578	34.6296	28.8527	23.7987	20.999
ABUW_RS09015	ABUW_1852		histidine phosphatase family protein	CDS	1.82488	0.00668954	0.0302815	117.201	26.3429	27.1848	15.5554	15.4439	17.1471
ABUW_RS09020	ABUW_1853		SDR family oxidoreductase	CDS	1.09253	0.0441353	0.10969	159.356	50.0855	45.5712	56.9528	32.1536	30.4423
ABUW_RS09055	ABUW_1860		nuclear transport factor 2 family protein	CDS	-1.39334	0.00545328	0.0264046	1.96878	2.37425	3.2712	6.39778	8.22829	5.46719
ABUW_RS09095	ABUW_1868		hypothetical protein	CDS	-1.68896	0.000565314	0.00654439	3.12689	5.42687	3.384	9.65939	13.2919	15.656
ABUW_RS09160	ABUW_1881		dihydroxy-acid dehydratase	CDS	-1.3255	0.000641988	0.00713008	15.4028	9.49702	15.5664	33.7452	34.5588	33.1759
ABUW_RS09165	ABUW_1882	abaQ	multidrug efflux MFS transporter AbaQ	CDS	-2.64256	9.92836e-05	0.00213851	5.09568	4.63545	4.7376	37.7594	28.2294	24.6023
ABUW_RS09170	ABUW_1883		GguC protein	CDS	-2.23137	0.000970657	0.00900654	4.63244	1.58284	1.3536	14.1755	12.1525	9.31907
ABUW_RS09175	ABUW_1884		aldehyde dehydrogenase (NADP(+))	CDS	-2.41023	2.38234e-05	0.00081621	6.71703	5.31381	6.9936	39.3903	36.964	24.9751
ABUW_RS09185	ABUW_1886		alpha/beta hydrolase	CDS	1.27886	0.000440822	0.00543987	310.836	232.903	221.99	130.465	97.8533	87.2265
ABUW_RS09200	ABUW_1889		type 1 glutamine amidotransferase domain-containing protein	CDS	-1.0774	0.00510956	0.0254333	3.47433	2.60037	2.82	5.26876	6.9624	6.58547
ABUW_RS09210	ABUW_1891		type 1 glutamine amidotransferase domain-containing protein	CDS	-2.20283	0.00950991	0.0383635	56.3999	21.5944	23.124	62.9742	212.796	189.86
ABUW_RS09290	ABUW_1908		monovalent cation:proton antiporter-2 (CPA2) family protein	CDS	1.27817	0.00231931	0.0151802	111.178	108.424	123.065	71.3792	36.4576	33.4244
ABUW_RS09295	ABUW_1909		hypothetical protein	CDS	-1.23241	0.00605735	0.0283261	2.43203	3.39179	2.1432	4.76697	5.31674	8.6978
ABUW_RS09300	ABUW_1910		amidohydrolase	CDS	2.31098	0.00234218	0.01519	12.1601	26.569	54.0312	7.5268	3.67108	7.45525
ABUW_RS09390	ABUW_1928		DMT family transporter	CDS	-1.40969	0.0119083	0.0444094	2.0846	3.05261	1.3536	3.13617	8.1017	6.08846
ABUW_RS09410	ABUW_1932		TetR/AcrR family transcriptional regulator	CDS	1.33571	0.00283826	0.0172136	42.3868	73.6019	61.0248	36.0032	16.5832	17.5198
ABUW_RS09425	ABUW_1935		fumarylacetoacetate hydrolase family protein	CDS	-2.20212	7.39039e-06	0.000386257	5.3273	5.20075	3.4968	21.5768	20.0011	23.1113
ABUW_RS09450	ABUW_1942		ribose-phosphate pyrophosphokinase	CDS	-3.09844	0.00100795	0.00916176	70.6446	13.7933	14.8896	148.529	360.779	341.575
ABUW_RS09455	ABUW_1943		nicotinate phosphoribosyltransferase	CDS	-2.38308	0.0003972	0.00523089	89.406	34.9355	32.2608	156.808	299.889	360.337
ABUW_RS09460	ABUW_1944		NUDIX hydrolase	CDS	-1.34334	2.16177e-05	0.000782182	37.8702	42.9627	38.352	110.519	94.4354	97.5396
ABUW_RS09465	ABUW_1945		methylenetetrahydrofolate reductase C-terminal domain-containing protein	CDS	-1.51979	0.00175554	0.0128115	23.0464	11.419	8.7984	44.4081	42.9137	36.7792
ABUW_RS09480	ABUW_1949		HlyD family secretion protein	CDS	-1.64588	0.00292114	0.0176258	5.55892	2.37425	3.0456	7.02501	17.3427	10.0646
ABUW_RS09485	ABUW_1950		DHA2 family efflux MFS transporter permease subunit	CDS	-2.10079	0.000999676	0.00913329	6.60122	3.16567	2.5944	17.9389	21.5201	13.668
ABUW_RS09525	ABUW_1958		DEAD/DEAH box helicase family protein	CDS	1.32961	0.00485353	0.0247127	95.1965	56.0776	59.1072	41.0211	22.0265	20.6262
ABUW_RS09555	ABUW_1965		alpha/beta hydrolase	CDS	-1.05266	0.00292606	0.0176258	9.72811	12.2105	10.2648	21.5768	23.0392	22.2415
ABUW_RS09565	ABUW_1967		SDR family NAD(P)-dependent oxidoreductase	CDS	-1.16696	0.01433	0.0500282	3.47433	2.26119	3.948	7.77769	5.56992	8.44929
ABUW_RS09570	ABUW_1968		SDR family NAD(P)-dependent oxidoreductase	CDS	-2.12539	6.56222e-05	0.00158892	2.43203	2.93955	2.3688	9.28305	9.241	15.4075
ABUW_RS09575	ABUW_1969		alpha/beta hydrolase	CDS	-2.78394	0.00132089	0.010645	4.16919	1.46978	0.9024	14.9282	11.7728	18.5139
ABUW_RS09600	ABUW_1974	adeA	multidrug efflux RND transporter periplasmic adaptor subunit AdeA	CDS	3.77545	0.00511767	0.025438	132.719	6.21829	64.4088	5.39421	4.93697	4.47315
ABUW_RS09605	ABUW_1975	adeB	multidrug efflux RND transporter permease subunit AdeB	CDS	2.30826	0.0118345	0.0443671	497.292	38.4403	235.301	63.9778	37.8501	53.8021
ABUW_RS09610	ABUW_1976	adeC	multidrug efflux RND transporter outer membrane channel subunit AdeC	CDS	2.1941	0.0228782	0.069246	67.4019	5.08769	20.0784	7.15046	5.94969	7.08249
ABUW_RS09615	ABUW_1977		alpha/beta hydrolase	CDS	-2.5877	6.49978e-06	0.000355388	34.1642	41.0407	48.1656	286.646	248.241	207.008
ABUW_RS09620	ABUW_1978		NAD(P)/FAD-dependent oxidoreductase	CDS	-3.03643	1.81316e-05	0.00070813	34.28	48.3896	55.4976	411.34	403.692	318.961
ABUW_RS09630	ABUW_1980		FAD-binding oxidoreductase	CDS	-2.94272	1.8648e-06	0.000165688	43.3133	39.4578	59.6712	347.989	411.668	335.859
ABUW_RS09635	ABUW_1981		hypothetical protein	CDS	-3.43502	3.08566e-06	0.000219329	15.9819	18.5418	28.764	211.754	254.95	218.315
ABUW_RS09640	ABUW_1982		outer membrane protein transport protein	CDS	-1.96332	5.054e-05	0.00135329	35.3223	51.2161	55.272	206.862	182.288	164.016
ABUW_RS09645	ABUW_1983		hypothetical protein	CDS	2.12656	0.00113021	0.00970471	28.7211	24.3078	18.2736	9.65939	2.2786	4.3489
ABUW_RS09655	ABUW_1985		hypothetical protein	CDS	-4.07373	3.64984e-05	0.00109928	1.62135	1.01754	1.692	19.3188	28.9889	25.3479
ABUW_RS09660	ABUW_1986		replication initiation factor domain-containing protein	CDS	-3.15569	1.58417e-05	0.000670255	15.9819	11.7582	12.1824	122.311	118.487	115.308
ABUW_RS09670	ABUW_1988		hypothetical protein	CDS	-1.06306	0.0208942	0.0652215	22.0041	13.341	9.7008	33.1179	27.5964	33.4244
ABUW_RS09685	ABUW_1991		DUF2523 domain-containing protein	CDS	1.37948	0.00945035	0.0381665	5.3273	5.42687	5.3016	1.25447	2.15201	2.73359
ABUW_RS09695	ABUW_1994		hypothetical protein	CDS	2.37061	0.000914022	0.00868565	212.05	357.043	358.478	113.529	30.2548	35.5367
ABUW_RS09700	ABUW_1995		hypothetical protein	CDS	2.3696	0.000160408	0.00282222	74.4664	120.069	110.995	33.1179	13.2919	12.6739
ABUW_RS09730	ABUW_2003		hypothetical protein	CDS	-1.05479	0.0234971	0.0705309	2.54784	3.27873	3.7224	4.13974	5.06356	10.6859
ABUW_RS09740	ABUW_2005		hypothetical protein	CDS	-4.09895	2.20085e-05	0.000782182	0.347433	1.1306	1.3536	19.6951	15.4439	14.2892
ABUW_RS09895	ABUW_2038		replication initiation factor domain-containing protein	CDS	-4.27666	2.14414e-05	0.000782182	1.38973	0.565299	0.4512	18.4407	18.2288	10.6859
ABUW_RS09945	ABUW_2048		replication initiation factor domain-containing protein	CDS	-4.17671	2.908e-05	0.000955943	1.38973	0.11306	1.128	15.8063	15.5705	16.8986
ABUW_RS09965	ABUW_2052		type 1 fimbrial protein	CDS	-2.10762	0.000195	0.00322916	86.2791	37.5358	43.428	293.42	244.57	182.902
ABUW_RS09970	ABUW_2053		molecular chaperone	CDS	-2.46892	7.95976e-05	0.0018134	3.93757	4.29627	5.076	34.6233	22.0265	17.2713
ABUW_RS09975	ABUW_2054		fimbrial biogenesis outer membrane usher protein	CDS	-1.07847	0.00141914	0.0112081	60.3375	48.7287	53.016	137.615	98.1065	106.61
ABUW_RS09995	ABUW_2058		hypothetical protein	CDS	-1.37462	0.00588476	0.0279063	51.3042	31.9959	25.2672	53.6912	134.311	93.5634
ABUW_RS10000	ABUW_2059		catalase family protein	CDS	-1.56199	0.0166648	0.0557144	19.1088	16.0545	14.1	14.1755	75.5737	55.7901
ABUW_RS10005	ABUW_2060		hypothetical protein	CDS	-2.04705	0.00310803	0.0182326	1.85297	0.678358	2.1432	4.51608	8.60806	6.33697
ABUW_RS10060	ABUW_2072	ppk1	polyphosphate kinase 1	CDS	1.49775	0.00236668	0.0153209	322.186	393.222	402.245	214.263	84.1817	97.2911
ABUW_RS10135	ABUW_2087		hypothetical protein	CDS	-1.11185	0.0167964	0.0559459	3.70595	1.92202	4.2864	6.64867	9.36759	5.46719
ABUW_RS10230	ABUW_2106		MFS transporter	CDS	1.6022	0.0324328	0.0888995	391.904	680.28	808.55	435.802	86.8401	96.794
ABUW_RS10265	ABUW_2113		fumarate reductase/succinate dehydrogenase flavoprotein subunit	CDS	-1.35967	0.00918349	0.0374291	5.09568	4.18321	2.7072	9.4085	8.60806	12.7982
ABUW_RS10280	ABUW_2116		NAD(P)H-dependent oxidoreductase	CDS	-1.55554	0.00190317	0.0134204	4.97987	5.65299	3.948	10.9139	19.2415	12.7982
ABUW_RS10310	ABUW_2122		NAD(P)/FAD-dependent oxidoreductase	CDS	-3.07919	2.38846e-05	0.00081621	12.7392	13.7933	11.7312	46.4153	133.805	143.514
ABUW_RS10315	ABUW_2123		MBL fold metallo-hydrolase	CDS	-3.64755	0.000486848	0.00578972	1.85297	2.71343	5.4144	22.2041	43.0403	60.5118
ABUW_RS10335	ABUW_2127		acetoin reductase	CDS	-1.32608	0.000271416	0.0040701	35.6698	47.1459	45.4584	103.243	121.905	96.5455
ABUW_RS10340	ABUW_2128	lpdA	dihydrolipoyl dehydrogenase	CDS	1.25778	0.00372734	0.0204109	98.7867	108.085	137.729	64.8559	37.7235	41.5009
ABUW_RS10345	ABUW_2129		2-oxo acid dehydrogenase subunit E2	CDS	1.5465	0.00400953	0.0213962	169.2	207.465	267.561	114.533	53.5472	52.4353
ABUW_RS10350	ABUW_2130		alpha-ketoacid dehydrogenase subunit beta	CDS	2.12579	0.000789829	0.00797458	154.723	156.249	227.856	65.9849	28.7357	28.7027
ABUW_RS10355	ABUW_2131		thiamine pyrophosphate-dependent dehydrogenase E1 component subunit alpha	CDS	1.99384	0.000506321	0.00595849	176.033	204.977	262.711	80.2859	42.4073	38.8916
ABUW_RS10360	ABUW_2132	lipA	lipoyl synthase	CDS	2.6011	0.000367505	0.00502351	90.3325	151.839	200.22	42.0246	15.3173	15.5318
ABUW_RS10365	ABUW_2133		transcriptional regulator	CDS	1.02679	0.0405982	0.103579	632.096	932.177	1247.68	727.967	338.626	313.493
ABUW_RS10390	ABUW_2138	trpB	tryptophan synthase subunit beta	CDS	1.07101	0.00802538	0.0340767	154.376	149.578	177.096	106.379	56.8385	65.7305
ABUW_RS10425	ABUW_2145		hypothetical protein	CDS	-1.32506	0.00127053	0.0103824	7.99095	5.76605	6.204	12.0429	20.634	17.3956
ABUW_RS10475	ABUW_2156		hypothetical protein	CDS	-1.61262	0.000693313	0.00734528	13.5499	15.7153	18.9504	56.0747	48.99	42.4949
ABUW_RS10485	ABUW_2158		YARHG domain-containing protein	CDS	-1.8927	0.0254499	0.0745112	83.9629	91.9176	49.068	63.8524	421.542	350.024
ABUW_RS10490	ABUW_2159		HIT family protein	CDS	-1.28944	0.0446961	0.110466	123.918	113.738	101.069	81.9167	429.01	317.097
ABUW_RS10505	ABUW_2162		DUF6231 family protein	CDS	1.01312	0.0053773	0.0262513	13.2024	21.1422	19.0632	11.4156	6.07627	8.9463
ABUW_RS10525	ABUW_2166		hypothetical protein	CDS	1.05009	0.00176334	0.0128234	72.0344	71.4538	78.8472	27.0965	39.6224	40.6311
ABUW_RS10555	ABUW_2172		histidine-type phosphatase	CDS	-1.01127	0.00365098	0.0201484	8.10676	5.87911	5.3016	14.05	14.3046	10.5616
ABUW_RS10590	ABUW_2179		hypothetical protein	CDS	2.13599	0.0096899	0.0388252	21.5408	9.61008	8.2344	1.12902	5.06356	2.73359
ABUW_RS10595	ABUW_2180		PepSY domain-containing protein	CDS	1.70611	0.000490802	0.00581437	244.129	159.075	116.41	33.3688	66.3327	59.5178
ABUW_RS10600	ABUW_2181		hypothetical protein	CDS	1.48401	0.0112738	0.0428526	39.1441	17.9765	12.8592	4.13974	11.7728	9.07056
ABUW_RS10605	ABUW_2182		TonB-dependent receptor	CDS	1.27018	0.00383963	0.020687	2285.18	1594.48	1134.65	453.113	793.08	832.752
ABUW_RS10610	ABUW_2183		RraA family protein	CDS	4.1251	7.27954e-07	0.000112485	124.844	80.8377	90.6912	5.51965	6.20286	5.21868
ABUW_RS10615	ABUW_2184		(2Fe-2S)-binding protein	CDS	3.76084	3.06439e-05	0.000981158	348.822	311.14	323.849	40.3938	17.8491	14.2892
ABUW_RS10620	ABUW_2185		IucA/IucC family siderophore biosynthesis protein	CDS	3.04347	0.000116411	0.00235364	2920.75	2517.5	2964.83	524.869	236.468	257.828
ABUW_RS10625	ABUW_2186		siderophore achromobactin biosynthesis protein AcsC	CDS	2.29621	0.000475419	0.00578972	3997.56	3421.75	3978.91	1196.26	597.88	526.465
ABUW_RS10630	ABUW_2187		DHA2 family efflux MFS transporter permease subunit	CDS	1.47374	0.00278366	0.0170019	2414.66	2187.71	2515.1	1192.87	698.012	671.718
ABUW_RS10670	ABUW_2195		alkane 1-monooxygenase	CDS	1.36558	0.00225162	0.0148465	45.8611	91.8045	65.7624	33.8706	24.0519	20.999
ABUW_RS10760	ABUW_2213		glutathione S-transferase N-terminal domain-containing protein	CDS	1.10246	0.000154609	0.00278924	30.1108	30.3	32.0352	15.9317	14.0514	13.0467
ABUW_RS10780	ABUW_2217		histidine phosphatase family protein	CDS	1.12542	0.00153318	0.0115935	118.359	143.812	165.365	83.422	44.1796	68.3398
ABUW_RS10785	ABUW_2218		3'(2'),5'-bisphosphate nucleotidase CysQ	CDS	1.43731	0.000240364	0.00371276	171.4	111.138	122.388	50.1787	55.6992	43.6132
ABUW_RS10790	ABUW_2219		hypothetical protein	CDS	1.12127	0.00658324	0.0300279	13.2024	30.8653	24.7032	12.6701	8.60806	10.3131
ABUW_RS10805	ABUW_2222		ABC transporter permease	CDS	1.0437	0.00060735	0.00684533	75.2771	83.212	96.444	45.4117	37.5969	40.6311
ABUW_RS10810	ABUW_2223		ABC transporter permease	CDS	1.98638	1.64766e-05	0.000679643	37.986	49.4071	38.0136	13.9246	9.241	8.44929
ABUW_RS10815	ABUW_2224		Zn-dependent oligopeptidase	CDS	1.54624	0.000413734	0.00527117	70.8763	76.3153	68.4696	24.9639	27.9762	20.8747
ABUW_RS10820	ABUW_2225		ABC transporter substrate-binding protein	CDS	1.28069	0.00146409	0.0113767	36.5962	40.3623	39.7056	20.9496	18.1022	8.9463
ABUW_RS10895	ABUW_2241		integration host factor subunit beta	CDS	-1.11158	0.000479713	0.00578972	178.465	167.781	212.741	343.598	425.339	438.99
ABUW_RS10955	ABUW_2253		TetR/AcrR family transcriptional regulator	CDS	1.06004	0.000837503	0.00822233	123.339	138.95	150.926	82.4185	57.3448	58.3995
ABUW_RS11005	ABUW_2263		AAA family ATPase	CDS	1.05543	0.00011944	0.00237275	58.4845	50.8769	57.3024	27.9746	27.2166	24.9751
ABUW_RS11040	ABUW_2270		hypothetical protein	CDS	-3.84487	3.42361e-08	4.05584e-05	9.72811	10.4015	12.408	186.163	126.969	155.069
ABUW_RS11065	ABUW_2275		TetR/AcrR family transcriptional regulator	CDS	1.46437	0.0010899	0.00958786	26.2891	23.4034	15.792	5.26876	8.86123	9.56757
ABUW_RS11070	ABUW_2276		metalloregulator ArsR/SmtB family transcription factor	CDS	-1.43581	0.000737147	0.00761576	3.01108	4.97463	3.948	7.77769	13.545	11.0586
ABUW_RS11080	ABUW_2278		DUF1275 domain-containing protein	CDS	-1.0096	0.017602	0.0577618	13.8973	10.0623	7.6704	11.9174	25.9508	25.8449
ABUW_RS11110	ABUW_2284		NAD-dependent deacylase	CDS	-1.38726	0.00213049	0.0143404	10.6546	8.1403	9.024	12.5447	28.3559	31.9333
ABUW_RS11140	ABUW_2290		hypothetical protein	CDS	-1.17049	0.0116252	0.0437499	24.2045	27.3605	24.1392	29.7309	57.7246	83.0018
ABUW_RS11180	ABUW_2298		hypothetical protein	CDS	-1.94414	0.000205464	0.00331917	38.3334	54.1556	73.884	234.46	174.06	231.858
ABUW_RS11185	ABUW_2299		FxsA family protein	CDS	-1.43766	0.00758196	0.0331035	204.985	333.978	191.873	1082.6	393.945	503.23
ABUW_RS11220	ABUW_2307	bioB	biotin synthase BioB	CDS	1.03273	0.000293428	0.00430927	370.132	362.809	387.242	187.292	181.908	178.305
ABUW_RS11225	ABUW_2308		hypothetical protein	CDS	-4.65613	0.00320438	0.0185028	5.67473	0.678358	1.692	2.13259	93.8025	107.48
ABUW_RS11230	ABUW_2309		hypothetical protein	CDS	-5.47896	0.00320075	0.0185028	37.4069	6.78358	9.2496	10.1612	1109.81	1264.66
ABUW_RS11240	ABUW_2311		fimbria/pilus periplasmic chaperone	CDS	-1.25625	0.0194322	0.061939	2.31622	1.01754	0.9024	4.01429	3.4179	2.73359
ABUW_RS11270	ABUW_2317		hypothetical protein	CDS	-1.03626	0.00207528	0.0141294	41.3445	45.45	38.352	71.2537	91.5239	93.9362
ABUW_RS11275	ABUW_2318		cytosine permease	CDS	3.22507	0.000196257	0.00322916	48.0615	109.555	111.785	6.52323	14.0514	8.20078
ABUW_RS11280	ABUW_2319		PACE efflux transporter	CDS	-1.23074	0.0198313	0.0629289	3.12689	3.16567	4.0608	4.89242	11.8994	7.57951
ABUW_RS11300	ABUW_2324		hypothetical protein	CDS	1.23233	0.000476704	0.00578972	41.3445	38.1011	33.276	18.0643	17.0895	12.7982
ABUW_RS11310	ABUW_2326		1-acyl-sn-glycerol-3-phosphate acyltransferase	CDS	-2.39793	0.00121778	0.0101596	10.5388	3.73097	5.076	32.9925	33.7993	35.2882
ABUW_RS11325	ABUW_2329		DcaP family trimeric outer membrane transporter	CDS	-1.66994	0.00470587	0.0241337	4.97987	2.82649	3.1584	13.7991	9.241	11.9284
ABUW_RS11335	ABUW_2331		amino acid ABC transporter permease	CDS	1.82303	0.026644	0.0768049	227.105	276.092	386.791	184.156	33.6727	33.6729
ABUW_RS11355	ABUW_2335		SfnB family sulfur acquisition oxidoreductase	CDS	-2.0414	0.00123709	0.0102524	2.89527	1.6959	2.1432	14.05	7.21558	6.58547
ABUW_RS11360	ABUW_2336		SfnB family sulfur acquisition oxidoreductase	CDS	-1.57151	0.000182174	0.00308179	6.71703	6.78358	6.204	26.2184	13.7982	18.6381
ABUW_RS11365	ABUW_2337		LLM class flavin-dependent oxidoreductase	CDS	-1.60294	0.000660691	0.00722491	3.82176	3.84403	4.0608	15.8063	8.35488	11.5556
ABUW_RS11405	ABUW_2345		hypothetical protein	CDS	-2.31514	0.0120449	0.0447256	3.82176	2.03508	3.0456	1.8817	25.3178	17.2713
ABUW_RS11420	ABUW_2348	ygaH	L-valine transporter subunit YgaH	CDS	1.20166	0.00305793	0.0181132	11.5811	9.49702	9.588	3.51251	5.56992	4.22464
ABUW_RS11425	ABUW_2349		tautomerase family protein	CDS	1.59996	0.00318188	0.0184778	14.9396	9.8362	11.3928	5.6451	1.89884	4.3489
ABUW_RS11505	ABUW_2365	ahpF	alkyl hydroperoxide reductase subunit F	CDS	-1.3261	0.000111092	0.00226908	147.427	170.494	193.226	428.024	424.327	429.298
ABUW_RS11510	ABUW_2366		chromate transporter	CDS	-2.20624	0.00149252	0.0114566	35.7856	14.6978	11.5056	51.5586	127.602	106.983
ABUW_RS11515	ABUW_2367		chromate transporter	CDS	-1.78386	0.0053629	0.0262513	49.1038	23.9687	17.1456	63.6015	133.551	113.568
ABUW_RS11575	ABUW_2379	tauD	taurine dioxygenase	CDS	-2.27983	1.28596e-05	0.000601356	13.8973	14.9239	11.0544	90.1962	46.838	56.7842
ABUW_RS11580	ABUW_2380	tauC	taurine ABC transporter permease TauC	CDS	-3.09658	7.38711e-06	0.000386257	13.7815	7.68806	7.4448	105.375	64.3072	77.9074
ABUW_RS11585	ABUW_2381		ATP-binding cassette domain-containing protein	CDS	-2.54264	2.86031e-05	0.000950051	11.1178	5.99217	5.9784	61.7198	35.3183	37.649
ABUW_RS11590	ABUW_2382	tauA	taurine ABC transporter substrate-binding protein	CDS	-2.3439	0.00114768	0.00978139	21.1934	7.23582	5.7528	86.8091	44.053	42.7435
ABUW_RS11605	ABUW_2385		LLM class flavin-dependent oxidoreductase	CDS	-1.34651	0.000698482	0.00736619	4.05338	4.40933	5.4144	15.5554	9.87395	9.94034
ABUW_RS11615	ABUW_2387		hypothetical protein	CDS	1.59082	0.00059838	0.00679438	38.7966	62.7482	47.8272	24.713	13.2919	11.5556
ABUW_RS11640	ABUW_2393		LysR family transcriptional regulator	CDS	2.65948	7.23704e-07	0.000112485	36.133	29.0564	28.5384	4.89242	4.55721	5.34293
ABUW_RS11705	ABUW_2406		PLP-dependent aminotransferase family protein	CDS	-1.361	0.00198714	0.0138206	6.02217	4.29627	4.2864	8.40493	11.6462	17.5198
ABUW_RS11745	ABUW_2414		rhodanese-like domain-containing protein	CDS	-2.36718	0.010133	0.0399298	1.27392	0.339179	0.4512	6.39778	3.54449	0.86978
ABUW_RS11750	ABUW_2415		serine acetyltransferase	CDS	-1.90246	0.00333117	0.0189151	2.20041	1.35672	1.5792	11.5411	3.92426	3.85188
ABUW_RS11755	ABUW_2416		hypothetical protein	CDS	-1.66452	0.0329342	0.0896461	6.25379	6.33134	5.9784	43.9063	7.21558	7.82802
ABUW_RS11785	ABUW_2422		amino acid ABC transporter ATP-binding protein	CDS	-1.53142	0.00427493	0.0224271	2.31622	1.92202	2.0304	9.15761	5.69651	3.35486
ABUW_RS11810	ABUW_2427		ATP-binding protein	CDS	-1.21059	0.00253084	0.0159479	25.71	17.2981	17.3712	54.5693	45.8252	39.3886
ABUW_RS11850	ABUW_2435		SDR family oxidoreductase	CDS	-2.44181	0.00386798	0.0207656	46.0927	12.6627	12.7464	199.209	100.765	88.5933
ABUW_RS11880	ABUW_2441		hypothetical protein	CDS	1.06399	0.0195854	0.0623069	16.3293	22.9511	21.0936	16.4335	6.58263	5.83995
ABUW_RS11910	ABUW_2448		DcaP family trimeric outer membrane transporter	CDS	3.31139	0.000163593	0.00286409	71.8027	159.753	248.498	25.2148	13.0387	10.0646
ABUW_RS11915	ABUW_2449		class I SAM-dependent methyltransferase	CDS	2.69188	0.000367403	0.00502351	45.0504	105.711	140.436	20.9496	12.026	12.0527
ABUW_RS11920	ABUW_2450		AMP-binding protein	CDS	3.37849	0.00178456	0.0128909	344.306	765.867	1221.17	163.081	29.1155	31.9333
ABUW_RS11925	ABUW_2451		TetR/AcrR family transcriptional regulator	CDS	2.87224	0.00862128	0.0359625	264.744	673.271	973.689	208.116	27.0901	25.8449
ABUW_RS11930	ABUW_2452		isovaleryl-CoA dehydrogenase	CDS	3.0462	0.00187784	0.0133211	352.644	1055.19	1395.22	222.291	65.1934	51.814
ABUW_RS11935	ABUW_2453		methylcrotonoyl-CoA carboxylase	CDS	3.32069	0.0014667	0.0113767	549.87	1659.72	2168.8	298.438	84.9413	54.7961
ABUW_RS11940	ABUW_2454		enoyl-CoA hydratase/isomerase family protein	CDS	3.30266	0.00109673	0.00962418	219.693	674.627	915.033	117.794	36.4576	29.0755
ABUW_RS11945	ABUW_2455		acetyl/propionyl/methylcrotonyl-CoA carboxylase subunit alpha	CDS	3.80514	0.000656204	0.00719799	437.07	1304.48	1794.99	169.729	45.8252	37.4005
ABUW_RS11950	ABUW_2456		hydroxymethylglutaryl-CoA lyase	CDS	4.44614	7.40747e-05	0.00172348	192.825	572.534	733.087	38.0103	13.1653	17.5198
ABUW_RS11970	ABUW_2460		acyl-CoA dehydrogenase C-terminal domain-containing protein	CDS	-1.30846	0.0203194	0.0638509	10.1914	5.08769	3.7224	18.3152	17.9756	10.8101
ABUW_RS12010	ABUW_2468		enoyl-CoA hydratase	CDS	-2.13441	0.000948422	0.00889364	2.54784	1.58284	1.8048	8.53037	8.1017	9.56757
ABUW_RS12015	ABUW_2469		SDR family oxidoreductase	CDS	-2.33963	7.41958e-05	0.00172348	3.35852	1.92202	2.5944	10.9139	15.697	13.4195
ABUW_RS12105	ABUW_2487	pobA	4-hydroxybenzoate 3-monooxygenase	CDS	1.55173	0.00687352	0.030883	550.912	1285.26	1818.34	246.126	432.935	567.469
ABUW_RS12125	ABUW_2491		carboxymuconolactone decarboxylase family protein	CDS	-1.33016	0.00723499	0.0319816	2.20041	2.03508	2.3688	8.02859	4.05085	4.59741
ABUW_RS12195	ABUW_2506		hydroxymethylglutaryl-CoA lyase	CDS	-1.42264	0.000159877	0.00282222	17.14	11.1929	14.7768	29.6054	42.7871	43.2405
ABUW_RS12210	ABUW_2509		TetR/AcrR family transcriptional regulator	CDS	2.40359	3.91688e-05	0.0011248	20.3827	21.4813	14.1	3.7634	3.54449	3.23061
ABUW_RS12215	ABUW_2510		hypothetical protein	CDS	3.08408	6.12682e-05	0.00152271	55.705	63.2004	51.0984	3.51251	4.30403	12.1769
ABUW_RS12220	ABUW_2511		hypothetical protein	CDS	4.5231	2.55356e-07	6.05023e-05	90.5641	74.8455	48.9552	1.8817	3.4179	3.97614
ABUW_RS12225	ABUW_2513		cold-shock protein	CDS	4.91059	5.11414e-08	4.34969e-05	108.862	109.781	88.3224	4.89242	2.65837	2.60934
ABUW_RS12230	ABUW_2514		hypothetical protein	CDS	1.84643	0.000138532	0.00263286	35.4381	26.569	21.432	5.89599	6.32945	10.9344
ABUW_RS12245	ABUW_2519		hypothetical protein	CDS	-2.20265	0.00835795	0.0351001	4.86406	1.01754	2.1432	4.13974	19.1149	13.7922
ABUW_RS12265	ABUW_2523	paaI1	PaaI family thioesterase	CDS	3.479	0.00062864	0.00702575	1.62135	8.47948	5.7528	0.125447	0.632945	0.621271
ABUW_RS12270	ABUW_2524	paaY	carbonic anhydrase	CDS	3.07351	2.37009e-05	0.00081621	60.1058	176.938	151.829	11.4156	17.3427	17.3956
ABUW_RS12275	ABUW_2525	paaX	phenylacetic acid degradation operon negative regulatory protein PaaX	CDS	3.56205	2.93184e-05	0.000955943	206.143	756.257	717.972	54.193	43.9264	44.1102
ABUW_RS12280	ABUW_2526	paaF	phenylacetate--CoA ligase	CDS	5.32307	1.12942e-05	0.000542425	670.429	2962.05	2992.24	80.5368	49.3697	35.5367
ABUW_RS12285	ABUW_2527	paaE	3-oxoadipyl-CoA thiolase	CDS	6.43982	8.28577e-07	0.00011326	720.807	2758.77	2708.1	27.4728	21.267	22.49
ABUW_RS12290	ABUW_2528	paaC	3-hydroxyacyl-CoA dehydrogenase	CDS	6.83615	6.21506e-07	0.000110442	911.316	3067.88	2838.72	26.8456	18.9884	13.7922
ABUW_RS12295	ABUW_2529	paaB	2-(1,2-epoxy-1,2-dihydrophenyl)acetyl-CoA isomerase PaaG	CDS	7.56464	2.12513e-07	6.0328e-05	488.838	1540.66	1398.49	8.27948	4.81038	4.97017
ABUW_RS12300	ABUW_2530	caiD	enoyl-CoA hydratase-related protein	CDS	7.63754	2.40862e-07	6.05023e-05	451.547	1443.21	1361.72	3.88885	6.32945	6.08846
ABUW_RS12305	ABUW_2531	paaK	phenylacetate-CoA oxygenase/reductase subunit PaaK	CDS	7.88999	1.28079e-07	5.05768e-05	1116.19	3402.42	3104.25	14.05	7.84852	10.1888
ABUW_RS12310	ABUW_2532	paaJ	phenylacetate-CoA oxygenase subunit PaaJ	CDS	7.67917	1.02219e-07	5.05768e-05	865.571	2609.08	2350.98	10.9139	10.5069	6.95824
ABUW_RS12315	ABUW_2533	paaI2	phenylacetate-CoA oxygenase subunit PaaC	CDS	7.93773	6.11942e-08	4.34969e-05	1945.04	5302.5	4671.61	21.075	15.1907	12.3012
ABUW_RS12320	ABUW_2534	paaH	1,2-phenylacetyl-CoA epoxidase subunit B	CDS	7.5742	1.24871e-07	5.05768e-05	576.507	1450.33	1259.98	8.02859	5.56992	3.60337
ABUW_RS12325	ABUW_2535	paaG	1,2-phenylacetyl-CoA epoxidase subunit A	CDS	7.27958	2.45275e-08	4.05584e-05	2814.67	6551.25	5671.58	35.1251	25.8242	35.7852
ABUW_RS12330	ABUW_2536	paaN	phenylacetic acid degradation bifunctional protein PaaZ	CDS	7.77013	1.01885e-08	3.621e-05	2364.28	5548.97	4422.21	17.5625	20.634	18.2654
ABUW_RS12350	ABUW_2541		APC family permease	CDS	-1.57562	0.00037597	0.00508565	65.7806	53.7034	52.5648	164.962	176.465	171.471
ABUW_RS12355	ABUW_2542		aldehyde dehydrogenase (NADP(+))	CDS	-1.59042	0.000138453	0.00263286	38.7966	36.0661	32.4864	102.615	118.234	102.51
ABUW_RS12370	ABUW_2545		NAD(P)/FAD-dependent oxidoreductase	CDS	-1.05769	0.00160289	0.011993	10.1914	14.5847	16.2432	31.3617	22.1531	31.9333
ABUW_RS12400	ABUW_2551		dihydrodipicolinate synthase family protein	CDS	-1.12047	0.00529172	0.0260482	73.4241	42.5105	38.352	94.7122	132.792	107.977
ABUW_RS12410	ABUW_2555	soxR	redox-sensitive transcriptional activator SoxR	CDS	-1.62673	0.0304091	0.0850307	0.694865	1.6959	0.9024	3.51251	3.16473	3.60337
ABUW_RS12430	ABUW_2559		winged helix DNA-binding domain-containing protein	CDS	1.13401	0.00415427	0.021938	101.45	119.278	123.178	81.2894	38.4831	36.9035
ABUW_RS12440	ABUW_2561		nucleoside deaminase	CDS	-1.02303	0.00514981	0.0255264	2.66365	2.82649	2.9328	5.89599	4.6838	6.58547
ABUW_RS12485	ABUW_2570	tagP	PAAR domain-containing protein	CDS	1.32802	0.0224877	0.0682503	6.48541	3.50485	3.948	1.50536	2.15201	1.86381
ABUW_RS12490	ABUW_2571		OmpA family protein	CDS	1.0462	0.00719513	0.0318846	25.4784	13.5672	14.8896	6.14689	10.0005	9.94034
ABUW_RS12495	ABUW_2572	tagF	type VI secretion system-associated protein TagF	CDS	1.65826	0.000381649	0.00511842	36.2488	16.7328	19.176	7.5268	7.46875	7.82802
ABUW_RS12505	ABUW_2574		hypothetical protein	CDS	1.58716	0.000284649	0.00422244	37.0595	24.0817	27.1848	10.5375	10.2537	8.57354
ABUW_RS12510	ABUW_2575	tssG	type VI secretion system baseplate subunit TssG	CDS	3.51053	2.60896e-06	0.000212782	44.4714	21.0291	26.508	2.00715	3.16473	2.85785
ABUW_RS12515	ABUW_2576	tssF	type VI secretion system baseplate subunit TssF	CDS	2.65093	1.80033e-06	0.000165688	166.073	103.563	95.4288	20.1969	19.6213	18.2654
ABUW_RS12520	ABUW_2577	tssE	type VI secretion system baseplate subunit TssE	CDS	2.89058	3.06904e-06	0.000219329	84.1945	63.6526	46.0224	10.4121	8.60806	7.08249
ABUW_RS12525	ABUW_2578	hcp	type VI secretion system tube protein Hcp	CDS	3.28422	1.50782e-05	0.000651391	794.694	333.978	324.525	58.5836	51.7749	38.7673
ABUW_RS12530	ABUW_2579	tssC	type VI secretion system contractile sheath large subunit	CDS	3.0853	1.39404e-05	0.0006204	1067.31	1066.04	549.449	146.396	90.3846	79.2742
ABUW_RS12535	ABUW_2580	tssB	type VI secretion system contractile sheath small subunit	CDS	2.24596	6.57209e-05	0.00158892	144.879	88.4127	72.3048	15.179	27.0901	22.1173
ABUW_RS12540	ABUW_2581		hypothetical protein	CDS	2.18763	0.00299255	0.0179215	178.117	139.516	114.266	24.9639	32.1536	37.649
ABUW_RS12590	ABUW_2591	uca	urea carboxylase	CDS	-1.19256	0.000241319	0.00371276	30.6899	28.7172	21.0936	62.4724	63.2945	58.2752
ABUW_RS12640	ABUW_2602		chloride channel protein	CDS	-1.47649	0.000831527	0.00820902	6.48541	7.0097	5.1888	17.9389	18.3554	15.7803
ABUW_RS12670	ABUW_2609	mumR	LysR family transcriptional regulator MumR	CDS	-1.24019	0.000261741	0.00397533	16.3293	22.9511	24.1392	43.2791	54.3067	52.311
ABUW_RS12690	ABUW_2613		RHS domain-containing protein	CDS	-1.40388	0.00307356	0.0181204	8.22257	5.31381	4.7376	15.8063	16.2034	16.4016
ABUW_RS12705	ABUW_2617		RHS domain-containing protein	CDS	2.72973	0.0189721	0.0610197	327.166	155.796	3549.7	154.425	239.886	213.593
ABUW_RS12750	ABUW_2628		MFS transporter	CDS	2.91587	0.000602007	0.0068138	111.41	231.207	225.374	33.7452	18.8618	22.6143
ABUW_RS12760	ABUW_2630		lauroyl acyltransferase	CDS	1.39199	0.0341908	0.0917779	329.598	413.686	386.791	38.2612	129.88	262.425
ABUW_RS12830	ABUW_2644		TolC family protein	CDS	1.31235	0.00029756	0.00431644	81.8783	71.2276	65.8752	35.376	24.8115	27.9572
ABUW_RS12885	ABUW_2655		hypothetical protein	CDS	-1.02429	0.0108857	0.0419152	4.63244	2.82649	2.82	6.14689	7.21558	7.57951
ABUW_RS12910	ABUW_2660		right-handed parallel beta-helix repeat-containing protein	CDS	-1.34768	0.0372352	0.096806	35.2065	20.5769	25.944	21.3259	99.6256	87.1022
ABUW_RS12945	ABUW_2667		minor capsid protein	CDS	-1.52989	0.00282629	0.0171703	1.50554	1.24366	0.7896	3.7634	4.17744	2.36083
ABUW_RS12970	ABUW_2672		hypothetical protein	CDS	1.25718	0.00804161	0.0341049	18.2981	9.04478	7.7832	5.14331	3.92426	5.59144
ABUW_RS12975	ABUW_2673		hypothetical protein	CDS	2.91686	0.011633	0.0437499	1316.77	92.4829	107.386	43.2791	64.3072	93.1907
ABUW_RS13015	ABUW_2681		hypothetical protein	CDS	-2.31494	0.00391536	0.0209882	7.75933	8.59254	6.768	8.40493	72.7887	34.0457
ABUW_RS13020	ABUW_2682		helix-turn-helix transcriptional regulator	CDS	-1.6499	0.00654643	0.0299434	2.54784	0.678358	2.82	8.90671	5.06356	5.09442
ABUW_RS13050	ABUW_2689		hypothetical protein	CDS	3.456	0.000119505	0.00237275	47.5983	68.6273	54.8208	10.663	1.77225	3.10636
ABUW_RS13060	ABUW_2691		LysE family translocator	CDS	2.4396	0.00329031	0.0187701	8.22257	5.65299	3.384	1.00357	1.64566	0.497017
ABUW_RS13065	ABUW_2692		N-acetylmuramidase	CDS	-1.6741	0.00462946	0.0238106	3.35852	3.05261	5.076	15.8063	11.7728	9.19481
ABUW_RS13070	ABUW_2693		hypothetical protein	CDS	-2.34943	9.20041e-05	0.00203095	2.0846	2.26119	2.256	11.6665	9.87395	12.3012
ABUW_RS13080	ABUW_2695		LexA family transcriptional regulator	CDS	-1.11608	0.00367785	0.0201998	15.8661	11.419	10.4904	25.4657	29.3687	27.0874
ABUW_RS13085	ABUW_2696		transposase	CDS	1.8898	0.00019862	0.00325297	97.8602	163.937	112.462	32.1143	34.0525	34.7912
ABUW_RS13095	ABUW_2698	xseA	exodeoxyribonuclease VII large subunit	CDS	-1.48232	0.00450953	0.0233288	33.9326	21.0291	22.3344	29.7309	89.4985	96.794
ABUW_RS13100	ABUW_2699		exodeoxyribonuclease VII small subunit	CDS	-1.26164	0.0234513	0.0705023	3.35852	1.80896	1.9176	3.01072	5.8231	8.20078
ABUW_RS13110	ABUW_2701		LysE family transporter	CDS	3.8265	0.00157322	0.011871	187.15	1774.25	210.823	34.8742	41.7744	76.4163
ABUW_RS13120	ABUW_2703		four-helix bundle copper-binding protein	CDS	-2.9061	0.00303696	0.0180491	39.1441	15.7153	16.356	241.861	136.463	155.691
ABUW_RS13140	ABUW_2708		heavy-metal-associated domain-containing protein	CDS	-1.15474	0.00606603	0.0283294	4.16919	5.08769	6.204	13.9246	10.2537	10.3131
ABUW_RS13150	ABUW_2710	benA	benzoate 1,2-dioxygenase large subunit	CDS	3.80012	3.86389e-05	0.0011248	119.633	119.052	322.608	15.9317	11.5196	12.7982
ABUW_RS13155	ABUW_2711	benB	benzoate 1,2-dioxygenase small subunit	CDS	1.74238	0.0080646	0.0341616	18.993	22.1597	65.6496	10.9139	12.4057	8.57354
ABUW_RS13160	ABUW_2712		ring-hydroxylating dioxygenase ferredoxin reductase family protein	CDS	1.70008	0.00701144	0.0312656	31.9638	27.1343	77.0424	17.9389	10.6335	13.2952
ABUW_RS13175	ABUW_2715		aromatic acid/H+ symport family MFS transporter	CDS	1.40353	0.0125091	0.0458322	8.33838	9.94926	13.6488	5.01787	3.79767	3.23061
ABUW_RS13185	ABUW_2717		beta-ketoacyl-ACP synthase III	CDS	2.90309	0.00891465	0.0367834	790.293	9885.72	1083.44	783.038	361.918	427.062
ABUW_RS13190	ABUW_2718	hrpA	ATP-dependent RNA helicase HrpA	CDS	-1.48278	0.0179983	0.0584722	490.112	375.811	375.962	1510.63	841.437	1118.91
ABUW_RS13215	ABUW_2723	ahpF	alkyl hydroperoxide reductase subunit F	CDS	-1.02124	0.000856394	0.00835238	48.8722	36.0661	40.8336	82.5439	90.7644	82.0078
ABUW_RS13220	ABUW_2724		hypothetical protein	CDS	-1.2186	0.00233056	0.01519	88.9428	63.2004	63.2808	139.12	192.162	170.104
ABUW_RS13250	ABUW_2730		OmpA family protein	CDS	-4.44484	0.00299533	0.0179215	245.751	74.8455	84.1488	903.341	302.295	7609.83
ABUW_RS13275	ABUW_2735		hypothetical protein	CDS	1.19925	0.00798927	0.0340068	17.3716	18.7679	16.356	12.7956	5.44333	4.59741
ABUW_RS13320	ABUW_2744		hypothetical protein	CDS	3.62269	1.42314e-06	0.000163164	43.8923	31.5437	36.2088	3.26161	2.02542	3.72763
ABUW_RS13330	ABUW_2746		ATP phosphoribosyltransferase regulatory subunit	CDS	2.02339	0.00059055	0.00672697	1018.79	1151.29	825.132	358.527	173.427	204.771
ABUW_RS13335	ABUW_2747	gap	type I glyceraldehyde-3-phosphate dehydrogenase	CDS	1.26437	0.0100436	0.0397938	27.563	64.1049	25.7184	17.688	11.2664	19.8807
ABUW_RS13345	ABUW_2749		aspartate kinase	CDS	1.24375	0.00622753	0.0288561	372.332	422.504	335.693	177.758	143.046	156.56
ABUW_RS13370	ABUW_2754		adenosine deaminase	CDS	-3.45513	0.0114134	0.0432406	21.6566	29.3955	32.3736	43.4045	28.8623	843.189
ABUW_RS13380	ABUW_2756		hypothetical protein	CDS	1.45331	0.0242129	0.0723131	75.5087	109.555	129.494	77.4006	15.697	21.7445
ABUW_RS13405	ABUW_2761		TetR/AcrR family transcriptional regulator	CDS	-1.97748	6.31064e-05	0.00155319	3.47433	4.74851	2.7072	14.8027	16.4566	11.9284
ABUW_RS13435	ABUW_2767		NAD(P)/FAD-dependent oxidoreductase	CDS	2.42469	1.98726e-07	6.0328e-05	76.4352	70.8885	70.3872	14.1755	13.0387	13.2952
ABUW_RS13440	ABUW_2768		SDR family oxidoreductase	CDS	2.20459	4.86901e-05	0.00133111	26.9839	26.3429	24.3648	8.53037	4.81038	3.47912
ABUW_RS13445	ABUW_2769		alpha/beta hydrolase	CDS	1.22328	0.00211319	0.0142781	7.4119	9.2709	7.1064	4.26519	3.16473	2.73359
ABUW_RS13455	ABUW_2771		OprD family outer membrane porin	CDS	-1.46098	0.00316172	0.0184137	6.71703	7.46194	16.1304	32.4907	26.5837	24.4781
ABUW_RS13460	ABUW_2772		MFS transporter	CDS	-1.2912	0.0144115	0.0501649	45.2821	116.225	146.64	297.183	258.368	198.682
ABUW_RS13485	ABUW_2777	mhpT	3-(3-hydroxy-phenyl)propionate transporter MhpT	CDS	-2.51735	2.69135e-06	0.000212782	7.64352	7.80112	11.844	53.1894	56.3321	46.9681
ABUW_RS13490	ABUW_2778		p-hydroxycinnamoyl CoA hydratase/lyase	CDS	-1.66233	1.66373e-05	0.000679643	96.9337	104.015	97.9104	333.688	333.562	278.826
ABUW_RS13495	ABUW_2779		aldehyde dehydrogenase	CDS	-1.55796	3.92445e-05	0.0011248	119.517	138.159	147.881	442.701	418.63	332.877
ABUW_RS13505	ABUW_2781		acyl-CoA dehydrogenase family protein	CDS	-1.29756	0.0228937	0.069246	1.50554	4.52239	4.9632	11.792	9.11441	6.21271
ABUW_RS13530	ABUW_2786		FadR family transcriptional regulator	CDS	-1.11354	0.000975666	0.00900654	21.425	20.3508	19.9656	35.7523	46.0784	51.814
ABUW_RS13535	ABUW_2787		aldehyde dehydrogenase (NADP(+))	CDS	-2.26931	1.82276e-06	0.000165688	29.7634	27.2474	28.2	131.594	144.438	134.94
ABUW_RS13540	ABUW_2788	kdgD	5-dehydro-4-deoxyglucarate dehydratase	CDS	-2.76679	0.000100637	0.00215195	12.3918	4.40933	3.4968	44.4081	50.2559	43.6132
ABUW_RS13550	ABUW_2790		MFS transporter	CDS	-2.99835	8.02551e-07	0.00011326	17.6033	23.8556	24.1392	164.837	209.125	150.596
ABUW_RS13555	ABUW_2791	garD	galactarate dehydratase	CDS	-1.12154	0.000706901	0.00741099	8.45419	8.25336	7.6704	17.8134	20.0011	15.2833
ABUW_RS13570	ABUW_2794		coniferyl aldehyde dehydrogenase	CDS	2.3919	1.51269e-06	0.000163164	355.655	344.154	332.76	80.2859	59.8766	56.5357
ABUW_RS13645	ABUW_2809		hypothetical protein	CDS	-1.31444	0.00259826	0.0162528	6.60122	6.67052	7.2192	9.4085	20.2542	21.3717
ABUW_RS13725	ABUW_2824		GGDEF domain-containing protein	CDS	1.06111	0.0132594	0.0475038	103.998	131.375	217.366	75.268	69.624	72.0674
ABUW_RS13750	ABUW_2829		hypothetical protein	CDS	-1.05667	0.0499803	0.119793	2.20041	1.1306	1.4664	3.01072	2.53178	4.47315
ABUW_RS13830	ABUW_2845		BON domain-containing protein	CDS	-1.50228	0.00897146	0.0368897	63.5802	50.7638	36.2088	51.8095	216.214	158.548
ABUW_RS13860	ABUW_2851		cation diffusion facilitator family transporter	CDS	1.75143	0.00231899	0.0151802	51.1884	29.5086	13.9872	10.1612	8.22829	9.69183
ABUW_RS13870	ABUW_2853		hypothetical protein	CDS	-2.0017	2.69348e-05	0.000903078	11.002	10.1754	12.0696	40.3938	44.5593	48.3349
ABUW_RS13880	ABUW_2855		FAD-dependent monooxygenase	CDS	1.82012	0.0402959	0.102882	1237.9	144.377	153.295	214.263	115.449	105.119
ABUW_RS13920	ABUW_2865	lon	endopeptidase La	CDS	-1.47359	0.00125935	0.0103393	2258.2	4097.51	2966.98	9553.01	7554.96	8782.29
ABUW_RS13925	ABUW_2866	rlmH	23S rRNA (pseudouridine(1915)-N(3))-methyltransferase RlmH	CDS	2.14338	1.39651e-05	0.0006204	29.7634	27.1343	24.1392	7.5268	4.93697	5.83995
ABUW_RS13935	ABUW_2868		META and DUF4377 domain-containing protein	CDS	-1.08172	0.043014	0.107497	145.69	49.6332	46.6992	109.264	197.985	205.019
ABUW_RS13980	ABUW_2878		HupE/UreJ family protein	CDS	2.24686	0.0450532	0.110963	14.1289	269.421	16.6944	26.971	18.6086	17.6441
ABUW_RS14025	ABUW_2887		copper resistance protein NlpE	CDS	-1.61381	0.0079276	0.0339454	24.0887	13.228	10.9416	25.0893	62.0286	60.6361
ABUW_RS14055	ABUW_2894		DUF2239 family protein	CDS	-2.5189	9.21061e-06	0.000454646	19.1088	16.2806	15.3408	96.5939	109.879	84.4929
ABUW_RS14060	ABUW_2895	cysN	sulfate adenylyltransferase subunit CysN	CDS	2.26222	0.0471892	0.114556	4834.99	248.279	270.494	398.419	422.681	294.855
ABUW_RS14080	ABUW_2900		esterase	CDS	4.72912	1.68941e-06	0.000165688	87.4372	39.684	40.3824	2.38349	1.77225	2.11232
ABUW_RS14085	ABUW_2901		SRPBCC domain-containing protein	CDS	3.76245	0.000177246	0.00301834	80.6044	372.193	131.412	22.3295	9.36759	11.3071
ABUW_RS14095	ABUW_2903		FAD-dependent oxidoreductase	CDS	1.26846	0.000156675	0.00281224	74.119	70.7754	67.4544	35.6269	30.1282	22.3658
ABUW_RS14100	ABUW_2904		alpha/beta fold hydrolase	CDS	1.02444	0.000395107	0.00523089	198.268	187.001	185.894	107.508	83.0424	90.2086
ABUW_RS14105	ABUW_2905		hydrogen peroxide-inducible genes activator	CDS	1.1435	0.00505824	0.0253434	717.217	855.523	846.902	459.762	285.585	349.9
ABUW_RS14115	ABUW_2907	ppk1	polyphosphate kinase 1	CDS	-1.00086	0.0412479	0.104711	376.501	238.556	242.407	389.637	400.401	925.942
ABUW_RS14135	ABUW_2911		ABC transporter ATP-binding protein	CDS	1.11644	0.00517783	0.0256295	38.1018	42.6235	46.3608	30.609	14.9375	13.0467
ABUW_RS14160	ABUW_2916		TonB-dependent siderophore receptor	CDS	-1.66695	0.00694544	0.0311275	172.327	140.759	89.9016	193.439	765.737	320.576
ABUW_RS14170	ABUW_2918		rhomboid family intramembrane serine protease	CDS	1.2734	0.00472866	0.0241808	23.0464	38.3272	39.9312	21.8277	9.49418	10.5616
ABUW_RS14200	ABUW_2925		inorganic phosphate transporter	CDS	-2.59579	0.0266462	0.0768049	488.838	302.887	276.924	241.485	5564.1	654.82
ABUW_RS14275	ABUW_2941		thiamine pyrophosphate-binding protein	CDS	5.59124	0.00990118	0.0394493	1779.78	14.3586	11.0544	12.2938	13.7982	11.3071
ABUW_RS14320	ABUW_2950		SDR family oxidoreductase	CDS	-1.28188	0.00111284	0.0096937	4.16919	3.61791	5.076	9.91029	10.2537	11.1829
ABUW_RS14325	ABUW_2951		aromatic ring-hydroxylating dioxygenase subunit alpha	CDS	-2.05456	2.19394e-05	0.000782182	5.79054	7.0097	8.1216	30.609	30.3814	26.0934
ABUW_RS14330	ABUW_2952		hypothetical protein	CDS	-1.69961	0.00591466	0.0279597	1.15811	0.565299	0.4512	2.38349	2.53178	2.23658
ABUW_RS14335	ABUW_2953		non-heme iron oxygenase ferredoxin subunit	CDS	-9.48236	0.00457538	0.0235665	1.15811	0.565299	0.4512	1580.75	3.54449	0.994034
ABUW_RS14350	ABUW_2956	pnuC	nicotinamide riboside transporter PnuC	CDS	2.05905	0.0106089	0.0411166	100.987	18.6549	16.2432	12.2938	7.34217	12.9224
ABUW_RS14370	ABUW_2960	pgaB	poly-beta-1,6-N-acetyl-D-glucosamine N-deacetylase PgaB	CDS	-1.98533	0.0371078	0.0967232	190.509	145.621	132.314	66.4867	852.577	935.883
ABUW_RS14395	ABUW_2965		hypothetical protein	CDS	-2.0743	0.000148583	0.00273672	14.8238	8.7056	9.8136	49.6769	41.901	48.9562
ABUW_RS14425	ABUW_2971	betB	betaine-aldehyde dehydrogenase	CDS	-1.16655	0.00383438	0.020687	33.8168	34.5963	32.148	42.9028	93.6759	89.2145
ABUW_RS14460	ABUW_2978		DUF1275 domain-containing protein	CDS	1.87034	0.00146365	0.0113767	37.1753	54.3817	39.2544	19.6951	7.84852	8.20078
ABUW_RS14490	ABUW_2984		transferrin-binding protein-like solute binding protein	CDS	-1.24297	0.0102916	0.0401692	7416.07	8691.92	8538.84	32791.5	11843.7	13700.4
ABUW_RS14495	ABUW_2985		TonB-dependent receptor	CDS	-2.51029	0.000482556	0.00578972	3982.97	9071.8	4046.36	29390.3	43080.2	24960.9
ABUW_RS14500	ABUW_2986		FecR domain-containing protein	CDS	-1.15184	0.0370557	0.0967232	214.366	236.295	157.582	205.733	852.957	292.867
ABUW_RS14515	ABUW_2989		dihydrodipicolinate synthase family protein	CDS	-1.12418	0.0243118	0.0724868	4.51662	2.60037	2.9328	8.65582	6.58263	6.70973
ABUW_RS14600	ABUW_3008		DUF927 domain-containing protein	CDS	-1.71698	0.00545253	0.0264046	13.3183	20.6899	14.2128	26.0929	31.5207	101.019
ABUW_RS14610	ABUW_3011		hypothetical protein	CDS	-1.41298	0.00411353	0.0217552	1.38973	1.92202	2.0304	4.64153	5.8231	3.85188
ABUW_RS14615	ABUW_3012		hypothetical protein	CDS	-1.08829	0.0102146	0.040059	1.38973	1.46978	1.2408	2.25804	2.65837	3.85188
ABUW_RS14620	ABUW_3013		hypothetical protein	CDS	-1.159	0.0374475	0.0972157	3.01108	0.791418	1.128	3.38706	4.17744	3.47912
ABUW_RS14640	ABUW_3017		tyrosine-type recombinase/integrase	CDS	-4.67369	0.00525725	0.0259504	5.79054	7.12276	6.768	10.7884	16.8363	475.894
ABUW_RS14655	ABUW_3020		EmrA/EmrK family multidrug efflux transporter periplasmic adaptor subunit	CDS	-1.15557	0.0456718	0.111907	126.929	105.824	81.1032	97.0957	458.632	143.514
ABUW_RS14660	ABUW_3021		thioesterase family protein	CDS	-1.35347	0.000121487	0.0023987	56.2841	51.7814	46.0224	118.798	122.791	152.211
ABUW_RS14680	ABUW_3025		ABZJ_00895 family protein	CDS	-1.48203	0.0370858	0.0967232	30.4583	29.2825	23.688	41.0211	40.1287	151.963
ABUW_RS14705	ABUW_3030		YggS family pyridoxal phosphate-dependent enzyme	CDS	-1.3671	0.000170362	0.00293916	133.993	139.855	137.954	370.193	352.551	339.587
ABUW_RS14720	ABUW_3033	fur	ferric iron uptake transcriptional regulator	CDS	1.81492	0.000228288	0.00357589	579.633	712.615	955.19	265.821	149.502	223.409
ABUW_RS14750	ABUW_3039		GNAT family N-acetyltransferase	CDS	-1.17245	0.00325292	0.0186466	33.5852	33.5787	24.5904	68.8702	71.143	66.8488
ABUW_RS14775	ABUW_3045		OmpA family protein	CDS	-3.27577	0.005084	0.0253434	156.808	84.9079	66.552	220.661	1407.54	1357.73
ABUW_RS14840	ABUW_3058		metal-dependent hydrolase	CDS	2.40759	1.75933e-05	0.000694741	3181.79	3587.61	3677.39	923.162	498.001	547.713
ABUW_RS14845	ABUW_3059		metal-dependent hydrolase	CDS	2.31158	6.17641e-06	0.000342984	359.014	298.252	251.544	51.684	67.9783	63.3697
ABUW_RS14890	ABUW_3068		hypothetical protein	CDS	1.07556	0.00104081	0.0093884	20.0353	20.0116	19.9656	10.9139	7.46875	10.0646
ABUW_RS14960	ABUW_3082	coaD	pantetheine-phosphate adenylyltransferase	CDS	-1.12605	0.0155598	0.0528678	302.614	491.923	605.623	1568.96	708.392	778.701
ABUW_RS14970	ABUW_3084		flavodoxin family protein	CDS	-1.99751	0.00548481	0.0265211	44.8188	53.9295	64.6344	112.777	406.224	133.573
ABUW_RS15010	ABUW_3092	ispE	4-(cytidine 5'-diphospho)-2-C-methyl-D-erythritol kinase	CDS	-2.13318	0.000933914	0.00882747	96.123	113.512	74.448	176.378	481.165	588.841
ABUW_RS15035	ABUW_3097		ribose-phosphate pyrophosphokinase	CDS	-1.17074	0.0344504	0.0923354	414.487	245.905	189.278	287.022	828.399	797.464
ABUW_RS15040	ABUW_3098	rplY	50S ribosomal protein L25	CDS	-1.7046	0.000418829	0.00529722	114.769	91.8045	65.424	186.665	352.804	347.166
ABUW_RS15050	ABUW_3100		aspartate 1-decarboxylase	CDS	-1.31279	0.0206649	0.0647076	200.121	268.856	146.866	218.528	683.075	628.354
ABUW_RS15115	ABUW_3113		threonylcarbamoyl-AMP synthase	CDS	-1.28121	0.00550891	0.0265518	31.1531	26.6821	24.816	39.6411	88.4857	72.813
ABUW_RS15120	ABUW_3114		segregation/condensation protein A	CDS	1.47597	0.000812911	0.00804759	529.487	303.678	332.534	100.106	152.793	166.128
ABUW_RS15125	ABUW_3115	scpB	SMC-Scp complex subunit ScpB	CDS	1.30208	0.000767847	0.00782459	196.647	113.173	125.546	48.6733	67.2188	60.6361
ABUW_RS15165	ABUW_3123		trehalose-6-phosphate synthase	CDS	-1.57738	0.0355263	0.0942741	138.51	24.0817	24.1392	214.263	185.073	157.927
ABUW_RS15180	ABUW_3127	ligA	NAD-dependent DNA ligase LigA	CDS	-1.10524	0.000485794	0.00578972	69.9498	55.7384	69.7104	146.145	130.513	143.762
ABUW_RS15185	ABUW_3128		cell division protein ZipA	CDS	-1.03216	0.000710338	0.00742512	115.811	110.799	117.538	184.407	293.687	225.77
ABUW_RS15195	ABUW_3130		GntR family transcriptional regulator	CDS	1.54316	0.000101119	0.00215195	39.3757	43.9802	38.8032	18.5661	11.2664	12.0527
ABUW_RS15220	ABUW_3135	ccsA	cytochrome c biogenesis protein CcsA	CDS	1.0271	0.000266227	0.0040092	202.669	232.112	235.188	115.536	99.3724	113.817
ABUW_RS15255	ABUW_3142	dcd	dCTP deaminase	CDS	1.37778	1.92979e-05	0.000737472	332.03	336.579	336.031	131.092	128.488	126.988
ABUW_RS15265	ABUW_3144		DUF2062 domain-containing protein	CDS	-1.69532	0.00763423	0.0332909	28.8369	35.8399	34.0656	28.7273	129.88	161.282
ABUW_RS15280	ABUW_3147		hypothetical protein	CDS	-1.28486	0.0345024	0.0924051	40.3022	14.9239	13.536	25.4657	85.0678	57.0327
ABUW_RS15295	ABUW_3150		LysE family translocator	CDS	-2.06138	0.0327346	0.0893523	26.8681	24.7601	20.9808	255.786	24.0519	23.3598
ABUW_RS15300	ABUW_3151		TetR/AcrR family transcriptional regulator	CDS	-1.28512	0.00015844	0.00282222	11.8127	8.93172	9.2496	23.3331	26.7103	23.1113
ABUW_RS15330	ABUW_3157		mechanosensitive ion channel	CDS	-1.69508	0.0101781	0.0399807	480.499	176.486	202.025	1625.16	682.315	474.03
ABUW_RS15335	ABUW_3158		hypothetical protein	CDS	-1.51456	0.024686	0.0732949	27.2156	7.0097	8.5728	29.2291	54.1801	38.8916
ABUW_RS15440	ABUW_3179		hypothetical protein	CDS	-1.37733	0.0112486	0.0428483	15.6345	12.5496	13.536	13.0465	45.8252	49.5774
ABUW_RS15445	ABUW_3180	bfmS	sensor histidine kinase BfmS	CDS	-1.8267	0.000429656	0.00537675	79.6779	83.212	60.7992	142.633	248.747	402.211
ABUW_RS15450	ABUW_3181	bfmR	response regulator transcription factor BfmR	CDS	-1.82433	0.00819293	0.0344996	69.3707	53.5903	73.884	159.819	270.141	267.271
ABUW_RS15480	ABUW_3188		PhzF family isomerase	CDS	-2.23232	0.0332075	0.0900223	10.0755	7.91418	8.2344	13.6737	4.6838	104.995
ABUW_RS15490	ABUW_3190		hypothetical protein	CDS	1.24333	0.04335	0.108041	9.95974	13.341	18.612	11.2902	2.78496	3.60337
ABUW_RS15500	ABUW_3192		hypothetical protein	CDS	1.82641	0.0339776	0.0913437	1.0423	1.46978	2.9328	0.125447	0.379767	0.994034
ABUW_RS15595	ABUW_3213		MFS transporter	CDS	2.13213	0.000451056	0.00552776	47.3666	55.3993	101.407	18.4407	14.5577	13.5437
ABUW_RS15600	ABUW_3214		acyl-CoA dehydrogenase	CDS	2.82576	0.00435952	0.0227515	216.335	329.117	678.943	33.1179	19.6213	119.905
ABUW_RS15610	ABUW_3216		zinc-binding dehydrogenase	CDS	2.19767	1.48015e-05	0.00064944	158.429	126.401	97.572	34.6233	19.4947	29.1997
ABUW_RS15615	ABUW_3217	add	adenosine deaminase	CDS	-1.61938	0.00931895	0.0378509	13.6657	7.23582	9.9264	12.2938	46.838	35.661
ABUW_RS15680	ABUW_3230		Cof-type HAD-IIB family hydrolase	CDS	1.86502	0.0295265	0.0831549	20.3827	20.0116	165.252	18.817	17.9756	19.6322
ABUW_RS15715	ABUW_3237		gamma carbonic anhydrase family protein	CDS	1.22192	0.0119287	0.0444389	151.017	50.7638	58.7688	37.7594	39.116	34.7912
ABUW_RS15725	ABUW_3239		NUDIX hydrolase	CDS	1.00941	0.0371217	0.0967232	55.0102	108.65	117.086	79.1568	28.1028	32.1818
ABUW_RS15745	ABUW_3243		hypothetical protein	CDS	1.05228	0.0239479	0.0717024	35.9014	40.5884	108.852	31.9889	31.6473	25.7206
ABUW_RS15765	ABUW_3247	hisC	histidinol-phosphate transaminase	CDS	1.40835	0.00203461	0.0139864	85.4684	117.695	115.394	57.2037	28.7357	34.0457
ABUW_RS15775	ABUW_3249	hisG	ATP phosphoribosyltransferase	CDS	1.22277	0.000421253	0.00530898	240.423	231.659	222.216	107.884	91.9037	97.6638
ABUW_RS15780	ABUW_3250	murA	UDP-N-acetylglucosamine 1-carboxyvinyltransferase	CDS	1.73117	4.63178e-05	0.00129079	614.608	560.889	561.067	198.457	169.756	154.821
ABUW_RS15790	ABUW_3252	raiA	ribosome-associated translation inhibitor RaiA	CDS	1.73378	0.000124729	0.00244882	2159.18	2768.61	2940.13	1003.45	588.133	773.98
ABUW_RS15835	ABUW_3261	gigB	anti-anti-sigma factor GigB	CDS	-1.02502	0.024894	0.0736473	389.935	289.772	308.846	330.803	789.03	891.897
ABUW_RS15840	ABUW_3262		carbon-nitrogen hydrolase family protein	CDS	-1.16902	0.0230819	0.0697561	197.573	130.019	141.226	145.644	460.025	448.558
ABUW_RS15915	ABUW_3277	rho	transcription termination factor Rho	CDS	2.09243	0.000342945	0.00479854	1421.93	1182.83	1231.1	473.938	210.518	214.96
ABUW_RS15925	ABUW_3279		integration host factor subunit alpha	CDS	-1.97811	0.00278104	0.0170019	89.7534	93.3873	106.934	128.834	645.984	368.165
ABUW_RS15950	ABUW_3284	rplT	50S ribosomal protein L20	CDS	-1.33485	0.0119083	0.0444094	371.637	406.676	288.542	336.95	1226.77	1127.48
ABUW_RS15955	ABUW_3285	rpmI	50S ribosomal protein L35	CDS	-1.16235	0.0369531	0.0967095	234.401	179.765	189.955	160.07	615.476	576.664
ABUW_RS15985	ABUW_3291		acyl-CoA synthetase	CDS	1.73825	0.00275453	0.016937	137.12	136.463	161.755	76.1461	27.3432	26.9632
ABUW_RS15990	ABUW_3292		ribosome-associated protein	CDS	1.15502	0.000940788	0.00885777	72.7292	91.8045	73.884	46.7916	32.9132	27.3359
ABUW_RS16000	ABUW_3294	rapZ	RNase adapter RapZ	CDS	-2.14602	0.0310382	0.0862469	114.769	117.13	104.904	114.658	98.4863	1277.71
ABUW_RS16045	ABUW_3303	rlmD	23S rRNA (uracil(1939)-C(5))-methyltransferase RlmD	CDS	1.01944	0.00113176	0.00970471	437.533	319.846	320.803	194.693	164.566	172.589
ABUW_RS16065	ABUW_3307		crotonase/enoyl-CoA hydratase family protein	CDS	-1.09654	0.00788525	0.0338866	18.5297	20.3508	20.1912	23.3331	42.1542	60.8846
ABUW_RS16075	ABUW_3309		TIM barrel protein	CDS	-1.14694	0.0068642	0.0308802	43.7765	48.0504	46.5864	49.9278	137.855	118.787
ABUW_RS16085	ABUW_3311		SDR family NAD(P)-dependent oxidoreductase	CDS	2.00715	0.000116556	0.00235364	52.2307	94.9702	71.5152	20.6987	13.4184	20.2534
ABUW_RS16090	ABUW_3312		NAD(P)(+) transhydrogenase (Re/Si-specific) subunit beta	CDS	-1.33565	0.0011578	0.00980272	50.2619	42.5105	49.5192	112.651	115.829	130.715
ABUW_RS16095	ABUW_3313		proton-translocating transhydrogenase family protein	CDS	-2.13106	0.000194154	0.00322916	2.43203	3.73097	5.4144	13.0465	18.3554	19.5079
ABUW_RS16100	ABUW_3314		Re/Si-specific NAD(P)(+) transhydrogenase subunit alpha	CDS	-2.24578	7.65315e-05	0.00176619	37.2911	27.0213	32.2608	92.2033	226.341	139.662
ABUW_RS16105	ABUW_3315		DMT family transporter	CDS	1.58339	1.95087e-05	0.000737595	86.2791	76.3153	67.0032	21.7023	24.6849	30.1938
ABUW_RS16120	ABUW_3318		hypothetical protein	CDS	-2.84894	0.0134579	0.0481064	190.046	143.925	172.358	3158.62	232.164	257.455
ABUW_RS16140	ABUW_3322		hypothetical protein	CDS	-1.06859	0.00124676	0.0103046	7.06446	7.91418	10.4904	16.559	21.3936	15.5318
ABUW_RS16180	ABUW_3330		hypothetical protein	CDS	2.33103	0.0153816	0.052536	48.8722	6.33134	10.6032	6.77412	2.40519	3.85188
ABUW_RS16215	ABUW_3338		inovirus-type Gp2 protein	CDS	-1.06587	0.0172702	0.0569901	2.31622	5.08769	6.0912	9.15761	8.35488	10.8101
ABUW_RS16245	ABUW_3344		LysR family transcriptional regulator	CDS	-1.50247	0.00275099	0.016937	5.09568	6.10523	5.5272	10.5375	15.8236	21.1232
ABUW_RS16255	ABUW_3346	acnA	aconitate hydratase AcnA	CDS	-2.13912	0.000857799	0.00835238	338.747	186.775	241.505	558.363	1436.28	1384.19
ABUW_RS16260	ABUW_3347		TatD family hydrolase	CDS	-1.09636	0.00898152	0.0368897	9.84392	5.65299	4.7376	13.4228	16.33	13.5437
ABUW_RS16335	ABUW_3362		MacA family efflux pump subunit	CDS	-1.54633	0.00879527	0.0365168	175.569	82.9858	90.5784	127.83	474.836	417.121
ABUW_RS16370	ABUW_3369		rhodanese-like domain-containing protein	CDS	-1.58988	0.00252225	0.015922	195.141	369.818	240.151	689.831	862.578	871.271
ABUW_RS16375	ABUW_3370	grxC	glutaredoxin 3	CDS	-1.62009	0.00146353	0.0113767	116.39	187.227	131.299	301.95	472.937	562.126
ABUW_RS16380	ABUW_3371	secB	protein-export chaperone SecB	CDS	-1.46398	0.0023742	0.0153416	91.7222	149.352	100.166	218.403	351.791	371.272
ABUW_RS16430	ABUW_3381	ndk	nucleoside-diphosphate kinase	CDS	-1.11347	0.0071909	0.0318846	107.472	78.9157	50.0832	111.648	198.492	201.54
ABUW_RS16435	ABUW_3382	iscX	Fe-S cluster assembly protein IscX	CDS	1.82632	0.00497216	0.0251528	64.5067	41.719	36.5472	7.5268	14.178	18.5139
ABUW_RS16440	ABUW_3383		phosphatase PAP2 family protein	CDS	1.71002	8.62374e-05	0.0019398	242.276	277.901	231.691	62.0961	104.816	62.8726
ABUW_RS16445	ABUW_3384		glycosyltransferase family 1 protein	CDS	2.1998	0.000649078	0.00714187	217.145	100.623	80.088	17.9389	28.4825	40.1341
ABUW_RS16455	ABUW_3386	nagZ	beta-N-acetylhexosaminidase	CDS	-1.02292	0.000682736	0.00731109	33.8168	30.8653	28.9896	47.4188	71.5228	71.4462
ABUW_RS16465	ABUW_3388		alpha/beta hydrolase	CDS	2.1394	0.00355002	0.0197755	2399.02	3709.94	4805.5	1588.78	400.654	487.822
ABUW_RS16480	ABUW_3391		gluconokinase	CDS	1.17036	0.00642726	0.0295504	87.2056	63.9918	86.856	47.5443	29.4952	28.7027
ABUW_RS16500	ABUW_3395		acetate kinase	CDS	3.23126	7.76996e-07	0.00011326	711.195	429.288	476.805	59.3363	54.8131	58.0267
ABUW_RS16515	ABUW_3398		DUF2059 domain-containing protein	CDS	-1.62275	0.00169954	0.0125055	7.87514	9.04478	9.8136	17.0607	34.812	30.5665
ABUW_RS16540	ABUW_3403		TonB-dependent siderophore receptor	CDS	-1.53011	0.0014693	0.0113767	72.9609	79.1418	57.9792	113.655	249.127	244.035
ABUW_RS16575	ABUW_3410		hypothetical protein	CDS	1.45657	0.00026381	0.0039897	56.0525	43.8672	38.916	11.1648	20.2542	19.1351
ABUW_RS16580	ABUW_3411		Sec-independent protein translocase subunit TatA	CDS	-2.48627	0.00298488	0.0179194	1.38973	2.14813	1.5792	4.39063	8.35488	16.153
ABUW_RS16585	ABUW_3412	tatB	Sec-independent protein translocase protein TatB	CDS	-2.26511	0.00119169	0.0100124	2.77946	1.46978	2.256	4.26519	10.6335	16.5258
ABUW_RS16590	ABUW_3413	tatC	twin-arginine translocase subunit TatC	CDS	-1.31837	0.000245746	0.00376457	7.06446	7.0097	6.204	16.8099	15.0641	18.7624
ABUW_RS16610	ABUW_3417	lgt	prolipoprotein diacylglyceryl transferase	CDS	-1.13867	0.017508	0.0576144	21.3092	23.1772	24.0264	23.0822	72.7887	55.0446
ABUW_RS16625	ABUW_3420	thyA	thymidylate synthase	CDS	1.21664	0.00108374	0.00958112	309.215	338.501	258.876	100.985	138.235	150.845
ABUW_RS16630	ABUW_3421		dihydrofolate reductase	CDS	1.30424	0.00112684	0.00970471	56.8631	53.4773	35.6448	18.9424	20.634	19.5079
ABUW_RS16635	ABUW_3422		DUF4105 domain-containing protein	CDS	1.02148	0.00340151	0.0191584	156.46	201.925	167.846	107.382	73.1685	78.6529
ABUW_RS16665	ABUW_3428		TetR/AcrR family transcriptional regulator	CDS	-2.0073	0.0180081	0.0584722	65.7806	91.8045	102.084	132.848	99.1192	812.126
ABUW_RS16670	ABUW_3429		coniferyl aldehyde dehydrogenase	CDS	-4.43832	4.39227e-07	9.18242e-05	96.9337	57.3213	68.808	1223.61	1431.6	2181.78
ABUW_RS16675	ABUW_3430	rpmB	50S ribosomal protein L28	CDS	-1.07	0.00377657	0.0205542	779.986	1093.97	889.879	1358.71	2161.63	2282.18
ABUW_RS16680	ABUW_3431	rpmG	50S ribosomal protein L33	CDS	-1.24704	0.00375988	0.0204948	36.5962	38.8925	27.7488	51.0568	98.7395	95.303
ABUW_RS16690	ABUW_3433		hypothetical protein	CDS	-2.45348	8.97933e-05	0.00200708	118.359	185.531	137.954	594.743	833.336	992.294
ABUW_RS16715	ABUW_3438		HdeD family acid-resistance protein	CDS	-2.33466	0.00472623	0.0241808	19.572	13.1149	12.8592	28.1001	115.576	86.2324
ABUW_RS16730	ABUW_3441		hypothetical protein	CDS	-1.40684	5.9743e-05	0.00150501	55.8208	68.175	61.3632	186.665	147.603	157.306
ABUW_RS16735	ABUW_3442		winged helix-turn-helix transcriptional regulator	CDS	-1.72681	0.00489322	0.0248791	5.3273	3.84403	3.7224	6.52323	11.0132	25.2236
ABUW_RS16740	ABUW_3443		zinc-binding alcohol dehydrogenase family protein	CDS	-1.45988	0.000694433	0.00734528	10.8862	8.36642	9.588	21.075	30.2548	28.0815
ABUW_RS16770	ABUW_3449	gltP	glutamate/aspartate:proton symporter GltP	CDS	1.27347	0.0110985	0.0424419	713.974	925.055	756.436	293.169	318.245	379.472
ABUW_RS16795	ABUW_3454		asparaginase	CDS	-1.40089	0.011266	0.0428526	56.8631	48.0504	48.8424	59.3363	199.884	146.868
ABUW_RS16810	ABUW_3457	infA	translation initiation factor IF-1	CDS	-1.01071	0.0200411	0.0632762	20.846	19.1071	14.5512	19.0679	45.0657	45.7256
ABUW_RS16860	ABUW_3467		RNA pyrophosphohydrolase	CDS	-1.05605	0.00127771	0.0104151	43.6607	58.678	65.5368	140.877	93.5493	114.687
ABUW_RS16870	ABUW_3469	katG	catalase/peroxidase HPI	CDS	-1.3345	0.000290483	0.00428373	72.6134	102.545	120.245	298.438	225.075	221.545
ABUW_RS16935	ABUW_3482		LysR family transcriptional regulator	CDS	-1.7187	0.0192327	0.0616342	4.74825	6.10523	5.5272	10.9139	5.94969	37.152
ABUW_RS17005	ABUW_3496		DNA gyrase inhibitor YacG	CDS	-1.08113	0.000776902	0.00786641	23.1622	22.4989	31.4712	53.9421	51.7749	57.5297
ABUW_RS17090	ABUW_3513		Hsp33 family molecular chaperone HslO	CDS	-1.08299	0.00781675	0.0337208	217.84	316.228	259.891	588.094	564.334	529.571
ABUW_RS17100	ABUW_3515		DnaJ domain-containing protein	CDS	-1.4996	0.00244551	0.0156319	51.7675	30.4131	43.2024	82.7948	138.615	133.201
ABUW_RS17105	ABUW_3516		MerR family transcriptional regulator	CDS	-1.71878	0.000159613	0.00282222	27.3314	26.456	32.8248	71.5046	106.841	106.859
ABUW_RS17115	ABUW_3518	pnp	polyribonucleotide nucleotidyltransferase	CDS	1.80161	2.66901e-05	0.000903078	2603.2	2364.08	2079.13	782.787	574.081	664.387
ABUW_RS17145	ABUW_3524		hypothetical protein	CDS	-2.05378	0.00220701	0.0147161	29.8792	24.534	30.0048	54.5693	160.388	135.686
ABUW_RS17165	ABUW_3528		hypothetical protein	CDS	1.00397	0.000907817	0.00866218	160.398	180.556	163.673	73.5117	89.1187	88.966
ABUW_RS17170	ABUW_3529		AarF/UbiB family protein	CDS	1.21998	0.000208728	0.00334152	314.774	276.318	256.281	99.6047	133.172	130.964
ABUW_RS17175	ABUW_3530		FAD-dependent monooxygenase	CDS	1.6789	0.000297172	0.00431644	61.264	61.2784	64.4088	27.8492	17.0895	13.4195
ABUW_RS17180	ABUW_3531	hisIE	bifunctional phosphoribosyl-AMP cyclohydrolase/phosphoribosyl-ATP diphosphatase HisIE	CDS	1.22532	0.000666231	0.00724094	247.025	325.725	257.409	144.64	102.79	107.604
ABUW_RS17185	ABUW_3532		AAA family ATPase	CDS	1.47207	0.000334833	0.00470354	290.454	265.464	214.997	65.4832	115.829	96.5455
ABUW_RS17200	ABUW_3535		Na+/H+ antiporter subunit C	CDS	1.20069	0.00148902	0.0114566	67.6336	67.8358	57.8664	24.5875	32.7866	26.7147
ABUW_RS17205	ABUW_3536		monovalent cation/H+ antiporter subunit D	CDS	1.30238	0.00129066	0.0104726	283.621	270.326	241.279	82.4185	110.259	129.721
ABUW_RS17210	ABUW_3537		Na+/H+ antiporter subunit E	CDS	1.58714	0.00106393	0.00948759	60.9165	51.7814	54.4824	12.6701	24.3051	18.6381
ABUW_RS17215	ABUW_3538		monovalent cation/H+ antiporter subunit F	CDS	1.06519	0.00175429	0.0128115	16.7926	22.0466	20.7552	8.90671	8.98782	10.5616
ABUW_RS17220	ABUW_3539		Na+/H+ antiporter subunit G	CDS	1.14757	0.00144353	0.0113502	44.2398	53.7034	54.4824	26.0929	23.9253	18.7624
ABUW_RS17275	ABUW_3550		type II secretion system F family protein	CDS	1.02956	0.00131466	0.0106298	36.4804	39.797	35.6448	20.4478	16.7098	17.6441
ABUW_RS17365	ABUW_3568	uvrC	excinuclease ABC subunit UvrC	CDS	-1.40671	0.000147386	0.00273672	800.832	873.273	857.618	2121.18	2283.29	2308.02
ABUW_RS17380	ABUW_3571		hypothetical protein	CDS	5.31089	2.86015e-06	0.000216276	202.322	535.677	515.157	14.05	11.1398	6.33697
ABUW_RS17390	ABUW_3573	fadA	acetyl-CoA C-acyltransferase FadA	CDS	-1.25695	0.00793967	0.033949	543.5	480.73	505.118	715.046	1375.9	1564.11
ABUW_RS17400	ABUW_3575		alpha/beta hydrolase	CDS	-1.11048	0.0183549	0.0592492	22.4673	9.2709	8.2344	29.1036	23.2924	33.9214
ABUW_RS17405	ABUW_3576		MerR family transcriptional regulator	CDS	1.096	0.00906036	0.0370241	9.26487	9.15784	10.0392	4.01429	4.30403	4.97017
ABUW_RS17430	ABUW_3581	htpG	molecular chaperone HtpG	CDS	-2.03479	0.00588906	0.0279063	45.3979	56.6429	33.0504	65.4832	277.483	210.735
ABUW_RS17435	ABUW_3582		lysozyme inhibitor LprI family protein	CDS	-1.92862	0.00201956	0.0139369	16.3293	9.72314	10.2648	23.584	65.32	49.4532
ABUW_RS17440	ABUW_3583		outer membrane beta-barrel protein	CDS	-2.64366	0.0010069	0.00916176	0.926487	1.35672	0.2256	3.26161	5.56992	7.08249
ABUW_RS17455	ABUW_3586		DUF4442 domain-containing protein	CDS	1.88379	2.24451e-05	0.0007898	72.4976	89.4302	82.4568	28.9782	16.4566	20.7505
ABUW_RS17460	ABUW_3587		YMGG-like glycine zipper-containing protein	CDS	-2.45677	0.00542532	0.0263798	19.4562	6.89664	6.768	17.3116	93.5493	71.0734
ABUW_RS17570	ABUW_3609		H-NS histone family protein	CDS	-2.01748	4.01648e-06	0.000258225	26.7523	27.8127	30.1176	92.3287	117.728	132.952
ABUW_RS17645	ABUW_3624	thiC	phosphomethylpyrimidine synthase ThiC	CDS	1.23479	0.00767007	0.0333653	4593.99	7970.15	8525.98	3433.73	2900.66	2626.86
ABUW_RS17650	ABUW_3625		NUDIX domain-containing protein	CDS	1.79558	0.000105625	0.00218518	128.898	225.667	202.814	62.2215	48.1038	50.1987
ABUW_RS17655	ABUW_3626	cpdA	3',5'-cyclic-AMP phosphodiesterase	CDS	3.00755	5.06728e-07	0.000100051	66.3596	81.9683	77.0424	8.90671	10.3803	8.6978
ABUW_RS17695	ABUW_3634	xerD	site-specific tyrosine recombinase XerD	CDS	-1.16976	0.00499034	0.025157	5.44311	4.97463	2.82	9.78484	8.73464	11.3071
ABUW_RS17705	ABUW_3636		homoserine dehydrogenase	CDS	1.04048	0.00058201	0.00667246	449.809	388.36	406.418	193.564	193.048	218.439
ABUW_RS17710	ABUW_3637	thrC	threonine synthase	CDS	1.01201	0.00182543	0.0130798	819.825	888.763	948.309	459.887	413.566	443.96
ABUW_RS17825	ABUW_3660		universal stress protein	CDS	-1.26171	0.000172144	0.00295555	16.9084	12.0974	14.2128	37.634	30.7611	35.2882
ABUW_RS17845	ABUW_3665	cadR	Cd(II)/Pb(II)-responsive transcriptional regulator	CDS	-2.08523	5.57395e-05	0.00143549	68.56	37.4228	36.2088	147.525	240.013	215.954
ABUW_RS17925	ABUW_3681		aldolase	CDS	-1.19426	0.0184071	0.0593638	1.50554	0.791418	1.2408	1.8817	2.91155	3.35486
ABUW_RS17940	ABUW_3685		OprD family outer membrane porin	CDS	1.17965	0.00847561	0.0354798	527.287	1005.78	921.012	507.181	256.09	320.079
ABUW_RS18005	ABUW_3699	dinB	DNA polymerase IV	CDS	-1.68608	0.00341074	0.01918	9.84392	8.1403	8.0088	10.7884	34.0525	38.8916
ABUW_RS18015	ABUW_3702		DUF2726 domain-containing protein	CDS	2.08356	0.0161985	0.0544134	677.609	992.551	1171.65	517.593	68.1049	84.7414
ABUW_RS18085	ABUW_3716		TetR/AcrR family transcriptional regulator	CDS	-1.61025	0.0318953	0.0880776	1.38973	1.1306	0.9024	4.39063	3.29132	2.85785
ABUW_RS18090	ABUW_3717		DUF2236 domain-containing protein	CDS	-1.23391	0.0161556	0.0543206	33.0061	15.8284	23.4624	90.5725	33.0397	46.4711
ABUW_RS18170	ABUW_3733	atpG	F0F1 ATP synthase subunit gamma	CDS	1.55812	0.00543202	0.0263798	2557.45	1074.63	1111.87	499.403	545.346	566.226
ABUW_RS18175	ABUW_3734	atpA	F0F1 ATP synthase subunit alpha	CDS	1.33095	0.0125648	0.0459175	4412.05	1849.54	1763.06	963.681	1083.98	1142.14
ABUW_RS18180	ABUW_3735		F0F1 ATP synthase subunit delta	CDS	1.28524	0.0182024	0.0589711	1294.53	531.155	476.805	218.654	404.958	321.073
ABUW_RS18190	ABUW_3737	atpE	F0F1 ATP synthase subunit C	CDS	1.12565	0.0202142	0.0636327	600.132	279.371	245.453	116.289	196.086	203.156
ABUW_RS18260	ABUW_3751		pirin family protein	CDS	-1.21716	0.000417318	0.00529695	139.9	149.013	167.057	403.311	358.5	298.334
ABUW_RS18265	ABUW_3752		DUF3861 domain-containing protein	CDS	-3.03421	4.15824e-07	9.18242e-05	6.02217	8.02724	7.2192	49.9278	70.2569	54.4233
ABUW_RS18270	ABUW_3753		PadR family transcriptional regulator	CDS	-3.4246	6.76455e-06	0.000364261	6.02217	9.04478	10.4904	72.0064	111.019	91.9481
ABUW_RS18275	ABUW_3754		aminoglycoside nucleotidyltransferase ANT(3'')-IIa	CDS	1.11048	0.000973382	0.00900654	109.673	95.7616	60.348	38.1358	43.9264	41.0039
ABUW_RS18295	ABUW_3758		DedA family protein	CDS	-1.19492	0.00333703	0.0189151	8.80163	6.55746	5.7528	10.9139	16.8363	20.6262
ABUW_RS18355	ABUW_3770		non-ribosomal peptide synthetase	CDS	-1.58015	5.44801e-05	0.0014133	19.4562	16.959	13.9872	42.9028	48.6102	59.2693
ABUW_RS18360	ABUW_3771		acyl carrier protein	CDS	-2.40098	0.0251965	0.0741295	0.810676	0.226119	0	1.50536	1.39248	2.73359
ABUW_RS18365	ABUW_3772		acyl-CoA dehydrogenase	CDS	-2.21782	9.43752e-05	0.00207043	3.59014	3.27873	2.4816	20.4478	12.026	11.1829
ABUW_RS18370	ABUW_3773		fatty acyl-AMP ligase	CDS	-1.94442	0.000526095	0.00617076	9.03325	4.07015	8.3472	30.9853	26.8369	24.8508
ABUW_RS18380	ABUW_3775	abaM	DUF4902 domain-containing protein	CDS	-1.23692	0.00612555	0.0284578	1.73716	3.05261	3.2712	7.65225	6.58263	4.84591
ABUW_RS18385	ABUW_3776	abaI	acyl-homoserine-lactone synthase AbaI	CDS	-1.25188	0.0150577	0.0518557	1.96878	1.35672	1.2408	2.88527	5.31674	2.73359
ABUW_RS18390	ABUW_3777		MHS family MFS transporter	CDS	6.01808	7.72526e-06	0.000397907	781.144	506.168	1041.59	16.8099	10.5069	8.57354
ABUW_RS18395	ABUW_3778		enoyl-CoA hydratase/isomerase family protein	CDS	5.93487	1.67442e-06	0.000165688	785.661	480.504	844.646	14.3009	8.1017	12.0527
ABUW_RS18400	ABUW_3779		enoyl-CoA hydratase	CDS	6.89177	1.35532e-06	0.000163164	793.652	553.201	998.28	10.9139	4.93697	3.85188
ABUW_RS18405	ABUW_3780		acyl-CoA dehydrogenase family protein	CDS	6.84145	2.02773e-05	0.000752025	869.045	703.118	1254.45	17.8134	4.30403	2.48508
ABUW_RS18410	ABUW_3781		AMP-binding protein	CDS	6.77602	1.37918e-05	0.0006204	2747.61	2524.85	4053.92	60.9671	12.4057	11.6799
ABUW_RS18415	ABUW_3782	mmsB	3-hydroxyisobutyrate dehydrogenase	CDS	7.19194	5.27214e-06	0.000307167	2021.25	1877.7	2527.62	30.8599	6.70922	6.33697
ABUW_RS18420	ABUW_3783		CoA-acylating methylmalonate-semialdehyde dehydrogenase	CDS	7.34816	8.54873e-06	0.000427918	6216.03	6329.2	7918.44	93.5832	15.0641	16.8986
ABUW_RS18440	ABUW_3787		RidA family protein	CDS	-2.69434	0.00666806	0.0302815	18.8772	40.0231	86.7432	675.781	140.261	126.988
ABUW_RS18445	ABUW_3788	alr	alanine racemase	CDS	-3.275	0.000679944	0.00731109	75.6245	142.568	249.739	2942.48	740.546	847.041
ABUW_RS18450	ABUW_3789		D-amino acid dehydrogenase	CDS	-4.15956	5.06437e-05	0.00135329	167.231	328.552	488.311	10614.3	3465.76	3507.82
ABUW_RS18455	ABUW_3790		Lrp/AsnC ligand binding domain-containing protein	CDS	-1.4272	6.01328e-05	0.00150501	11.002	12.2105	9.3624	30.7344	28.9889	27.9572
ABUW_RS18485	ABUW_3796		DUF1003 domain-containing protein	CDS	-1.35019	0.00601907	0.0282213	23.0464	9.61008	13.1976	31.738	52.2813	32.9274
ABUW_RS18505	ABUW_3801		DUF4844 domain-containing protein	CDS	-1.47028	0.000972461	0.00900654	261.269	235.956	187.361	641.785	439.011	816.102
ABUW_RS18520			hypothetical protein	CDS	1.42131	0.0172067	0.0569392	12.855	9.2709	18.612	9.15761	3.29132	2.73359
ABUW_RS18525	ABUW_3806	acnD	Fe/S-dependent 2-methylisocitrate dehydratase AcnD	CDS	1.56128	0.00158079	0.0119028	1205.24	475.529	591.185	227.058	263.685	279.075
ABUW_RS18530	ABUW_3807	prpC	2-methylcitrate synthase	CDS	1.88406	0.00206635	0.0140956	501.809	190.732	241.843	83.7984	84.8147	84.4929
ABUW_RS18535	ABUW_3808	prpB	methylisocitrate lyase	CDS	1.76553	0.00054773	0.00636154	238.802	99.7187	124.418	33.1179	53.8003	49.2047
ABUW_RS18540	ABUW_3809		GntR family transcriptional regulator	CDS	1.5121	0.00219683	0.0146758	85.4684	36.4052	45.2328	13.0465	21.6467	23.8568
ABUW_RS18545	ABUW_3810		aspartate/tyrosine/aromatic aminotransferase	CDS	2.12231	3.96996e-06	0.000258225	1443	1227.15	1418.35	345.731	314.447	278.826
ABUW_RS18610	ABUW_3823		sugar transferase	CDS	1.08357	0.00183596	0.0131288	42.6184	44.9978	28.3128	23.584	14.9375	16.153
ABUW_RS18705	ABUW_3842		acyl-CoA desaturase	CDS	-3.40784	5.88694e-06	0.000332098	15.8661	14.3586	16.5816	176.127	170.515	150.596
ABUW_RS18710	ABUW_3843		ferredoxin reductase	CDS	-3.29271	6.18606e-07	0.000110442	32.5429	32.9004	28.9896	305.086	313.814	306.908
ABUW_RS18725	ABUW_3846		thiol:disulfide interchange protein DsbA/DsbL	CDS	-1.46895	0.0160623	0.0542055	212.05	199.211	202.363	227.937	854.982	615.804
ABUW_RS18745	ABUW_3850		RcnB family protein	CDS	-1.65655	0.0305736	0.0853564	114.305	51.3291	47.2632	53.8166	330.651	286.779
ABUW_RS18760	ABUW_3853		sulfonate ABC transporter substrate-binding protein	CDS	-2.92803	0.00106515	0.00948759	3.01108	2.48731	3.384	45.5371	7.21558	15.159
ABUW_RS18765	ABUW_3854		sulfonate ABC transporter substrate-binding protein	CDS	-2.66721	0.000812764	0.00804759	6.25379	7.575	7.1064	85.6801	19.1149	28.4542
ABUW_RS18770	ABUW_3855	ssuD	FMNH2-dependent alkanesulfonate monooxygenase	CDS	-3.05364	3.1101e-05	0.000986902	5.79054	5.99217	6.0912	79.4077	27.8496	41.5009
ABUW_RS18775	ABUW_3856	ssuC	aliphatic sulfonate ABC transporter permease SsuC	CDS	-2.99229	0.000354061	0.00489624	3.82176	2.93955	3.8352	55.5729	12.9121	16.153
ABUW_RS18780	ABUW_3857		ATP-binding cassette domain-containing protein	CDS	-1.60029	0.00190305	0.0134204	14.8238	15.4892	15.5664	78.6551	29.1155	31.4363
ABUW_RS18820	ABUW_3865		NAD(P)H-dependent oxidoreductase	CDS	1.06122	0.0122227	0.0451555	90.5641	74.0541	68.3568	17.9389	46.838	46.8438
ABUW_RS18865	ABUW_3874		hypothetical protein	CDS	-2.88135	0.00255072	0.0160164	25.9416	14.4716	22.4472	28.3509	226.721	208.374
ABUW_RS18870	ABUW_3875		hypothetical protein	CDS	-2.12095	0.00497536	0.0251528	11.5811	10.0623	10.8288	18.1898	64.687	58.5237
ABUW_RS18885	ABUW_3878	grpE	nucleotide exchange factor GrpE	CDS	-2.02837	0.00508028	0.0253434	21.5408	35.3877	11.28	46.9171	127.982	103.504
ABUW_RS18890	ABUW_3879	dnaK	molecular chaperone DnaK	CDS	-2.09348	0.00309417	0.0182064	411.36	649.415	280.872	947.75	2516.08	2262.17
ABUW_RS18985	ABUW_3899		DsbC family protein	CDS	-1.29295	0.0178051	0.058161	29.6476	31.6567	24.9288	23.3331	102.917	85.1141
ABUW_RS19005	ABUW_3903	yidC	membrane protein insertase YidC	CDS	1.36732	0.00120521	0.0100784	1157.53	1064.68	896.647	317.756	435.973	455.143
ABUW_RS19010	ABUW_3904	yidD	membrane protein insertion efficiency factor YidD	CDS	1.10352	0.00514931	0.0255264	46.9034	48.7287	29.892	12.1683	27.0901	19.1351
ABUW_RS19805	ABUW_2117		helix-turn-helix transcriptional regulator	CDS	-1.17688	0.00816338	0.0344913	4.51662	7.68806	6.6552	9.15761	13.6716	19.8807
ABUW_RS19900			glutathione S-transferase	CDS	-1.82919	0.00594654	0.0280292	3.93757	1.46978	2.3688	12.921	7.46875	7.331
ABUW_RS19925			single-stranded DNA-binding protein	CDS	-2.25113	0.000487092	0.00578972	2.77946	5.65299	2.256	17.5625	18.6086	14.9105
ABUW_RS20110			hypothetical protein	CDS	1.018	0.014315	0.0500251	9.26487	12.5496	12.2952	8.02859	5.31674	3.47912
ABUW_RS20145	ABUW_1183		hypothetical protein	CDS	4.44246	3.03064e-05	0.000979174	57.9054	40.4754	30.7944	2.88527	1.51907	1.49105
ABUW_RS20200	ABUW_2143		hypothetical protein	CDS	-2.39598	0.000400895	0.00523089	17.14	13.5672	13.6488	41.5228	109.12	83.0018
ABUW_RS20225	ABUW_2499		alpha/beta hydrolase	CDS	-1.44428	0.00310888	0.0182326	1.96878	1.01754	1.9176	3.51251	4.93697	4.97017
ABUW_RS20230	ABUW_2512		hypothetical protein	CDS	4.13754	5.4268e-05	0.0014133	44.0081	31.2045	22.8984	0.37634	3.54449	1.6153
ABUW_RS20240			hypothetical protein	CDS	-1.01538	0.0109411	0.042083	5.44311	5.20075	4.2864	6.02144	12.026	12.1769
ABUW_RS20260	ABUW_2680		hypothetical protein	CDS	-2.8239	0.00107859	0.00957106	1.38973	1.24366	0.6768	2.88527	10.3803	10.4374
ABUW_RS20280	ABUW_2872		hypothetical protein	CDS	1.33214	0.0247306	0.0733661	4.05338	4.74851	6.768	2.63438	2.65837	0.86978
ABUW_RS20295	ABUW_2922		hypothetical protein	CDS	-1.74517	0.00260209	0.0162528	25.0151	17.9765	22.3344	40.1429	95.8279	83.1261
ABUW_RS20310	ABUW_3241	filE	putative pilus assembly protein FilE	CDS	1.03681	0.0273409	0.0782363	92.4171	37.762	43.6536	40.2684	23.9253	20.5019
ABUW_RS20450	ABUW_1269		hypothetical protein	CDS	-3.97621	0.000635134	0.00707607	0.347433	0.452239	0.1128	6.64867	3.79767	4.59741
ABUW_RS20475	ABUW_2443		hypothetical protein	CDS	-1.74352	0.0124738	0.0457501	1.15811	2.60037	2.7072	10.0357	3.67108	8.07652
ABUW_RS20505	ABUW_1495		hypothetical protein	CDS	-1.682	0.0015194	0.0115156	1.85297	1.80896	1.3536	3.26161	7.34217	5.59144
ABUW_RS20580	ABUW_1268		hypothetical protein	CDS	-1.88478	0.0311004	0.0863523	0.579054	0.791418	1.5792	2.88527	4.30403	3.85188
ABUW_RS20600			TIGR01244 family phosphatase	CDS	-2.71815	3.27101e-05	0.00101166	7.06446	4.29627	6.204	25.9675	40.8883	48.9562
ABUW_RS20665			hypothetical protein	CDS	-3.72453	0.00379974	0.0206035	1.85297	3.16567	2.256	2.00715	74.4344	20.3777
ABUW_RS20685			hypothetical protein	CDS	1.00998	0.0214269	0.0663338	5.44311	6.4444	5.076	4.26519	1.77225	2.36083

## Sheet: M9-S vs Water desiccated
Supplementary Table S1. Differentially expressed genes determined by dRNA-seq in cells desiccated in M9-succinate or water compared to control non-desiccated cells
Locustag	Locus	Gene	Description	FeatureType	logFC	PValue	FDR	M9des1	M9des2	M9des3	Water des 1	Water des 2	Water des 3
ABUW_RS00055	ABUW_0011	erpA	iron-sulfur cluster insertion protein ErpA	CDS	2.01089	0.000249807	0.00986459	292.422	486.157	526.663	1446.6	2159.9	1654.25
ABUW_RS00105	ABUW_0021		TIGR04219 family outer membrane beta-barrel protein	CDS	1.18934	0.00482534	0.0427662	25.9416	25.7776	27.2976	46.9366	82.4376	51.0324
ABUW_RS00180	ABUW_0037	dnaJ	molecular chaperone DnaJ	CDS	2.59207	0.000242046	0.00967128	162.598	205.882	119.794	812.775	1520.05	611.62
ABUW_RS00185	ABUW_0038		hypothetical protein	CDS	1.04922	0.0278072	0.11363	1.62135	2.26119	1.4664	4.27776	2.7827	3.99651
ABUW_RS00205	ABUW_0042	dkgB	2,5-didehydrogluconate reductase DkgB	CDS	1.33827	0.00231434	0.0284608	29.995	49.181	62.04	82.5846	155.136	119.588
ABUW_RS00220	ABUW_0045		PLP-dependent aminotransferase family protein	CDS	1.12266	0.0293834	0.116402	67.8652	60.1478	46.5864	44.9165	182.789	152.79
ABUW_RS00260	ABUW_0053		DUF1328 domain-containing protein	CDS	1.56073	0.00992114	0.0621864	7.99095	14.0194	17.2584	14.4969	50.2626	51.4935
ABUW_RS00280	ABUW_0057		formate/nitrite transporter family protein	CDS	1.39818	0.0291465	0.116384	17.6033	5.31381	6.5424	16.3981	37.0447	24.4402
ABUW_RS00420	ABUW_0085		hypothetical protein	CDS	1.44895	0.0295076	0.116402	0.926487	0.452239	0.4512	1.54475	1.04351	2.45939
ABUW_RS00440	ABUW_0089	glmS	glutamine--fructose-6-phosphate transaminase (isomerizing)	CDS	1.46405	0.000476438	0.014385	519.296	478.469	425.481	1269.78	1551.01	1105.8
ABUW_RS00515	ABUW_0104		alpha/beta fold hydrolase	CDS	-1.07802	0.0220425	0.100178	303.077	411.99	383.971	190.598	152.701	177.23
ABUW_RS00560	ABUW_0113		DUF924 domain-containing protein	CDS	1.13047	0.000866798	0.0179105	29.995	25.8907	34.8552	48.4813	67.4805	82.8508
ABUW_RS00590	ABUW_0119		DUF5991 domain-containing protein	CDS	-1.02475	0.0133954	0.0740391	7.99095	6.55746	8.3472	3.0895	2.60878	5.53363
ABUW_RS00595	ABUW_0120		DUF1311 domain-containing protein	CDS	-1.72313	0.000925646	0.0185861	2.89527	2.93955	3.4968	0.712961	1.04351	1.07598
ABUW_RS00620	ABUW_0125		ureidoglycolate lyase	CDS	-1.24594	0.046074	0.151899	4.97987	12.5496	9.8136	6.41665	2.26095	2.6131
ABUW_RS00685	ABUW_0138		alpha/beta hydrolase	CDS	-1.00039	0.000887576	0.0182338	69.834	53.5903	54.144	25.3101	36.0012	27.5145
ABUW_RS00695	ABUW_0140		arsenate reductase	CDS	-1.20354	0.0124911	0.0711432	11.1178	16.959	12.5208	5.46603	6.95676	5.22621
ABUW_RS00745	ABUW_0150	ftsA	cell division protein FtsA	CDS	-1.16967	0.00582006	0.046274	1320.13	1317.03	1186.99	838.561	413.753	447.456
ABUW_RS00755	ABUW_0152	lpxC	UDP-3-O-acyl-N-acetylglucosamine deacetylase	CDS	-1.03217	0.000805946	0.0174871	198.152	213.57	149.347	100.409	95.6554	78.2394
ABUW_RS00765	ABUW_0154		M23 family metallopeptidase	CDS	-1.86087	0.000860283	0.0179105	5694.88	9615.16	10579.4	3396.19	1502.31	2228.98
ABUW_RS00780	ABUW_0157		hypothetical protein	CDS	-1.04339	0.0481728	0.156826	15.5187	21.5944	22.7856	10.6944	6.26108	11.9895
ABUW_RS00825	ABUW_0166		putative porin	CDS	2.45032	0.00107968	0.0201956	2404.35	1357.51	1323.14	3053.14	13048.8	11689.8
ABUW_RS00940	ABUW_0190		TetR/AcrR family transcriptional regulator	CDS	1.42098	0.00147719	0.0236484	7.29609	5.99217	8.2344	12.5956	21.7399	23.5179
ABUW_RS00945	ABUW_0191		zinc-binding dehydrogenase	CDS	1.14402	0.00057321	0.0153239	14.1289	19.6724	16.5816	38.4999	36.0012	36.8909
ABUW_RS00970	ABUW_0196		MFS transporter	CDS	2.7386	0.00012004	0.00795055	250.036	339.631	384.873	2239.17	2347.73	1917.71
ABUW_RS01020	ABUW_0206		hydrolase	CDS	-1.81832	0.00411284	0.039399	186.224	128.549	132.427	35.1727	44.0015	47.6507
ABUW_RS01025	ABUW_0207		pirin family protein	CDS	1.08042	0.00299737	0.0333939	33.3535	54.7209	58.8816	90.3083	115.134	105.446
ABUW_RS01145	ABUW_0234		DNA/RNA non-specific endonuclease	CDS	1.06766	0.00480499	0.0427662	11.4653	9.94926	14.5512	19.3688	34.0881	22.1345
ABUW_RS01170	ABUW_0239		hypothetical protein	CDS	1.48237	0.00275086	0.031742	8.45419	26.1168	24.7032	51.2143	62.7847	51.801
ABUW_RS01195	ABUW_0244		DMT family transporter	CDS	1.33332	0.0144851	0.0785954	7.99095	16.7328	15.0024	58.7004	20.8703	20.29
ABUW_RS01275	ABUW_0260		SDR family NAD(P)-dependent oxidoreductase	CDS	-1.09986	0.0108561	0.0645013	224.789	193.558	118.553	115.024	75.8287	59.4866
ABUW_RS01280	ABUW_0261		aminotransferase class I/II-fold pyridoxal phosphate-dependent enzyme	CDS	-1.52044	5.73138e-05	0.00781817	86.3949	69.1926	55.0464	26.736	22.7834	23.8254
ABUW_RS01290	ABUW_0263		hypothetical protein	CDS	1.89964	0.0187364	0.090721	0.694865	1.80896	1.3536	1.66357	10.0873	3.07424
ABUW_RS01395	ABUW_0284		UDP-N-acetylmuramoyl-L-alanyl-D-glutamate--2, 6-diaminopimelate ligase	CDS	-1.07918	0.00230223	0.0284101	158.893	112.834	91.368	52.2838	63.4804	56.1049
ABUW_RS01400	ABUW_0285	murF	UDP-N-acetylmuramoyl-tripeptide--D-alanyl-D- alanine ligase	CDS	-1.47225	0.00419717	0.0395425	123.57	69.8709	62.7168	22.4583	34.4359	35.5075
ABUW_RS01405	ABUW_0286	mraY	phospho-N-acetylmuramoyl-pentapeptide- transferase	CDS	-1.48208	0.000106843	0.00781817	159.472	117.356	110.995	44.7977	36.1751	57.7957
ABUW_RS01475	ABUW_0300		metal-dependent hydrolase	CDS	1.51315	0.000112789	0.00790527	6.83284	7.80112	8.46	18.6558	28.8705	18.5992
ABUW_RS01555	ABUW_0316		hypothetical protein	CDS	1.7162	0.0481862	0.156826	4.86406	2.26119	2.1432	2.49536	24.0008	4.45765
ABUW_RS01595	ABUW_0324		triacylglycerol lipase	CDS	-1.23726	0.0382667	0.137652	82.9206	144.943	225.713	47.6495	66.2631	78.5468
ABUW_RS01640	ABUW_0333		hypothetical protein	CDS	2.02118	0.000232554	0.00961043	61.6114	67.7228	74.8992	150.435	348.707	330.173
ABUW_RS01645	ABUW_0334		antibiotic biosynthesis monooxygenase	CDS	1.26826	0.00250399	0.029863	15.5187	24.7601	22.6728	34.6974	73.5677	43.6542
ABUW_RS01650	ABUW_0335		NAD(P)H-dependent oxidoreductase	CDS	1.52537	0.00150531	0.0238833	39.1441	69.4187	61.476	98.8639	241.052	149.869
ABUW_RS01690	ABUW_0343		hypothetical protein	CDS	3.35926	0.00709525	0.0505341	402.443	118.939	124.08	687.175	3892.65	2044.52
ABUW_RS01715	ABUW_0350		Glu/Leu/Phe/Val dehydrogenase	CDS	2.63095	0.00630491	0.0477775	225.6	551.845	515.609	6089.04	894.813	1025.72
ABUW_RS01720	ABUW_0351		aspartate aminotransferase family protein	CDS	2.5851	0.00526664	0.044175	69.4865	154.1	139.646	1642.42	263.661	273.454
ABUW_RS01725	ABUW_0352	astA	arginine N-succinyltransferase	CDS	2.51107	0.00196029	0.0270544	18.2981	38.1011	36.4344	357.074	93.9162	78.0857
ABUW_RS01730	ABUW_0353	astD	succinylglutamate-semialdehyde dehydrogenase	CDS	1.67839	0.0132975	0.0737855	23.1622	40.4754	37.9008	219.235	42.2623	63.1756
ABUW_RS01785	ABUW_0364		DUF262 domain-containing protein	CDS	-1.17117	0.000258226	0.0100354	35.0907	31.7698	27.5232	15.6851	13.3918	12.7581
ABUW_RS01790	ABUW_0365		hypothetical protein	CDS	-1.91339	1.1935e-05	0.00781817	30.4583	30.3	22.7856	7.48609	6.95676	7.6856
ABUW_RS01815	ABUW_0370		TIGR03915 family putative DNA repair protein	CDS	-1.08083	0.00134713	0.0222684	13.8973	17.8634	15.3408	7.84257	5.73932	8.60787
ABUW_RS01820	ABUW_0371		HPP family protein	CDS	1.41854	0.031721	0.121222	25.3626	26.7952	13.1976	59.2946	85.742	29.8201
ABUW_RS01825	ABUW_0372		PspC domain-containing protein	CDS	3.08383	9.40828e-05	0.00781817	102.377	134.88	85.3896	449.878	1644.23	642.055
ABUW_RS01860	ABUW_0379	dxs	1-deoxy-D-xylulose-5-phosphate synthase	CDS	1.51318	0.00024219	0.00967128	319.175	443.986	468.233	1491.16	912.379	1111.34
ABUW_RS01880	ABUW_0383		ABC transporter ATP-binding protein	CDS	1.08938	0.0442888	0.148914	127.16	76.5414	56.0616	154.712	259.661	138.495
ABUW_RS01970	ABUW_0401		globin domain-containing protein	CDS	1.42447	0.00559538	0.0454545	107.125	264.673	349.68	515.471	662.979	758.261
ABUW_RS02095	ABUW_0426	secY	preprotein translocase subunit SecY	CDS	-1.00952	0.00400269	0.0386564	7244.9	5684.19	6012.46	4223.22	2396.78	2788.34
ABUW_RS02100	ABUW_0427	rpmJ	50S ribosomal protein L36	CDS	-1.30186	0.00105342	0.0199141	560.756	392.091	410.028	252.626	140.005	160.014
ABUW_RS02105	ABUW_0428	rpsM	30S ribosomal protein S13	CDS	-1.00928	0.00867048	0.0574518	1302.41	897.581	872.959	585.459	516.713	424.399
ABUW_RS02110	ABUW_0429	rpsK	30S ribosomal protein S11	CDS	-1.00605	0.0168396	0.0846786	696.834	466.711	454.245	348.638	256.183	200.594
ABUW_RS02115	ABUW_0430	rpsD	30S ribosomal protein S4	CDS	-1.13666	0.00668254	0.0489686	2423.23	1647.28	1635.26	1067.66	800.549	726.75
ABUW_RS02120	ABUW_0431	rpoA	DNA-directed RNA polymerase subunit alpha	CDS	-1.08025	0.00807201	0.0551691	4422.47	2731.41	2816.84	1878.89	1447.88	1388.79
ABUW_RS02125	ABUW_0432	rplQ	50S ribosomal protein L17	CDS	-1.17745	0.00495532	0.0435148	684.79	411.424	442.401	293.264	189.224	197.674
ABUW_RS02175	ABUW_0443		M3 family metallopeptidase	CDS	2.2619	0.000140097	0.00820414	177.075	296.33	182.736	857.929	1544.92	744.427
ABUW_RS02205	ABUW_0449		hypothetical protein	CDS	-1.35469	0.0121209	0.0697051	4375.22	3627.63	3558.73	1806.29	1389.44	1325
ABUW_RS02250	ABUW_0458		xanthine phosphoribosyltransferase	CDS	1.21893	0.0484775	0.157198	36.3646	28.9433	19.5144	65.7112	92.351	39.504
ABUW_RS02300	ABUW_0468		DUF2789 domain-containing protein	CDS	1.17048	0.0292987	0.116384	5.21149	4.29627	6.6552	4.8719	15.8266	15.9861
ABUW_RS02305	ABUW_0469		hypothetical protein	CDS	3.10203	9.41322e-05	0.00781817	49.5671	57.9996	27.2976	257.022	646.457	255.008
ABUW_RS02325	ABUW_0473		hypothetical protein	CDS	1.01516	0.00260143	0.0307159	87.9005	130.245	136.15	183.112	274.096	259.005
ABUW_RS02355	ABUW_0479		GFA family protein	CDS	1.18394	0.019826	0.09376	2.66365	3.84403	4.9632	8.79318	12.1743	5.22621
ABUW_RS02365	ABUW_0481		acyl-CoA dehydrogenase family protein	CDS	2.10844	4.98638e-05	0.00781817	25.4784	55.9646	53.1288	205.451	195.659	179.382
ABUW_RS02380	ABUW_0485		SDR family oxidoreductase	CDS	2.4478	0.0386559	0.138073	6.71703	4.29627	4.0608	74.0291	3.47838	4.15022
ABUW_RS02390	ABUW_0487		acyl-CoA dehydrogenase family protein	CDS	1.59611	0.037416	0.135171	10.0755	8.02724	4.2864	5.70368	48.6973	13.8341
ABUW_RS02410	ABUW_0491		ClpXP protease specificity-enhancing factor	CDS	1.36448	0.00139159	0.0228968	53.0414	57.0952	69.936	119.421	180.702	163.703
ABUW_RS02470	ABUW_0503		phospholipase D family protein	CDS	1.07588	0.00877941	0.0577815	741.653	598.312	500.381	823.47	1536.4	1519.75
ABUW_RS02480	ABUW_0505		OmpA family protein	CDS	-1.41079	4.28684e-05	0.00781817	259.648	258.115	240.941	113.598	78.9592	92.6884
ABUW_RS02610	ABUW_0531	secD	protein translocase subunit SecD	CDS	-1.24353	9.19672e-05	0.00781817	229.885	188.244	184.541	90.4272	81.0462	83.0045
ABUW_RS02615	ABUW_0532	yajC	preprotein translocase subunit YajC	CDS	-1.25942	0.000646191	0.0158384	29.416	25.2123	20.6424	12.4768	10.2612	8.60787
ABUW_RS02645	ABUW_0538		site-specific integrase	CDS	1.75354	7.42812e-05	0.00781817	12.3918	8.93172	8.3472	24.1218	31.8272	44.2691
ABUW_RS02685	ABUW_0547		toprim domain-containing protein	CDS	1.48284	0.0105812	0.0635229	51.6517	23.0642	14.7768	128.452	68.0023	53.4918
ABUW_RS02930	ABUW_0596		glycosyl transferase	CDS	-1.02161	0.0282538	0.114098	22.5831	16.8459	11.0544	5.82251	9.91338	9.22272
ABUW_RS02940	ABUW_0598	aspS	aspartate--tRNA ligase	CDS	-1.41547	6.12951e-05	0.00781817	394.799	371.175	344.04	163.03	129.744	123.277
ABUW_RS02955	ABUW_0601		phospholipase D family protein	CDS	1.27507	0.00159045	0.0242779	77.4775	50.5377	43.5408	104.092	146.44	164.779
ABUW_RS03050	ABUW_0620		metal-dependent hydrolase	CDS	1.22666	0.00628632	0.0477775	11.6969	18.994	15.228	19.6064	40.0014	48.1119
ABUW_RS03095	ABUW_0629	secA	preprotein translocase subunit SecA	CDS	1.06356	0.0221317	0.100455	623.526	693.395	599.306	1244.35	1946.33	814.52
ABUW_RS03105	ABUW_0631		MHS family MFS transporter	CDS	-1.22883	0.00644598	0.0484334	291.496	382.029	343.25	178.121	106.786	148.793
ABUW_RS03190	ABUW_0648		GspH/FimT family pseudopilin	CDS	-1.31983	0.00387694	0.0383806	8.22257	4.86157	5.4144	1.90123	2.60878	2.92053
ABUW_RS03240	ABUW_0658		peptidylprolyl isomerase	CDS	1.06125	0.0198389	0.09376	16.6768	22.6119	17.5968	45.0353	36.0012	37.6594
ABUW_RS03245	ABUW_0659	mutM	bifunctional DNA-formamidopyrimidine glycosylase/DNA-(apurinic or apyrimidinic site) lyase	CDS	1.1601	0.00071088	0.0164164	107.241	119.73	103.889	234.208	281.923	223.344
ABUW_RS03440	ABUW_0699		SdpI family protein	CDS	1.03123	0.00543846	0.0447414	233.706	332.961	397.507	485.051	715.676	769.944
ABUW_RS03460	ABUW_0703		hypothetical protein	CDS	-1.18393	0.0022865	0.0284101	17.9507	23.4034	18.1608	8.79318	7.82635	9.53015
ABUW_RS03470	ABUW_0705		patatin-like phospholipase family protein	CDS	1.5134	0.00040267	0.0130099	84.3103	94.8571	100.392	185.726	368.186	244.402
ABUW_RS03525	ABUW_0716	mreC	rod shape-determining protein MreC	CDS	-1.21442	0.00183751	0.026082	105.967	73.2627	70.6128	50.739	26.4357	30.2813
ABUW_RS03530	ABUW_0717	mreD	rod shape-determining protein MreD	CDS	-1.10135	0.0032995	0.0349708	33.701	30.9784	28.4256	21.1512	12.3482	9.68386
ABUW_RS03550	ABUW_0721		wax ester/triacylglycerol synthase family O-acyltransferase	CDS	1.10305	0.0010424	0.0198111	234.285	260.603	302.529	578.686	517.583	616.693
ABUW_RS03605	ABUW_0732	hchA	protein deglycase HchA	CDS	-1.80754	0.000546867	0.0153037	96.8179	81.403	75.1248	27.2113	21.392	23.6717
ABUW_RS03620	ABUW_0735		hypothetical protein	CDS	2.81021	0.000107791	0.00781817	1.27392	3.16567	5.076	26.1419	21.392	19.5214
ABUW_RS03655	ABUW_0742		hypothetical protein	CDS	1.50554	0.00753917	0.0526137	4.51662	5.65299	2.1432	6.77313	19.1311	9.37643
ABUW_RS03660	ABUW_0743		hypothetical protein	CDS	2.03726	0.030337	0.117708	1.0423	0.11306	0.1128	2.25771	2.26095	0.76856
ABUW_RS03690	ABUW_0751		GntR family transcriptional regulator	CDS	1.96289	0.00549512	0.0450837	2.0846	0.791418	1.2408	2.02006	6.95676	7.37818
ABUW_RS03695	ABUW_0752		AAA family ATPase	CDS	1.23778	0.0350518	0.129765	1.27392	1.58284	1.5792	1.30709	5.91324	3.53538
ABUW_RS03730	ABUW_0760		hypothetical protein	CDS	1.56796	0.0131646	0.0736929	1.96878	1.1306	1.4664	4.51542	5.91324	3.22795
ABUW_RS03855			hypothetical protein	CDS	-1.52829	0.0386429	0.138073	5.3273	6.10523	2.3688	2.13888	0.173919	2.30568
ABUW_RS04050	ABUW_0827		phosphoethanolamine--lipid A transferase	CDS	2.52966	0.0391255	0.138774	41.2287	24.647	30.0048	141.166	263.835	148.947
ABUW_RS04095	ABUW_0836		valine--tRNA ligase	CDS	1.21521	0.00329058	0.0349708	1165.06	1067.06	885.592	1552.83	3333.16	2352.72
ABUW_RS04145	ABUW_0846		site-specific recombinase	CDS	-1.11828	0.0248634	0.107066	100.64	70.5493	54.9336	23.5277	37.2187	43.5005
ABUW_RS04195	ABUW_0855		helix-turn-helix transcriptional regulator	CDS	1.01832	0.00608573	0.0473276	21.425	31.4306	28.0872	33.8656	64.5239	65.7887
ABUW_RS04225	ABUW_0861		DUF493 domain-containing protein	CDS	2.86896	9.92957e-05	0.00781817	46.4402	88.2997	51.5496	275.322	784.374	301.737
ABUW_RS04230	ABUW_0862	rpoD	RNA polymerase sigma factor RpoD	CDS	1.27182	0.00305934	0.0336622	764.236	996.848	691.012	2548.83	2245.47	1126.71
ABUW_RS04485	ABUW_0914		NAD(+)/NADH kinase	CDS	-1.0617	0.00499987	0.0435148	54.8944	37.875	30.7944	13.6651	20.8703	24.7476
ABUW_RS04500	ABUW_0917		co-chaperone GroES	CDS	2.93645	0.00198239	0.0270717	5.90635	10.6276	5.3016	56.4427	86.2638	24.9013
ABUW_RS04505	ABUW_0918	groL	chaperonin GroEL	CDS	2.12707	0.00145624	0.0235802	126.118	161.11	98.3616	825.846	612.195	246.4
ABUW_RS04510	ABUW_0919		diacylglycerol kinase	CDS	2.78943	0.00707558	0.0505341	10.5388	12.7757	12.5208	44.7977	118.787	84.6953
ABUW_RS04520	ABUW_0921		glycerophosphodiester phosphodiesterase	CDS	1.74475	0.0243324	0.105718	5.3273	6.55746	4.1736	5.10955	39.1318	10.145
ABUW_RS04545	ABUW_0926	ttcA	tRNA 2-thiocytidine(32) synthetase TtcA	CDS	-1.48838	0.00868377	0.0574518	193.636	166.65	116.861	85.6741	45.7407	38.428
ABUW_RS04575	ABUW_0932		non-ribosomal peptide synthetase	CDS	1.78534	0.0408636	0.142802	49.5671	31.5437	33.5016	150.554	148.527	96.07
ABUW_RS04580	ABUW_0933		hypothetical protein	CDS	-1.1232	0.0269523	0.111772	2.66365	5.31381	2.0304	1.18827	1.73919	1.69083
ABUW_RS04600	ABUW_0937		hypothetical protein	CDS	1.19236	0.00223004	0.0282048	2.43203	2.03508	1.692	5.10955	4.69581	4.30394
ABUW_RS04615	ABUW_0941		SDR family oxidoreductase	CDS	2.81951	6.74395e-05	0.00781817	4.74825	5.87911	8.7984	20.9135	61.9151	54.8752
ABUW_RS04620	ABUW_0942		TetR/AcrR family transcriptional regulator	CDS	1.96696	0.000194026	0.0091731	4.51662	4.29627	5.7528	10.5756	26.6096	20.1363
ABUW_RS04665	ABUW_0951		amino acid permease	CDS	-1.15106	0.0440442	0.148373	856.769	1041.17	1152.59	531.75	284.879	556.899
ABUW_RS04715	ABUW_0961		glycosyltransferase family 39 protein	CDS	1.56199	0.0245061	0.105954	9.38068	9.8362	7.1064	40.7576	23.3051	13.5267
ABUW_RS04720	ABUW_0962		GtrA family protein	CDS	3.64559	0.0132259	0.0737855	1.38973	0.11306	0.4512	13.4274	6.60892	4.61136
ABUW_RS04725	ABUW_0963		glycosyltransferase family 2 protein	CDS	4.54562	0.00455095	0.0414815	13.2024	18.881	16.1304	529.017	357.925	240.098
ABUW_RS04730	ABUW_0964		ChbG/HpnK family deacetylase	CDS	4.97225	0.0066165	0.0487864	5.55892	15.6022	10.6032	410.665	354.273	233.796
ABUW_RS04835	ABUW_0986		DUF3106 domain-containing protein	CDS	1.0414	0.00140523	0.0230147	207.996	168.798	179.239	276.035	427.841	440.692
ABUW_RS04840	ABUW_0987		hypothetical protein	CDS	1.62666	7.52704e-05	0.00781817	337.357	333.978	336.482	741.598	1172.04	1198.65
ABUW_RS04845	ABUW_0988		RNA polymerase sigma factor	CDS	2.30225	5.92466e-05	0.00781817	2406.32	2523.61	2364.4	6496.97	16419	13061.8
ABUW_RS04860	ABUW_0991		NF038105 family protein	CDS	2.39914	0.000359272	0.0123339	12.3918	16.8459	17.2584	58.2251	148.179	39.3503
ABUW_RS04960	ABUW_1011		hypothetical protein	CDS	1.70179	0.0069874	0.0503933	133.414	148.56	147.542	278.292	584.715	534.457
ABUW_RS04980	ABUW_1015	carO	ornithine uptake porin CarO type 3	CDS	1.88222	0.000335899	0.0118878	924.981	854.392	948.196	1724.41	4431.63	3899.21
ABUW_RS05040	ABUW_1027		Do family serine endopeptidase	CDS	1.37897	0.000865231	0.0179105	54.3153	59.8086	60.5736	107.301	209.398	137.88
ABUW_RS05070	ABUW_1033	era	GTPase Era	CDS	1.27558	0.000120802	0.00795055	423.173	444.664	465.977	967.25	1076.21	1185.73
ABUW_RS05115	ABUW_1042		GFA family protein	CDS	-1.50033	0.0243943	0.105805	3.47433	3.73097	4.0608	2.61419	0.521757	0.614848
ABUW_RS05140	ABUW_1047	uvrB	excinuclease ABC subunit UvrB	CDS	2.15612	0.0238312	0.104563	1282.03	486.835	193.903	2888.92	4739.64	1119.95
ABUW_RS05145	ABUW_1048		lipocalin family protein	CDS	1.33015	0.0328622	0.123852	100.292	43.9802	38.4648	167.783	186.267	105.446
ABUW_RS05295	ABUW_1079		LysR family transcriptional regulator	CDS	2.37492	8.44388e-05	0.00781817	307.13	531.494	553.284	2007.34	2790.53	2422.35
ABUW_RS05300	ABUW_1080		L-cystine transporter	CDS	1.66264	0.000138819	0.00820414	247.025	316.228	410.592	1056.13	864.899	1162.22
ABUW_RS05350	ABUW_1090	csy2	type I-F CRISPR-associated protein Csy2	CDS	-1.07269	0.00440759	0.0410068	40.1864	41.1537	35.4192	12.8333	23.1312	19.6751
ABUW_RS05355	ABUW_1091	csy3	type I-F CRISPR-associated protein Csy3	CDS	-1.43813	0.00102423	0.019802	78.8672	84.7948	64.7472	30.895	20.6964	32.587
ABUW_RS05415	ABUW_1107		TetR/AcrR family transcriptional regulator	CDS	-1.67308	0.000842615	0.0179105	39.1441	24.1948	17.1456	7.96139	11.4786	5.84106
ABUW_RS05455	ABUW_1115		substrate-binding domain-containing protein	CDS	1.00772	0.015472	0.0811023	27.7946	21.5944	22.8984	55.7298	47.6538	41.9634
ABUW_RS05475	ABUW_1119	sohB	protease SohB	CDS	1.99427	0.000542249	0.0152949	449.809	441.724	338.061	1398	2274.34	1226.78
ABUW_RS05520	ABUW_1128		hypothetical protein	CDS	2.03864	0.0203792	0.0949334	65.7806	24.9862	27.9744	68.563	272.705	146.949
ABUW_RS05565	ABUW_1137	rpmE	50S ribosomal protein L31	CDS	1.00939	0.00375374	0.0376858	520.222	635.622	530.16	910.807	1382.31	1101.04
ABUW_RS05675	ABUW_1159		TetR/AcrR family transcriptional regulator	CDS	1.96868	0.00256809	0.0304425	6.3696	4.29627	4.6248	11.7639	24.8704	23.5179
ABUW_RS05695	ABUW_1165		pirin family protein	CDS	1.38684	9.20445e-05	0.00781817	47.9457	67.9489	68.1312	132.492	173.049	175.847
ABUW_RS05745	ABUW_1177	bauA	TonB-dependent ferric acinetobactin receptor BauA	CDS	-1.19974	0.00505838	0.043529	678.189	425.105	518.88	192.975	211.659	301.583
ABUW_RS05750	ABUW_1178	basC	putative histamine N-monooxygenase	CDS	-1.46048	0.000288326	0.0109012	1140.04	874.291	728.8	279.956	320.707	396.116
ABUW_RS05760	ABUW_1180	basE	(2,3-dihydroxybenzoyl)adenylate synthase BasE	CDS	-1.40981	0.000733669	0.0164776	5103.21	4483.27	4200.56	1538.69	1620.58	2029.61
ABUW_RS05765	ABUW_1181	basF	acinetobactin biosynthesis bifunctional isochorismatase/aryl carrier protein BasF	CDS	-1.81443	8.16512e-05	0.00781817	1226.21	933.534	856.716	244.545	267.835	345.237
ABUW_RS05770	ABUW_1182	basG	acinetobactin biosynthesis histidine decarboxylase BasG	CDS	-2.21765	9.58364e-05	0.00781817	1449.26	910.922	760.272	182.874	203.311	284.675
ABUW_RS05780	ABUW_1184	barA	acinetobactin export ABC transporter permease/ATP-binding subunit BarA	CDS	-2.55525	3.57849e-05	0.00781817	1112.71	626.577	535.687	104.092	118.787	164.164
ABUW_RS05785	ABUW_1185	barB	acinetobactin export ABC transporter permease/ATP-binding subunit BarB	CDS	-2.55404	2.98102e-05	0.00781817	908.768	534.207	431.009	73.4349	117.047	128.657
ABUW_RS05790	ABUW_1186	basH	acinetobactin biosynthesis thioesterase BasH	CDS	-2.73009	5.69211e-05	0.00781817	80.6044	42.0582	41.0592	4.39659	8.86987	11.5284
ABUW_RS05795	ABUW_1187	basI	acinetobactin biosynthesis phosphopantetheinyl transferase BasI	CDS	-1.60519	0.0304947	0.117931	10.0755	4.86157	5.7528	1.54475	3.6523	1.69083
ABUW_RS05800	ABUW_1188	basJ	acinetobactin biosynthesis isochorismate synthase BasJ	CDS	-1.28151	0.000712176	0.0164164	6115.05	9073.95	7505.26	3646.08	2918.01	2771.43
ABUW_RS05815	ABUW_1191		DUF817 family protein	CDS	-1.41105	0.00316284	0.0340628	7.06446	5.87911	5.64	1.90123	3.13054	1.99826
ABUW_RS05820	ABUW_1192		DUF3015 family protein	CDS	-1.6486	0.00859671	0.0571078	918.38	1198.66	1383.38	445.957	271.661	398.729
ABUW_RS05890	ABUW_1206		peptide MFS transporter	CDS	1.09977	0.0303939	0.117708	8.68582	8.81866	5.64	8.4367	29.2184	12.297
ABUW_RS05915	ABUW_1211		hypothetical protein	CDS	-1.26296	0.0295201	0.116402	2.54784	2.48731	3.0456	1.30709	1.73919	0.307424
ABUW_RS06000	ABUW_1228	lipA	lipoyl synthase	CDS	1.20664	0.000596583	0.0153864	2299.08	2861.88	2812.22	6349.15	6412.91	5640
ABUW_RS06070	ABUW_1242		septal ring lytic transglycosylase RlpA family protein	CDS	-1.11301	0.00742969	0.0522873	336.083	300.287	249.626	110.271	177.049	122.355
ABUW_RS06110	ABUW_1250		hypothetical protein	CDS	1.65211	0.0138486	0.0758367	2.43203	2.82649	3.384	2.61419	12.0004	12.9118
ABUW_RS06125	ABUW_1253		hypothetical protein	CDS	2.44348	0.00170575	0.0251777	2.43203	1.6959	2.7072	4.15894	17.0441	16.4472
ABUW_RS06130	ABUW_1254		hypothetical protein	CDS	2.42232	0.00626837	0.0477775	0.926487	1.01754	1.5792	1.30709	10.0873	7.99303
ABUW_RS06135	ABUW_1255		hypothetical protein	CDS	2.54893	0.00175612	0.0256292	0.231622	0.678358	0.7896	1.54475	4.34797	4.45765
ABUW_RS06140	ABUW_1256		hypothetical protein	CDS	2.29113	0.000173718	0.00894776	9.26487	10.6276	10.152	23.4089	61.0455	63.0219
ABUW_RS06145	ABUW_1257		PD-(D/E)XK nuclease-like domain-containing protein	CDS	2.32088	0.000566718	0.0153239	13.3183	16.2806	17.5968	28.6373	101.743	105.908
ABUW_RS06150	ABUW_1258		hypothetical protein	CDS	2.78291	0.000621218	0.0155479	2.31622	1.24366	1.2408	3.80246	12.0004	17.6769
ABUW_RS06155	ABUW_1259		hypothetical protein	CDS	2.94617	0.000103033	0.00781817	1.73716	2.26119	1.9176	6.41665	22.2616	17.5232
ABUW_RS06160	ABUW_1260		hypothetical protein	CDS	1.86169	0.00303791	0.0336347	5.79054	5.08769	7.5576	7.48609	30.4358	29.5127
ABUW_RS06190	ABUW_1266		hypothetical protein	CDS	1.99343	0.00118044	0.0209692	2.77946	3.27873	5.5272	7.36726	22.4355	16.7546
ABUW_RS06195	ABUW_1267		hypothetical protein	CDS	2.6993	0.00194068	0.0269421	1.50554	1.24366	2.3688	3.0895	18.6093	12.1433
ABUW_RS06200	ABUW_1270		replication protein	CDS	2.71247	0.000415285	0.0130613	4.16919	4.74851	5.64	9.50614	40.697	45.8062
ABUW_RS06205	ABUW_1271		AAA family ATPase	CDS	2.50029	0.000708921	0.0164164	12.0443	7.68806	9.8136	17.7052	70.785	79.1617
ABUW_RS06235	ABUW_1278		hypothetical protein	CDS	2.02338	0.0127878	0.0721469	0.463244	0.904478	0.7896	1.30709	3.13054	4.61136
ABUW_RS06240	ABUW_1279		hypothetical protein	CDS	1.91904	0.00644057	0.0484334	0.694865	0.904478	0.9024	1.30709	3.82622	4.61136
ABUW_RS06245	ABUW_1280		DUF559 domain-containing protein	CDS	2.32329	0.00660515	0.0487864	0.926487	0.452239	0.6768	0.950614	5.73932	3.99651
ABUW_RS06320	ABUW_1296		hypothetical protein	CDS	-1.73793	0.000436084	0.0135951	6.02217	4.74851	3.8352	1.54475	1.56527	1.2297
ABUW_RS06415	ABUW_1315		hypothetical protein	CDS	-1.16784	0.00508012	0.0435724	57.0948	76.5414	79.1856	29.8255	30.6097	34.2778
ABUW_RS06425	ABUW_1317		hypothetical protein	CDS	-1.52936	0.00023183	0.00961043	225.136	165.519	181.382	50.8579	66.9588	80.3914
ABUW_RS06430	ABUW_1318		hypothetical protein	CDS	-1.15207	0.00346881	0.0358376	169.547	111.138	89.112	70.8208	39.3057	56.1049
ABUW_RS06435	ABUW_1319		hypothetical protein	CDS	-1.78755	0.00120304	0.0211664	126.929	56.9821	47.7144	19.3688	18.9572	28.7441
ABUW_RS06610	ABUW_1355		hemin uptake protein HemP	CDS	-1.24825	0.0085654	0.0570064	6505.79	13596.3	15956.8	6407.97	4216.14	4555.1
ABUW_RS06710	ABUW_1375	rpoH	RNA polymerase sigma factor RpoH	CDS	1.29218	0.0127891	0.0721469	826.079	703.345	753.504	1160.46	2133.46	2297.07
ABUW_RS06720	ABUW_1377		cold-shock protein	CDS	-1.82386	0.000143122	0.00820414	1434.2	1454.51	1607.06	622.533	326.098	321.104
ABUW_RS06730	ABUW_1379		hypothetical protein	CDS	3.08567	0.000737181	0.0164776	63.5802	41.4929	59.1072	167.308	529.757	697.238
ABUW_RS06795	ABUW_1393		hypothetical protein	CDS	1.21596	0.0259658	0.108724	2.20041	2.03508	4.2864	4.04011	9.2177	6.76333
ABUW_RS06805	ABUW_1395		hypothetical protein	CDS	1.03883	0.0259233	0.108724	3.01108	4.29627	2.4816	4.04011	10.783	5.53363
ABUW_RS06820	ABUW_1398		hypothetical protein	CDS	1.84608	0.0383823	0.137928	0.579054	0.339179	0.7896	3.32715	1.73919	1.07598
ABUW_RS06875	ABUW_1410		hypothetical protein	CDS	-1.24198	0.0374249	0.135171	1.27392	1.24366	1.0152	0.35648	0.521757	0.614848
ABUW_RS07040	ABUW_1445		CvpA family protein	CDS	1.16546	0.0069706	0.0503933	146.385	187.453	147.43	459.622	443.145	176.769
ABUW_RS07045	ABUW_1446	purF	amidophosphoribosyltransferase	CDS	1.72077	0.00132152	0.0221075	310.142	409.389	280.195	1473.81	1305.61	515.858
ABUW_RS07130	ABUW_1463		aspartate aminotransferase family protein	CDS	1.15224	0.00444544	0.0411435	4.86406	9.72314	9.4752	21.27	18.0876	14.1415
ABUW_RS07145	ABUW_1466		DUF2171 domain-containing protein	CDS	2.37431	0.00841893	0.0566683	14.1289	3.39179	5.4144	7.96139	62.0891	49.3416
ABUW_RS07170	ABUW_1471		NirD/YgiW/YdeI family stress tolerance protein	CDS	1.24225	0.0265897	0.110526	3.01108	1.24366	1.2408	3.92128	4.69581	4.45765
ABUW_RS07245	ABUW_1486		TetR/AcrR family transcriptional regulator	CDS	-1.77321	0.0176579	0.0872827	3.35852	2.03508	1.692	0.475307	0.173919	1.38341
ABUW_RS07275	ABUW_1492	csuE	Csu fimbrial tip adhesin CsuE	CDS	1.01363	0.0217621	0.0990302	3.59014	2.82649	3.1584	4.39659	9.91338	5.22621
ABUW_RS07285	ABUW_1494		hypothetical protein	CDS	-1.5591	0.000846703	0.0179105	7.64352	9.94926	7.896	3.92128	2.60878	1.99826
ABUW_RS07355	ABUW_1508		lipocalin family protein	CDS	1.03912	0.0110183	0.0650485	2.66365	3.73097	3.0456	4.63424	6.435	8.45416
ABUW_RS07360	ABUW_1509		acyl-CoA desaturase	CDS	1.56025	0.0144492	0.0785954	9.49649	18.6549	30.6816	34.6974	63.4804	75.6263
ABUW_RS07365	ABUW_1510		FAD-dependent oxidoreductase	CDS	1.67964	0.00189936	0.0266674	9.03325	13.0019	25.1544	36.4798	49.9147	65.0202
ABUW_RS07370	ABUW_1511		DUF1365 domain-containing protein	CDS	1.1764	0.015425	0.0809757	4.40081	6.4444	13.8744	17.824	14.4353	23.6717
ABUW_RS07375	ABUW_1512		cyclopropane-fatty-acyl-phospholipid synthase family protein	CDS	1.86392	0.00352033	0.0362645	20.2669	36.8575	66.552	116.688	153.744	179.997
ABUW_RS07380	0		DUF1295 domain-containing protein	CDS	1.71121	0.00270576	0.0314361	9.03325	22.2728	36.66	69.1572	67.4805	86.0787
ABUW_RS07400	ABUW_1516		chalcone isomerase family protein	CDS	1.23893	0.0498411	0.159884	4.97987	3.61791	6.6552	6.41665	13.0439	16.7546
ABUW_RS07405	ABUW_1517		nuclear transport factor 2 family protein	CDS	1.2765	0.0299593	0.117264	6.25379	10.0623	13.0848	9.7438	25.0443	36.7372
ABUW_RS07445	ABUW_1525		dicarboxylate/amino acid:cation symporter	CDS	-1.65222	2.91584e-05	0.00781817	182.286	273.718	221.652	83.654	64.5239	67.3259
ABUW_RS07450	ABUW_1526		hypothetical protein	CDS	2.37887	0.000178804	0.00895115	50.1461	80.1593	37.5624	228.266	441.058	204.13
ABUW_RS07480	ABUW_1532	purH	bifunctional phosphoribosylaminoimidazolecarboxamide formyltransferase/IMP cyclohydrolase	CDS	-1.25404	0.000282909	0.0108114	2364.16	2056.56	2275.74	1139.43	802.114	866.014
ABUW_RS07500	ABUW_1536		hypothetical protein	CDS	2.26533	0.00660871	0.0487864	75.5087	29.1694	37.5624	86.5059	317.75	279.91
ABUW_RS07560	ABUW_1549	cyoE	heme o synthase	CDS	-1.32734	0.00111384	0.0203863	412.403	210.969	226.954	120.134	106.612	112.056
ABUW_RS07620	ABUW_1561		hypothetical protein	CDS	-1.43693	0.0293343	0.116384	528.329	766.093	944.7	286.61	204.181	336.168
ABUW_RS07720	ABUW_1581	kdpA	potassium-transporting ATPase subunit KdpA	CDS	1.93409	0.00122834	0.0213995	13.2024	5.76605	11.844	17.9428	51.1322	49.0341
ABUW_RS07725	ABUW_1582	kdpB	potassium-transporting ATPase subunit KdpB	CDS	1.23454	0.00125386	0.0215545	15.287	15.15	14.2128	21.8641	35.1316	48.2656
ABUW_RS07750	ABUW_1587		DUF2799 domain-containing protein	CDS	1.83905	5.54078e-05	0.00781817	7.4119	7.0097	10.152	37.3116	26.9574	23.6717
ABUW_RS07820	ABUW_1601		hypothetical protein	CDS	-1.79584	0.00344319	0.0356767	66.9387	24.1948	25.1544	7.48609	9.91338	16.1398
ABUW_RS07825	ABUW_1602		rRNA pseudouridine synthase	CDS	-1.02214	0.000509805	0.0146957	175.222	138.724	140.098	76.7621	65.7414	81.0062
ABUW_RS07950	ABUW_1629		hypothetical protein	CDS	2.00025	0.0015931	0.0242779	15.0554	18.4287	22.4472	30.6573	95.3076	98.222
ABUW_RS07955	ABUW_1630	pepN	aminopeptidase N	CDS	1.35042	0.00166426	0.0249568	508.178	435.506	373.593	1091.31	1572.92	694.778
ABUW_RS07975	ABUW_1634		spore coat U domain-containing protein	CDS	-1.21415	0.000835314	0.0178838	24.7835	29.6216	29.4408	10.2191	14.6092	11.3747
ABUW_RS08010	ABUW_1641		hypothetical protein	CDS	-4.93256	0.00341718	0.0355952	32.1954	0.791418	4.512	0.237654	0.695676	0.307424
ABUW_RS08075	ABUW_1656		OmpW family protein	CDS	-1.35833	0.00111429	0.0203863	321.491	271.909	365.81	136.651	102.438	134.959
ABUW_RS08115	ABUW_1666	mgtA	magnesium-translocating P-type ATPase	CDS	1.82622	0.0102633	0.0631676	43.3133	60.8261	40.9464	292.195	155.484	66.711
ABUW_RS08125	ABUW_1668		benzoate/H(+) symporter BenE family transporter	CDS	1.78566	0.000107117	0.00781817	7.4119	9.49702	9.024	39.5693	30.9576	18.9066
ABUW_RS08150	ABUW_1673	aceI	chlorhexidine efflux PACE transporter AceI	CDS	-1.46218	0.0362268	0.132111	2.20041	3.50485	3.8352	1.42592	1.04351	0.922272
ABUW_RS08225	ABUW_1689		alpha/beta hydrolase	CDS	-1.09525	0.00301342	0.0334678	63.1169	49.294	40.608	21.27	24.6965	25.6699
ABUW_RS08240	ABUW_1692		TetR/AcrR family transcriptional regulator	CDS	-1.94186	0.00488519	0.043189	246.098	111.025	156.905	30.7761	34.7838	68.2481
ABUW_RS08260	ABUW_1696	accC	acetyl-CoA carboxylase biotin carboxylase subunit	CDS	-1.04273	0.0411221	0.143423	324.85	108.424	96.2184	91.3778	94.438	71.1687
ABUW_RS08290	ABUW_1703		hypothetical protein	CDS	2.33406	0.00741048	0.0522873	0.463244	0.11306	0.3384	1.06944	2.43487	1.38341
ABUW_RS08380	ABUW_1721		SDR family NAD(P)-dependent oxidoreductase	CDS	2.43268	0.000183859	0.00895115	405.106	287.963	317.87	1100.81	2155.9	2201.62
ABUW_RS08390	ABUW_1723		hypothetical protein	CDS	1.3668	0.0414684	0.143925	4.97987	3.05261	4.9632	4.04011	18.9572	10.9136
ABUW_RS08460	ABUW_1737	uppS	polyprenyl diphosphate synthase	CDS	-1.34193	0.000158366	0.00850107	103.535	97.0052	84.8256	47.1742	28.3488	36.8909
ABUW_RS08465	ABUW_1738		phosphatidate cytidylyltransferase	CDS	-1.51781	0.000131414	0.00819378	381.134	376.828	339.641	168.615	93.5684	120.971
ABUW_RS08485	ABUW_1742		OmpH family outer membrane protein	CDS	-1.51163	2.1983e-05	0.00781817	209.618	192.767	189.617	76.2868	56.6976	74.5503
ABUW_RS08520	ABUW_1749		RNA-binding protein	CDS	1.76956	0.00150063	0.0238833	80.1411	90.3347	49.7448	246.566	384.883	119.588
ABUW_RS08535	ABUW_1752		hypothetical protein	CDS	-1.19733	0.0411145	0.143423	17.14	16.7328	14.3256	8.79318	4.69581	7.37818
ABUW_RS08540	ABUW_1753		hypothetical protein	CDS	-1.6762	1.94265e-05	0.00781817	92.0696	97.6836	89.4504	28.2808	25.2182	33.8166
ABUW_RS08580	ABUW_1761		SOS response-associated peptidase family protein	CDS	2.01683	0.023973	0.104926	20.0353	9.04478	4.9632	23.4089	78.6114	36.1223
ABUW_RS08590	ABUW_1763		universal stress protein	CDS	2.3	0.000162654	0.00850107	285.242	192.767	241.279	549.455	1473.62	1519.44
ABUW_RS08595	ABUW_1764		GGDEF domain-containing protein	CDS	1.59354	0.000900051	0.0182787	41.5761	31.5437	35.3064	76.0491	119.482	131.885
ABUW_RS08685	ABUW_1783		CBS domain-containing protein	CDS	-1.07528	0.00115861	0.0207965	148.47	106.502	113.702	43.0153	68.698	63.3294
ABUW_RS08700	ABUW_1787		hypothetical protein	CDS	2.25926	0.000749793	0.0165513	157.966	106.728	104.453	218.047	905.074	644.515
ABUW_RS08830	ABUW_1815		YnfA family protein	CDS	-1.09534	0.00723828	0.051347	59.2952	54.4948	61.9272	26.8549	21.0442	34.2778
ABUW_RS08885	ABUW_1826	kdsA	3-deoxy-8-phosphooctulonate synthase	CDS	-1.35982	0.00166132	0.0249568	405.57	265.012	267.9	141.998	99.8295	123.738
ABUW_RS08890	ABUW_1827	eno	phosphopyruvate hydratase	CDS	-1.48177	0.00107034	0.020127	460.001	271.683	296.325	147.226	83.3072	137.419
ABUW_RS09005	ABUW_1850		acyl-CoA dehydrogenase family protein	CDS	-2.83276	0.0123057	0.0704261	321.259	25.5515	21.8832	19.3688	14.4353	17.8306
ABUW_RS09010	ABUW_1851		phosphotransferase family protein	CDS	-1.8837	0.00966495	0.0617563	189.003	39.4578	34.6296	22.5771	23.4791	25.2088
ABUW_RS09015	ABUW_1852		histidine phosphatase family protein	CDS	-1.67596	0.0104607	0.0631676	117.201	26.3429	27.1848	17.824	19.1311	16.4472
ABUW_RS09020	ABUW_1853		SDR family oxidoreductase	CDS	-1.5632	0.00906314	0.0592425	159.356	50.0855	45.5712	26.4984	30.4358	29.359
ABUW_RS09030	ABUW_1855		MFS transporter	CDS	1.86198	0.000577772	0.0153239	15.9819	12.8888	19.4016	29.5879	86.9595	59.3328
ABUW_RS09060	ABUW_1861		aromatic ring-hydroxylating dioxygenase subunit alpha	CDS	2.39103	0.000127827	0.00811247	6.3696	17.1851	13.7616	75.2173	60.002	60.7163
ABUW_RS09130	ABUW_1875	catA	catechol 1,2-dioxygenase	CDS	2.22258	4.352e-05	0.00781817	32.7745	69.6448	60.0096	303.602	240.53	214.121
ABUW_RS09165	ABUW_1882	abaQ	multidrug efflux MFS transporter AbaQ	CDS	1.71227	0.00204913	0.0272036	5.09568	4.63545	4.7376	6.6543	21.9138	19.214
ABUW_RS09170	ABUW_1883		GguC protein	CDS	1.36011	0.0183159	0.0896622	4.63244	1.58284	1.3536	4.27776	7.3046	7.99303
ABUW_RS09175	ABUW_1884		aldehyde dehydrogenase (NADP(+))	CDS	1.55692	0.000631514	0.0156951	6.71703	5.31381	6.9936	11.7639	24.3487	20.1363
ABUW_RS09185	ABUW_1886		alpha/beta hydrolase	CDS	-1.12012	0.00109378	0.0203523	310.836	232.903	221.99	101.953	111.83	138.495
ABUW_RS09210	ABUW_1891		type 1 glutamine amidotransferase domain-containing protein	CDS	2.25875	0.00841116	0.0566683	56.3999	21.5944	23.124	44.7977	214.616	224.881
ABUW_RS09310	ABUW_1912		TetR/AcrR family transcriptional regulator	CDS	1.41729	0.0299079	0.117248	1.0423	0.452239	0.4512	0.950614	2.26095	2.15197
ABUW_RS09335	ABUW_1917		SMI1/KNR4 family protein	CDS	-1.2231	0.00116715	0.0208444	20.1511	17.6373	20.4168	8.55553	8.34811	7.99303
ABUW_RS09425	ABUW_1935		fumarylacetoacetate hydrolase family protein	CDS	1.01181	0.00263168	0.0309337	5.3273	5.20075	3.4968	7.96139	8.86987	11.5284
ABUW_RS09450	ABUW_1942		ribose-phosphate pyrophosphokinase	CDS	1.50876	0.0382054	0.13757	70.6446	13.7933	14.8896	69.0384	114.439	99.298
ABUW_RS09455	ABUW_1943		nicotinate phosphoribosyltransferase	CDS	1.09888	0.0299222	0.117248	89.406	34.9355	32.2608	101.835	117.743	115.899
ABUW_RS09460	ABUW_1944		NUDIX hydrolase	CDS	1.02578	0.000178951	0.00895115	37.8702	42.9627	38.352	78.4257	87.3073	77.0097
ABUW_RS09465	ABUW_1945		methylenetetrahydrofolate reductase C-terminal domain-containing protein	CDS	1.50203	0.00190929	0.0266674	23.0464	11.419	8.7984	30.7761	50.4365	41.5022
ABUW_RS09605	ABUW_1975	adeB	multidrug efflux RND transporter permease subunit AdeB	CDS	-1.91236	0.027098	0.111824	497.292	38.4403	235.301	94.3485	36.1751	74.0892
ABUW_RS09610	ABUW_1976	adeC	multidrug efflux RND transporter outer membrane channel subunit AdeC	CDS	-2.69402	0.00980213	0.0621141	67.4019	5.08769	20.0784	5.3472	1.39135	7.37818
ABUW_RS09615	ABUW_1977		alpha/beta hydrolase	CDS	1.63234	0.000210757	0.0093629	34.1642	41.0407	48.1656	83.5352	139.135	160.014
ABUW_RS09620	ABUW_1978		NAD(P)/FAD-dependent oxidoreductase	CDS	1.71152	0.00101406	0.019802	34.28	48.3896	55.4976	74.3856	188.876	189.527
ABUW_RS09630	ABUW_1980		FAD-binding oxidoreductase	CDS	1.84825	6.64542e-05	0.00781817	43.3133	39.4578	59.6712	118.351	200.007	194.753
ABUW_RS09635	ABUW_1981		hypothetical protein	CDS	2.1086	0.000115665	0.00790527	15.9819	18.5418	28.764	53.7097	118.439	101.143
ABUW_RS09640	ABUW_1982		outer membrane protein transport protein	CDS	1.09914	0.002854	0.0326146	35.3223	51.2161	55.272	67.3748	115.482	121.125
ABUW_RS09645	ABUW_1983		hypothetical protein	CDS	-1.43184	0.0104702	0.0631676	28.7211	24.3078	18.2736	7.24843	7.65243	11.5284
ABUW_RS09655	ABUW_1985		hypothetical protein	CDS	2.75172	0.000663817	0.0159888	1.62135	1.01754	1.692	3.32715	17.218	9.22272
ABUW_RS09660	ABUW_1986		replication initiation factor domain-containing protein	CDS	1.83832	0.000749673	0.0165513	15.9819	11.7582	12.1824	21.1512	68.1762	53.7992
ABUW_RS09670	ABUW_1988		hypothetical protein	CDS	1.07008	0.020495	0.0952771	22.0041	13.341	9.7008	16.8734	44.0015	33.9704
ABUW_RS09695	ABUW_1994		hypothetical protein	CDS	-1.23329	0.0295291	0.116402	212.05	357.043	358.478	121.203	112.526	160.783
ABUW_RS09700	ABUW_1995		hypothetical protein	CDS	-1.51372	0.00295662	0.0330434	74.4664	120.069	110.995	38.381	28.8705	39.6577
ABUW_RS09740	ABUW_2005		hypothetical protein	CDS	2.67499	0.000607035	0.0153904	0.347433	1.1306	1.3536	2.73302	8.17419	7.6856
ABUW_RS09895	ABUW_2038		replication initiation factor domain-containing protein	CDS	2.42101	0.0016923	0.0251722	1.38973	0.565299	0.4512	2.25771	3.82622	7.07075
ABUW_RS09945	ABUW_2048		replication initiation factor domain-containing protein	CDS	2.11034	0.00440641	0.0410068	1.38973	0.11306	1.128	4.63424	4.52189	2.30568
ABUW_RS09965	ABUW_2052		type 1 fimbrial protein	CDS	1.2372	0.00592403	0.0465797	86.2791	37.5358	43.428	99.2204	155.136	140.032
ABUW_RS09970	ABUW_2053		molecular chaperone	CDS	1.52895	0.0023582	0.028507	3.93757	4.29627	5.076	7.36726	17.0441	14.2952
ABUW_RS10000	ABUW_2059		catalase family protein	CDS	1.29832	0.0373551	0.135171	19.1088	16.0545	14.1	25.0724	59.4803	36.8909
ABUW_RS10055	ABUW_2070	pqqB	pyrroloquinoline quinone biosynthesis protein PqqB	CDS	-1.18102	0.0100956	0.062727	25.71	16.5067	16.6944	7.72374	7.47851	10.7598
ABUW_RS10155	ABUW_2091		AraC family transcriptional regulator	CDS	2.66916	0.00550543	0.0450837	16.2135	55.8515	100.279	300.394	248.182	547.983
ABUW_RS10310	ABUW_2122		NAD(P)/FAD-dependent oxidoreductase	CDS	1.40016	0.00491686	0.0433611	12.7392	13.7933	11.7312	28.7561	41.0449	31.3573
ABUW_RS10315	ABUW_2123		MBL fold metallo-hydrolase	CDS	2.38952	0.00627487	0.0477775	1.85297	2.71343	5.4144	4.63424	17.7397	30.435
ABUW_RS10435	ABUW_2147	recR	recombination mediator RecR	CDS	-1.07947	0.00342008	0.0355952	53.0414	64.7832	50.9856	38.0246	18.2615	23.3642
ABUW_RS10440	ABUW_2148		YbaB/EbfC family nucleoid-associated protein	CDS	-1.12838	0.000114259	0.00790527	58.3687	69.0795	60.348	31.7267	29.2184	24.9013
ABUW_RS10460	ABUW_2152		class I SAM-dependent methyltransferase	CDS	-4.5997	0.00605076	0.0471588	1071.02	19.4463	111.898	10.5756	27.3053	11.8358
ABUW_RS10470	ABUW_2155		hypothetical protein	CDS	-2.18706	0.00287701	0.0327721	2.89527	2.82649	1.0152	0.594134	0.521757	0.307424
ABUW_RS10475	ABUW_2156		hypothetical protein	CDS	1.42812	0.00156346	0.0242644	13.5499	15.7153	18.9504	24.2407	43.6537	62.0997
ABUW_RS10485	ABUW_2158		YARHG domain-containing protein	CDS	2.71895	0.00457027	0.0414815	83.9629	91.9176	49.068	261.775	948.902	270.841
ABUW_RS10490	ABUW_2159		HIT family protein	CDS	2.00617	0.00598177	0.0468114	123.918	113.738	101.069	366.224	728.199	266.537
ABUW_RS10510	ABUW_2163		DUF2797 domain-containing protein	CDS	1.14297	0.000519922	0.0147824	173.948	201.812	256.281	448.571	422.797	524.465
ABUW_RS10590	ABUW_2179		hypothetical protein	CDS	-1.62456	0.0324311	0.122748	21.5408	9.61008	8.2344	2.37654	2.26095	8.14674
ABUW_RS10595	ABUW_2180		PepSY domain-containing protein	CDS	-1.70718	0.00049162	0.0144507	244.129	159.075	116.41	50.3826	54.7845	53.9529
ABUW_RS10600	ABUW_2181		hypothetical protein	CDS	-1.253	0.0249347	0.1071	39.1441	17.9765	12.8592	11.8827	9.2177	8.14674
ABUW_RS10605	ABUW_2182		TonB-dependent receptor	CDS	-1.39649	0.00217354	0.0277109	2285.18	1594.48	1134.65	706.544	652.892	545.217
ABUW_RS10610	ABUW_2183		RraA family protein	CDS	-1.65794	0.00049199	0.0144507	124.844	80.8377	90.6912	44.0847	17.9136	31.6647
ABUW_RS10615	ABUW_2184		(2Fe-2S)-binding protein	CDS	-1.36215	0.0152402	0.0806191	348.822	311.14	323.849	182.28	60.1759	140.032
ABUW_RS10620	ABUW_2185		IucA/IucC family siderophore biosynthesis protein	CDS	-1.11981	0.0345248	0.128483	2920.75	2517.5	2964.83	2022.31	598.977	1245.22
ABUW_RS10655	ABUW_2192		AarF/ABC1/UbiB kinase family protein	CDS	1.00251	0.00616644	0.0477462	398.042	289.207	284.933	588.668	733.242	625.915
ABUW_RS10710	ABUW_2203	iscU	Fe-S cluster assembly scaffold IscU	CDS	1.22833	0.0006541	0.0159224	1038.13	1491.26	1476.66	2932.64	3657.17	2796.33
ABUW_RS10785	ABUW_2218		3'(2'),5'-bisphosphate nucleotidase CysQ	CDS	1.35181	0.000364394	0.0123339	171.4	111.138	122.388	286.61	319.663	427.319
ABUW_RS10810	ABUW_2223		ABC transporter permease	CDS	-1.28758	0.000412368	0.0130613	37.986	49.4071	38.0136	19.4876	15.6527	16.1398
ABUW_RS10815	ABUW_2224		Zn-dependent oligopeptidase	CDS	-1.50399	0.000506458	0.0146957	70.8763	76.3153	68.4696	28.3996	14.4353	33.0481
ABUW_RS10845	ABUW_2231		biopolymer transporter ExbD	CDS	-1.24374	0.0249519	0.1071	6.60122	2.37425	4.0608	2.02006	1.73919	1.69083
ABUW_RS11040	ABUW_2270		hypothetical protein	CDS	2.00228	6.45309e-06	0.00781817	9.72811	10.4015	12.408	38.0246	50.4365	42.1171
ABUW_RS11070	ABUW_2276		metalloregulator ArsR/SmtB family transcription factor	CDS	1.39364	0.000931376	0.0185961	3.01108	4.97463	3.948	11.2885	9.04378	11.0673
ABUW_RS11125	ABUW_2287	putA	trifunctional transcriptional regulator/proline dehydrogenase/L-glutamate gamma-semialdehyde dehydrogenase	CDS	2.9474	0.00952208	0.061164	457.453	3223.56	2941.26	23318.2	11935.7	15827.7
ABUW_RS11150	ABUW_2292		lecithin retinol acyltransferase family protein	CDS	1.04975	0.0022997	0.0284101	93.4594	92.1437	118.553	218.76	182.963	227.955
ABUW_RS11180	ABUW_2298		hypothetical protein	CDS	1.97646	0.00018299	0.00895115	38.3334	54.1556	73.884	136.77	270.618	247.63
ABUW_RS11185	ABUW_2299		FxsA family protein	CDS	1.8902	0.00156239	0.0242644	204.985	333.978	191.873	851.75	1186.13	671.414
ABUW_RS11300	ABUW_2324		hypothetical protein	CDS	-1.39376	0.000203677	0.0091731	41.3445	38.1011	33.276	18.0617	11.3047	13.3729
ABUW_RS11310	ABUW_2326		1-acyl-sn-glycerol-3-phosphate acyltransferase	CDS	1.41542	0.0225707	0.101434	10.5388	3.73097	5.076	6.06017	25.9139	19.9826
ABUW_RS11425	ABUW_2349		tautomerase family protein	CDS	-1.41674	0.0064979	0.0485158	14.9396	9.8362	11.3928	4.8719	5.73932	2.92053
ABUW_RS11445	ABUW_2353		LysE family translocator	CDS	-1.22782	0.00141397	0.0230516	6.25379	7.0097	8.1216	2.49536	2.95662	3.68909
ABUW_RS11465	ABUW_2357		pyridoxal phosphate-dependent aminotransferase	CDS	-1.19846	0.0057521	0.0459392	334.346	130.81	159.95	103.379	87.3073	81.6211
ABUW_RS11955	ABUW_2457		LysR family transcriptional regulator	CDS	-1.08529	0.002934	0.0330041	26.4049	17.4112	16.92	10.5756	9.2177	8.76159
ABUW_RS12010	ABUW_2468		enoyl-CoA hydratase	CDS	1.28367	0.0200555	0.0942376	2.54784	1.58284	1.8048	1.90123	7.13068	5.68735
ABUW_RS12085	ABUW_2483		putative 2-aminoethylphosphonate ABC transporter permease subunit	CDS	1.29202	0.000389364	0.0126954	10.3072	13.4541	11.9568	39.2128	24.3487	23.8254
ABUW_RS12095	ABUW_2485		putative 2-aminoethylphosphonate ABC transporter substrate-binding protein	CDS	-1.0426	0.0295426	0.116402	2.0846	1.46978	1.8048	1.06944	0.695676	0.76856
ABUW_RS12125	ABUW_2491		carboxymuconolactone decarboxylase family protein	CDS	1.11051	0.0192858	0.0923744	2.20041	2.03508	2.3688	4.39659	3.13054	6.76333
ABUW_RS12130	ABUW_2492		NAD-dependent succinate-semialdehyde dehydrogenase	CDS	1.06312	0.00169279	0.0251722	21.425	18.4287	18.4992	40.7576	31.8272	49.3416
ABUW_RS12210	ABUW_2509		TetR/AcrR family transcriptional regulator	CDS	-1.13444	0.00532644	0.0443329	20.3827	21.4813	14.1	9.26849	11.3047	4.91878
ABUW_RS12220	ABUW_2511		hypothetical protein	CDS	-1.39771	0.00104022	0.0198111	90.5641	74.8455	48.9552	25.6666	30.9576	24.7476
ABUW_RS12225	ABUW_2513		cold-shock protein	CDS	-2.1718	1.90111e-05	0.00781817	108.862	109.781	88.3224	20.3194	28.1749	19.6751
ABUW_RS12230	ABUW_2514		hypothetical protein	CDS	-1.02188	0.00630156	0.0477775	35.4381	26.569	21.432	12.1203	15.4788	13.5267
ABUW_RS12270	ABUW_2524		carbonic anhydrase	CDS	-1.30161	0.00653928	0.0486205	60.1058	176.938	151.829	49.3131	45.3928	63.0219
ABUW_RS12275	ABUW_2525	paaX	phenylacetic acid degradation operon negative regulatory protein PaaX	CDS	-1.1553	0.0256114	0.108232	206.143	756.257	717.972	254.408	190.093	309.883
ABUW_RS12280	ABUW_2526	paaF	phenylacetate--CoA ligase	CDS	-1.40356	0.0273769	0.112483	670.429	2962.05	2992.24	926.611	603.499	973.919
ABUW_RS12350	ABUW_2541		APC family permease	CDS	1.31309	0.00129411	0.0219557	65.7806	53.7034	52.5648	212.343	119.134	95.9163
ABUW_RS12355	ABUW_2542		aldehyde dehydrogenase (NADP(+))	CDS	1.49772	0.000215804	0.00946875	38.7966	36.0661	32.4864	141.76	88.003	73.3206
ABUW_RS12470	ABUW_2567	tssK	type VI secretion system baseplate subunit TssK	CDS	-1.02071	0.00370579	0.0375225	52.4623	31.9959	24.9288	18.7746	17.5658	17.5232
ABUW_RS12485	ABUW_2570	tagP	PAAR domain-containing protein	CDS	-1.75906	0.00673576	0.049257	6.48541	3.50485	3.948	1.7824	0.347838	1.84454
ABUW_RS12490	ABUW_2571		OmpA family protein	CDS	-1.87055	0.000203904	0.0091731	25.4784	13.5672	14.8896	5.10955	4.34797	5.22621
ABUW_RS12495	ABUW_2572	tagF	type VI secretion system-associated protein TagF	CDS	-1.84863	0.000189295	0.00909127	36.2488	16.7328	19.176	7.01078	5.56541	7.37818
ABUW_RS12505	ABUW_2574		hypothetical protein	CDS	-1.67862	0.000199911	0.0091731	37.0595	24.0817	27.1848	7.36726	7.3046	12.9118
ABUW_RS12510	ABUW_2575	tssG	type VI secretion system baseplate subunit TssG	CDS	-2.72009	1.59873e-05	0.00781817	44.4714	21.0291	26.508	4.39659	3.82622	5.68735
ABUW_RS12515	ABUW_2576	tssF	type VI secretion system baseplate subunit TssF	CDS	-1.71108	5.34157e-05	0.00781817	166.073	103.563	95.4288	35.5292	33.0446	42.8857
ABUW_RS12520	ABUW_2577	tssE	type VI secretion system baseplate subunit TssE	CDS	-2.3085	1.68615e-05	0.00781817	84.1945	63.6526	46.0224	10.6944	12.0004	16.4472
ABUW_RS12525	ABUW_2578	hcp	type VI secretion system tube protein Hcp	CDS	-2.8775	3.87877e-05	0.00781817	794.694	333.978	324.525	62.6217	52.5235	82.5434
ABUW_RS12530	ABUW_2579	tssC	type VI secretion system contractile sheath large subunit	CDS	-2.68793	3.79212e-05	0.00781817	1067.31	1066.04	549.449	131.898	109.917	174.463
ABUW_RS12535	ABUW_2580	tssB	type VI secretion system contractile sheath small subunit	CDS	-1.8548	0.00025978	0.0100354	144.879	88.4127	72.3048	29.9443	21.392	33.0481
ABUW_RS12605	ABUW_2594		glutathione-dependent formaldehyde dehydrogenase	CDS	-1.29962	0.043188	0.147021	118.938	122.444	24.816	20.2006	53.3931	34.7389
ABUW_RS12705	ABUW_2617		RHS domain-containing protein	CDS	-3.61036	0.00536423	0.0444394	327.166	155.796	3549.7	91.4966	109.569	129.118
ABUW_RS12710	ABUW_2618		type VI secretion system tip protein VgrG	CDS	3.17862	0.0200954	0.0942376	245.056	129.34	99.4896	3941.25	162.092	187.221
ABUW_RS12805	ABUW_2639		universal stress protein	CDS	2.46088	0.00969612	0.0617563	293.465	316.341	318.434	353.866	4034.22	722.908
ABUW_RS12820	ABUW_2642		HlyD family type I secretion periplasmic adaptor subunit	CDS	-1.13764	0.000354204	0.0123339	73.0767	67.1575	79.7496	38.9752	26.6096	34.2778
ABUW_RS12825	ABUW_2643		type I secretion system permease/ATPase	CDS	-1.03584	0.00482243	0.0427662	81.1834	57.0952	57.7536	26.0231	30.2619	39.3503
ABUW_RS12830	ABUW_2644		TolC family protein	CDS	-1.20124	0.000561953	0.0153239	81.8783	71.2276	65.8752	23.4089	35.4795	36.4298
ABUW_RS12845	ABUW_2647	lptC	LPS export ABC transporter periplasmic protein LptC	CDS	1.09029	0.00621846	0.0477775	68.6759	59.4694	62.3784	98.8639	172.006	134.959
ABUW_RS12855	ABUW_2649		KpsF/GutQ family sugar-phosphate isomerase	CDS	2.69278	0.00211647	0.0276027	95.6598	80.0463	79.524	501.924	188.528	959.932
ABUW_RS12970	ABUW_2672		hypothetical protein	CDS	-1.04754	0.0201256	0.0942376	18.2981	9.04478	7.7832	4.75307	4.69581	7.53189
ABUW_RS12975	ABUW_2673		hypothetical protein	CDS	-2.17542	0.0389224	0.138469	1316.77	92.4829	107.386	93.1602	138.092	104.524
ABUW_RS13050	ABUW_2689		hypothetical protein	CDS	-1.28366	0.0293415	0.116384	47.5983	68.6273	54.8208	25.3101	19.6528	25.2088
ABUW_RS13055	ABUW_2690		cold-shock protein	CDS	-1.9637	0.0421462	0.144862	8322.52	5386.84	5040.58	2588.52	1133.6	1084.59
ABUW_RS13070	ABUW_2693		hypothetical protein	CDS	1.06967	0.0168816	0.084742	2.0846	2.26119	2.256	2.37654	5.21757	6.45591
ABUW_RS13105	ABUW_2700		hypothetical protein	CDS	-3.86454	0.0362429	0.132111	82.689	659.59	71.628	18.1805	12.87	24.7476
ABUW_RS13110	ABUW_2701		LysE family transporter	CDS	-3.52677	0.0024381	0.0291751	187.15	1774.25	210.823	50.6202	51.1322	86.6936
ABUW_RS13115	ABUW_2702		hypothetical protein	CDS	3.01775	0.000668476	0.0159888	95.6598	176.373	53.6928	496.577	1691.36	450.684
ABUW_RS13120	ABUW_2703		four-helix bundle copper-binding protein	CDS	2.06835	0.0168244	0.0846786	39.1441	15.7153	16.356	15.6851	150.614	132.807
ABUW_RS13135	ABUW_2707		heavy metal translocating P-type ATPase	CDS	2.42714	0.00145966	0.0235802	69.3707	88.8649	91.932	199.985	232.877	912.896
ABUW_RS13140	ABUW_2708		heavy-metal-associated domain-containing protein	CDS	1.24761	0.0039538	0.0385961	4.16919	5.08769	6.204	12.5956	16.8701	7.37818
ABUW_RS13145	ABUW_2709		LysR family transcriptional regulator	CDS	1.38184	0.000378081	0.0124417	11.002	18.7679	19.2888	36.8363	38.2622	52.8769
ABUW_RS13150	ABUW_2710	benA	benzoate 1,2-dioxygenase large subunit	CDS	3.7433	4.03264e-05	0.00781817	119.633	119.052	322.608	1304.84	2672.79	3539.99
ABUW_RS13155	ABUW_2711	benB	benzoate 1,2-dioxygenase small subunit	CDS	3.76346	6.41907e-05	0.00781817	18.993	22.1597	65.6496	252.745	528.366	670.184
ABUW_RS13160	ABUW_2712		ring-hydroxylating dioxygenase ferredoxin reductase family protein	CDS	3.81738	4.1094e-05	0.00781817	31.9638	27.1343	77.0424	329.744	628.717	961.622
ABUW_RS13165	ABUW_2713		1,6-dihydroxycyclohexa-2,4-diene-1-carboxylate dehydrogenase	CDS	3.33313	9.36786e-05	0.00781817	16.7926	15.15	44.556	135.581	239.139	396.884
ABUW_RS13170	ABUW_2714	benE	benzoate/H(+) symporter BenE	CDS	3.35142	0.000127211	0.00811247	6.25379	10.4015	22.7856	67.6124	124.178	211.508
ABUW_RS13175	ABUW_2715		aromatic acid/H+ symport family MFS transporter	CDS	1.60674	0.00457534	0.0414815	8.33838	9.94926	13.6488	17.3487	22.9573	57.1809
ABUW_RS13180	ABUW_2716		OprD family outer membrane porin	CDS	1.29015	0.00752774	0.0526137	8.57	6.89664	6.5424	11.1697	13.7396	29.0516
ABUW_RS13185	ABUW_2717		beta-ketoacyl-ACP synthase III	CDS	-1.93965	0.0476833	0.155903	790.293	9885.72	1083.44	1206.69	768.548	1090.13
ABUW_RS13190	ABUW_2718	hrpA	ATP-dependent RNA helicase HrpA	CDS	2.23596	0.00205137	0.0272036	490.112	375.811	375.962	949.664	3835.43	1065.53
ABUW_RS13225	ABUW_2725		glutathione binding-like protein	CDS	-1.1945	0.00418407	0.0395425	34.28	20.3508	23.124	11.0509	10.4351	12.4507
ABUW_RS13260	ABUW_2732		aspartate carbamoyltransferase catalytic subunit	CDS	2.23224	0.0234451	0.103637	89.7534	64.5571	39.8184	323.09	544.714	44.5765
ABUW_RS13285	ABUW_2737	clpB	ATP-dependent chaperone ClpB	CDS	2.46453	0.00122128	0.0213815	1560.9	841.843	405.065	5573.45	7199.37	2725.01
ABUW_RS13290	ABUW_2738		peptidoglycan DD-metalloendopeptidase family protein	CDS	2.52893	6.95552e-05	0.00781817	29.0685	54.6079	51.6624	341.865	250.965	188.451
ABUW_RS13335	ABUW_2747	gap	type I glyceraldehyde-3-phosphate dehydrogenase	CDS	-1.06965	0.0224878	0.101424	27.563	64.1049	25.7184	23.4089	13.9135	18.4454
ABUW_RS13345	ABUW_2749		aspartate kinase	CDS	-1.12994	0.0103784	0.0631676	372.332	422.504	335.693	284.709	111.134	120.51
ABUW_RS13380	ABUW_2756		hypothetical protein	CDS	-1.59391	0.016144	0.0826738	75.5087	109.555	129.494	30.182	28.3488	45.6525
ABUW_RS13405	ABUW_2761		TetR/AcrR family transcriptional regulator	CDS	1.50482	0.000512738	0.0146957	3.47433	4.74851	2.7072	8.08022	12.5222	10.6061
ABUW_RS13535	ABUW_2787		aldehyde dehydrogenase (NADP(+))	CDS	1.07974	0.000584363	0.0153839	29.7634	27.2474	28.2	47.4119	55.4801	77.3172
ABUW_RS13540	ABUW_2788	kdgD	5-dehydro-4-deoxyglucarate dehydratase	CDS	1.16145	0.021289	0.097735	12.3918	4.40933	3.4968	13.5463	18.2615	13.6804
ABUW_RS13545	ABUW_2789	gudD	glucarate dehydratase	CDS	-1.20068	0.0433257	0.147349	120.443	29.0564	28.8768	24.4783	22.9573	30.1276
ABUW_RS13550	ABUW_2790		MFS transporter	CDS	1.17461	0.000986845	0.0193996	17.6033	23.8556	24.1392	36.4798	59.8281	51.9547
ABUW_RS13600	ABUW_2800		aspartate aminotransferase family protein	CDS	2.11385	0.00823421	0.0558824	11.5811	10.6276	11.3928	101.597	23.8269	19.6751
ABUW_RS13650	ABUW_2810		AAA domain-containing protein	CDS	-3.18032	0.0262583	0.109662	2462.72	76.9937	69.5976	74.9797	104.351	108.521
ABUW_RS13655	ABUW_2811		hypothetical protein	CDS	-1.50196	0.00950645	0.061164	2.66365	3.84403	1.4664	0.831787	1.21743	0.76856
ABUW_RS13705	ABUW_2820		MetQ/NlpA family ABC transporter substrate-binding protein	CDS	-1.1693	0.0020666	0.0273037	46.2085	62.2959	63.168	21.6265	25.2182	29.5127
ABUW_RS13750	ABUW_2829		hypothetical protein	CDS	1.20108	0.0308598	0.118828	2.20041	1.1306	1.4664	2.37654	6.08716	2.76682
ABUW_RS13785	ABUW_2836		dipeptide ABC transporter ATP-binding protein	CDS	-1.08864	0.00170732	0.0251777	10.423	8.59254	7.4448	4.99072	3.82622	3.53538
ABUW_RS13860	ABUW_2851		cation diffusion facilitator family transporter	CDS	-1.02607	0.0342872	0.127732	51.1884	29.5086	13.9872	14.378	20.1746	11.9895
ABUW_RS13880	ABUW_2855		FAD-dependent monooxygenase	CDS	-2.06223	0.0246514	0.106453	1237.9	144.377	153.295	140.81	99.6555	127.12
ABUW_RS13920	ABUW_2865	lon	endopeptidase La	CDS	1.89732	0.00022654	0.00961043	2258.2	4097.51	2966.98	12495.6	14622.8	7610.74
ABUW_RS13960	ABUW_2874		membrane protein	CDS	-1.03035	0.00681353	0.0497233	112.452	113.738	110.544	68.2066	43.6537	52.8769
ABUW_RS13980	ABUW_2878		HupE/UreJ family protein	CDS	-3.07791	0.0133638	0.0739797	14.1289	269.421	16.6944	14.8533	10.2612	10.2987
ABUW_RS14025	ABUW_2887		copper resistance protein NlpE	CDS	1.174	0.0353863	0.130389	24.0887	13.228	10.9416	18.8935	53.3931	36.8909
ABUW_RS14030	ABUW_2888		isocitrate lyase	CDS	1.01963	0.0292343	0.116384	4005.9	1530.49	1865.26	4092.75	6329.95	4583.54
ABUW_RS14055	ABUW_2894		DUF2239 family protein	CDS	1.07311	0.00399195	0.0386564	19.1088	16.2806	15.3408	21.1512	41.2188	44.5765
ABUW_RS14060	ABUW_2895	cysN	sulfate adenylyltransferase subunit CysN	CDS	-3.30577	0.0103313	0.0631676	4834.99	248.279	270.494	221.493	167.484	152.329
ABUW_RS14065	ABUW_2896	cysD	sulfate adenylyltransferase subunit CysD	CDS	-1.54341	0.0042057	0.0395425	541.763	158.51	219.622	88.5259	111.482	115.591
ABUW_RS14085	ABUW_2901		SRPBCC domain-containing protein	CDS	-2.12139	0.00522807	0.0441344	80.6044	372.193	131.412	65.7112	29.7401	38.5817
ABUW_RS14120	ABUW_2908	mtgA	monofunctional biosynthetic peptidoglycan transglycosylase	CDS	1.15374	0.0157929	0.0822989	12.7392	14.8108	15.0024	19.3688	19.4789	55.9512
ABUW_RS14165	ABUW_2917	nfuA	Fe-S biogenesis protein NfuA	CDS	1.36104	0.00648578	0.0485158	743.39	1242.98	1527.88	1799.75	4528.5	2699.03
ABUW_RS14260	ABUW_2937	def	peptide deformylase	CDS	2.00459	0.0247367	0.106692	17.4874	19.6724	23.0112	19.1311	193.05	29.9738
ABUW_RS14275	ABUW_2941		thiamine pyrophosphate-binding protein	CDS	-5.66916	0.00943237	0.0610382	1779.78	14.3586	11.0544	17.824	8.69595	8.76159
ABUW_RS14285	ABUW_2943		aspartate dehydrogenase	CDS	6.11872	0.00543538	0.0447414	4.16919	7.46194	6.0912	13.7839	1212.39	9.53015
ABUW_RS14305	ABUW_2947		MFS transporter	CDS	2.00881	0.0403772	0.141799	9.6123	18.4287	19.176	158.515	12.87	18.138
ABUW_RS14325	ABUW_2951		aromatic ring-hydroxylating dioxygenase subunit alpha	CDS	1.23197	0.0010252	0.019802	5.79054	7.0097	8.1216	11.2885	20.8703	17.2157
ABUW_RS14330	ABUW_2952		hypothetical protein	CDS	1.93567	0.00269186	0.0314361	1.15811	0.565299	0.4512	3.68363	1.56527	3.07424
ABUW_RS14350	ABUW_2956	pnuC	nicotinamide riboside transporter PnuC	CDS	-2.08981	0.0100918	0.062727	100.987	18.6549	16.2432	12.0015	10.6091	9.22272
ABUW_RS14395	ABUW_2965		hypothetical protein	CDS	1.31111	0.00331603	0.0349708	14.8238	8.7056	9.8136	17.4675	41.5666	23.9791
ABUW_RS14460	ABUW_2978		DUF1275 domain-containing protein	CDS	-1.04726	0.0304034	0.117708	37.1753	54.3817	39.2544	17.824	31.3054	14.2952
ABUW_RS14475	ABUW_2981		biliverdin-producing heme oxygenase	CDS	-1.87426	0.00598142	0.0468114	503.893	901.312	956.769	331.883	157.571	154.634
ABUW_RS14495	ABUW_2985		TonB-dependent receptor	CDS	2.3611	0.000716352	0.0164164	3982.97	9071.8	4046.36	24596	46081.6	17181.9
ABUW_RS14605	ABUW_3009		hypothetical protein	CDS	1.32893	0.0282836	0.114098	1.0423	1.46978	0.6768	2.61419	3.82622	1.69083
ABUW_RS14610	ABUW_3011		hypothetical protein	CDS	1.1134	0.016344	0.0833378	1.38973	1.92202	2.0304	3.20832	5.73932	2.76682
ABUW_RS14615	ABUW_3012		hypothetical protein	CDS	1.2069	0.00599302	0.0468114	1.38973	1.46978	1.2408	2.85184	3.47838	3.22795
ABUW_RS14660	ABUW_3021		thioesterase family protein	CDS	1.16228	0.000374471	0.0124417	56.2841	51.7814	46.0224	92.0907	139.483	113.439
ABUW_RS14720	ABUW_3033	fur	ferric iron uptake transcriptional regulator	CDS	-1.20911	0.00331137	0.0349708	579.633	712.615	955.19	381.909	244.704	345.391
ABUW_RS14740	ABUW_3037		bacteriohemerythrin	CDS	1.04492	0.00972984	0.0618602	26.1733	20.1246	15.0024	23.5277	50.6104	52.5695
ABUW_RS14755	ABUW_3040	argB	acetylglutamate kinase	CDS	1.57015	0.0280347	0.113814	140.826	109.894	103.099	118.946	164.353	767.484
ABUW_RS14775	ABUW_3045		OmpA family protein	CDS	3.20873	0.00563374	0.0454682	156.808	84.9079	66.552	220.067	2026.5	604.088
ABUW_RS14800	ABUW_3050	minE	cell division topological specificity factor MinE	CDS	-1.14075	0.00125512	0.0215545	64.3908	63.7657	60.912	37.4304	21.392	26.7459
ABUW_RS14815	ABUW_3053		DNA translocase FtsK	CDS	1.31025	0.00310576	0.0339626	2281.94	2246.38	3034.21	4955.2	6125.25	7673.61
ABUW_RS14840	ABUW_3058		metal-dependent hydrolase	CDS	1.48197	0.000604022	0.0153904	3181.79	3587.61	3677.39	8614.7	8813.69	11752.7
ABUW_RS14945	ABUW_3079		hypothetical protein	CDS	6.02977	0.0230097	0.102734	5.55892	9.15784	8.6856	11.5262	1512.57	8.76159
ABUW_RS14955	ABUW_3081		YfhL family 4Fe-4S dicluster ferredoxin	CDS	1.02861	0.0182559	0.0896155	103.767	147.769	190.294	443.58	192.528	265.153
ABUW_RS14960	ABUW_3082	coaD	pantetheine-phosphate adenylyltransferase	CDS	1.27591	0.00829538	0.0561557	302.614	491.923	605.623	1325.27	880.899	1184.35
ABUW_RS14970	ABUW_3084		flavodoxin family protein	CDS	1.72219	0.0117831	0.0682938	44.8188	53.9295	64.6344	104.568	305.402	129.426
ABUW_RS14995	ABUW_3089	hemA	glutamyl-tRNA reductase	CDS	1.10773	0.00211364	0.0276027	310.721	356.59	351.372	876.11	594.455	724.752
ABUW_RS15050	ABUW_3100		aspartate 1-decarboxylase	CDS	2.45337	0.0006373	0.0157289	200.121	268.856	146.866	1101.41	1595.01	676.794
ABUW_RS15055	ABUW_3101		GDYXXLXY domain-containing protein	CDS	-1.43463	0.00502361	0.0435148	10.7704	12.2105	23.3496	6.89195	3.6523	6.45591
ABUW_RS15100	ABUW_3110	rpmF	50S ribosomal protein L32	CDS	1.406	9.11752e-05	0.00781817	627.811	776.042	780.012	1700.65	1939.54	2147.2
ABUW_RS15115	ABUW_3113		threonylcarbamoyl-AMP synthase	CDS	2.00772	0.000319375	0.0115822	31.1531	26.6821	24.816	64.5229	137.048	131.116
ABUW_RS15265	ABUW_3144		DUF2062 domain-containing protein	CDS	1.26221	0.0307153	0.118655	28.8369	35.8399	34.0656	91.8531	73.2199	71.7835
ABUW_RS15335	ABUW_3158		hypothetical protein	CDS	1.75261	0.0126758	0.0717351	27.2156	7.0097	8.5728	21.7453	64.35	58.4106
ABUW_RS15365	ABUW_3164	upp	uracil phosphoribosyltransferase	CDS	1.41058	0.010814	0.064404	510.842	890.119	1077.58	2248.44	2085.29	2255.42
ABUW_RS15370	ABUW_3165	nuoN	NADH-quinone oxidoreductase subunit NuoN	CDS	-1.17198	0.0303035	0.117708	559.482	416.399	540.199	369.314	144.701	158.631
ABUW_RS15375	ABUW_3166	nuoM	NADH-quinone oxidoreductase subunit M	CDS	-1.28624	0.0146713	0.0792426	479.92	427.592	527.904	342.34	100.699	145.258
ABUW_RS15380	ABUW_3167	nuoL	NADH-quinone oxidoreductase subunit L	CDS	-1.27466	0.00742293	0.0522873	846.23	516.344	570.091	383.098	205.746	209.817
ABUW_RS15385	ABUW_3168	nuoK	NADH-quinone oxidoreductase subunit NuoK	CDS	-1.37277	0.00526102	0.044175	71.1079	69.3056	79.9752	43.1341	12.0004	29.6664
ABUW_RS15390	ABUW_3169	nuoJ	NADH-quinone oxidoreductase subunit J	CDS	-1.14447	0.0188725	0.0911316	140.479	117.921	136.262	93.6355	35.1316	49.4953
ABUW_RS15440	ABUW_3179		hypothetical protein	CDS	1.41603	0.00984423	0.0621428	15.6345	12.5496	13.536	26.9737	39.6535	44.8839
ABUW_RS15465	ABUW_3184		hypothetical protein	CDS	-1.6783	0.00659172	0.0487864	32.8903	51.7814	28.3128	13.9027	12.87	8.45416
ABUW_RS15470	ABUW_3185		ribonucleotide-diphosphate reductase subunit beta	CDS	-1.14985	0.0296629	0.116746	1837.46	2581.95	1765.43	1488.19	746.982	551.98
ABUW_RS15475	ABUW_3186		hypothetical protein	CDS	-1.02341	0.0159203	0.0824827	54.4311	27.2474	25.2672	18.537	19.1311	14.9101
ABUW_RS15490	ABUW_3190		hypothetical protein	CDS	-1.5119	0.020381	0.0949334	9.95974	13.341	18.612	5.94134	2.60878	5.99477
ABUW_RS15530	ABUW_3199		LysR family transcriptional regulator	CDS	-2.86892	0.0351237	0.129895	3.35852	81.403	2.1432	3.92128	5.21757	2.76682
ABUW_RS15680	ABUW_3230		Cof-type HAD-IIB family hydrolase	CDS	-1.89505	0.0280045	0.113814	20.3827	20.0116	165.252	19.4876	20.8703	14.9101
ABUW_RS15685	ABUW_3231	rpe	ribulose-phosphate 3-epimerase	CDS	1.72893	0.000446693	0.0138047	118.938	185.418	171.907	482.437	656.544	439.924
ABUW_RS15710	ABUW_3236	tsaB	tRNA (adenosine(37)-N6)-threonylcarbamoyltransferase complex dimerization subunit type 1 TsaB	CDS	1.2414	0.0038436	0.0382227	62.6537	76.2023	52.2264	169.328	178.441	104.063
ABUW_RS15775	ABUW_3249	hisG	ATP phosphoribosyltransferase	CDS	-1.08271	0.000976591	0.01939	240.423	231.659	222.216	145.444	86.6116	95.6089
ABUW_RS15790	ABUW_3252	raiA	ribosome-associated translation inhibitor RaiA	CDS	-1.0967	0.00281211	0.0322395	2159.18	2768.61	2940.13	1427.82	1016.56	1234.46
ABUW_RS15835	ABUW_3261	gigB	anti-anti-sigma factor GigB	CDS	1.90293	0.000810213	0.0174871	389.935	289.772	308.846	842.244	1387.7	1467.18
ABUW_RS15840	ABUW_3262		carbon-nitrogen hydrolase family protein	CDS	1.69568	0.00342531	0.0355952	197.573	130.019	141.226	354.341	527.322	637.136
ABUW_RS15850	ABUW_3264		MarR family transcriptional regulator	CDS	1.02854	0.000312566	0.0115221	18.4139	24.4209	23.5752	43.3718	43.1319	49.0341
ABUW_RS15910	ABUW_3276	trxA	thioredoxin	CDS	1.05196	0.00953429	0.061164	71.9186	128.775	142.918	198.203	296.706	217.656
ABUW_RS15915	ABUW_3277	rho	transcription termination factor Rho	CDS	-1.42532	0.0039338	0.0385961	1421.93	1182.83	1231.1	649.269	346.273	432.546
ABUW_RS15920	ABUW_3278		hypothetical protein	CDS	-1.43716	0.000987995	0.0193996	657.227	348.45	388.37	225.414	138.787	150.484
ABUW_RS16180	ABUW_3330		hypothetical protein	CDS	-2.91441	0.00589164	0.0465797	48.8722	6.33134	10.6032	4.99072	2.26095	1.2297
ABUW_RS16255	ABUW_3346	acnA	aconitate hydratase AcnA	CDS	2.6147	0.000228396	0.00961043	338.747	186.775	241.505	2312.96	1108.39	1276.73
ABUW_RS16315	ABUW_3358		DUF4124 domain-containing protein	CDS	-1.22607	0.0195247	0.093142	1.50554	2.60037	1.692	0.831787	0.521757	1.07598
ABUW_RS16370	ABUW_3369		rhodanese-like domain-containing protein	CDS	2.00648	0.000575303	0.0153239	195.141	369.818	240.151	851.631	1710.32	673.259
ABUW_RS16375	ABUW_3370	grxC	glutaredoxin 3	CDS	1.52315	0.00215136	0.0276027	116.39	187.227	131.299	420.29	574.106	255.777
ABUW_RS16380	ABUW_3371	secB	protein-export chaperone SecB	CDS	1.22493	0.00666897	0.0489686	91.7222	149.352	100.166	332.24	310.793	154.634
ABUW_RS16425	ABUW_3380	rlmN	23S rRNA (adenine(2503)-C(2))-methyltransferase RlmN	CDS	1.9766	0.000610593	0.0153904	812.182	1172.88	1379.66	2915.65	5367.31	4959.67
ABUW_RS16435	ABUW_3382	iscX	Fe-S cluster assembly protein IscX	CDS	-1.30819	0.0254604	0.107722	64.5067	41.719	36.5472	13.3086	9.73946	34.5852
ABUW_RS16445	ABUW_3384		glycosyltransferase family 1 protein	CDS	-1.44728	0.00777998	0.0537939	217.145	100.623	80.088	57.1557	33.5664	55.0289
ABUW_RS16475	ABUW_3390		NADP-dependent glyceraldehyde-3-phosphate dehydrogenase	CDS	-1.66421	0.000406432	0.0130132	260.459	183.383	195.257	82.9411	56.1758	62.4071
ABUW_RS16480	ABUW_3391		gluconokinase	CDS	-1.89951	0.000314476	0.0115221	87.2056	63.9918	86.856	31.1326	13.0439	19.3677
ABUW_RS16485	ABUW_3392		gluconate:H+ symporter	CDS	-1.29894	0.00173793	0.0255231	230	166.763	188.602	97.7944	48.3495	91.6124
ABUW_RS16490	ABUW_3393	eda	bifunctional 4-hydroxy-2-oxoglutarate aldolase/2-dehydro-3-deoxy-phosphogluconate aldolase	CDS	-1.17703	0.00114143	0.0205921	95.0807	48.6157	58.656	27.9243	32.5228	29.0516
ABUW_RS16510	ABUW_3397		fumarate hydratase	CDS	1.3498	0.000713214	0.0164164	299.487	304.244	258.086	861.732	775.678	559.204
ABUW_RS16515	ABUW_3398		DUF2059 domain-containing protein	CDS	1.82971	0.000784925	0.0172199	7.87514	9.04478	9.8136	16.8734	40.697	37.8132
ABUW_RS16525	ABUW_3400	clpX	ATP-dependent Clp protease ATP-binding subunit ClpX	CDS	1.28234	0.00241303	0.0289727	759.951	1034.61	876.117	2528.87	2717.66	1249.53
ABUW_RS16550	ABUW_3405	leuA	2-isopropylmalate synthase	CDS	1.04081	0.00214473	0.0276027	1501.6	1272.04	1103.52	3033.77	2974.01	1969.05
ABUW_RS16610	ABUW_3417	lgt	prolipoprotein diacylglyceryl transferase	CDS	1.34625	0.00756488	0.0526137	21.3092	23.1772	24.0264	41.9458	80.6984	51.801
ABUW_RS16655	ABUW_3426		energy transducer TonB	CDS	1.55181	0.00541693	0.0447414	2609.33	2477.82	2287.13	3124.19	8102.71	10393.5
ABUW_RS16670	ABUW_3429		coniferyl aldehyde dehydrogenase	CDS	1.12416	0.00628635	0.0477775	96.9337	57.3213	68.808	142.236	136.526	207.511
ABUW_RS16690	ABUW_3433		hypothetical protein	CDS	2.25686	0.00016236	0.00850107	118.359	185.531	137.954	447.502	1060.38	604.242
ABUW_RS16715	ABUW_3438		HdeD family acid-resistance protein	CDS	2.72311	0.00199569	0.0270717	19.572	13.1149	12.8592	31.9644	168.354	100.989
ABUW_RS16795	ABUW_3454		asparaginase	CDS	1.59138	0.00577896	0.0460503	56.8631	48.0504	48.8424	107.301	239.312	116.975
ABUW_RS16830	ABUW_3461		hypothetical protein	CDS	-1.65538	0.0114484	0.0670308	509.336	93.7265	154.874	67.4936	90.4378	82.6971
ABUW_RS16835	ABUW_3462	leuD	3-isopropylmalate dehydratase small subunit	CDS	-2.48995	0.0207598	0.0963191	1041.26	67.1575	131.976	63.4535	92.351	65.0202
ABUW_RS16945	ABUW_3484	hemW	radical SAM family heme chaperone HemW	CDS	1.47603	0.0044384	0.0411435	110.368	125.609	100.956	390.346	324.707	222.268
ABUW_RS16985	ABUW_3492	crcB	fluoride efflux transporter CrcB	CDS	-1.22804	0.0451953	0.150563	7.99095	21.4813	5.076	7.36726	3.6523	3.53538
ABUW_RS17045	ABUW_3504	tusA	sulfurtransferase TusA	CDS	1.00999	0.00755361	0.0526137	8.33838	16.5067	10.3776	23.6465	28.1749	19.214
ABUW_RS17090	ABUW_3513		Hsp33 family molecular chaperone HslO	CDS	2.2208	7.26119e-05	0.00781817	217.84	316.228	259.891	911.164	1877.45	912.742
ABUW_RS17100	ABUW_3515		DnaJ domain-containing protein	CDS	1.92771	0.00048445	0.0144507	51.7675	30.4131	43.2024	85.4364	190.963	200.902
ABUW_RS17105	ABUW_3516		MerR family transcriptional regulator	CDS	1.40201	0.000680304	0.0161187	27.3314	26.456	32.8248	52.165	73.9155	102.987
ABUW_RS17115	ABUW_3518	pnp	polyribonucleotide nucleotidyltransferase	CDS	-1.51144	0.000102609	0.00781817	2603.2	2364.08	2079.13	957.506	712.72	801.301
ABUW_RS17145	ABUW_3524		hypothetical protein	CDS	1.59118	0.00920275	0.0597926	29.8792	24.534	30.0048	34.8162	115.656	104.217
ABUW_RS17205	ABUW_3536		monovalent cation/H+ antiporter subunit D	CDS	-1.38581	0.000859256	0.0179105	283.621	270.326	241.279	143.186	72.872	88.077
ABUW_RS17210	ABUW_3537		Na+/H+ antiporter subunit E	CDS	-1.38045	0.00256971	0.0304425	60.9165	51.7814	54.4824	30.5385	21.0442	12.4507
ABUW_RS17215	ABUW_3538		monovalent cation/H+ antiporter subunit F	CDS	-1.47655	0.000201192	0.0091731	16.7926	22.0466	20.7552	9.38731	5.56541	6.30219
ABUW_RS17220	ABUW_3539		Na+/H+ antiporter subunit G	CDS	-1.40543	0.000374952	0.0124417	44.2398	53.7034	54.4824	23.7654	12.6961	20.9048
ABUW_RS17345	ABUW_3564		alpha-ketoglutarate-dependent dioxygenase AlkB	CDS	1.15977	0.00569278	0.0455679	16.7926	33.4657	27.1848	77.9504	55.828	39.1966
ABUW_RS17350	ABUW_3565		methylated-DNA--[protein]-cysteine S-methyltransferase	CDS	1.77876	0.000161065	0.00850107	47.4825	87.6213	61.2504	223.038	290.271	160.629
ABUW_RS17375	ABUW_3570	lpxO	lipid A hydroxylase LpxO	CDS	-1.01427	0.000140875	0.00820414	91.259	94.5179	100.166	45.1542	49.2191	47.1896
ABUW_RS17395	ABUW_3574		hypothetical protein	CDS	1.18498	0.0241832	0.105327	549.754	737.149	992.752	1031.77	1830.67	2320.74
ABUW_RS17415	ABUW_3578		DsbA family oxidoreductase	CDS	1.8789	0.0014759	0.0236484	567.937	941.901	1026.37	1564.12	4937.04	2827.23
ABUW_RS17430	ABUW_3581	htpG	molecular chaperone HtpG	CDS	2.28021	0.00315263	0.0340628	45.3979	56.6429	33.0504	241.575	324.011	90.8438
ABUW_RS17440	ABUW_3583		outer membrane beta-barrel protein	CDS	1.52761	0.0277828	0.11363	0.926487	1.35672	0.2256	1.7824	3.47838	2.15197
ABUW_RS17460	ABUW_3587		YMGG-like glycine zipper-containing protein	CDS	1.69592	0.0315872	0.121101	19.4562	6.89664	6.768	16.1604	47.4799	43.9616
ABUW_RS17645	ABUW_3624	thiC	phosphomethylpyrimidine synthase ThiC	CDS	-1.07931	0.0152052	0.0806191	4593.99	7970.15	8525.98	5063.8	2329.47	2587.59
ABUW_RS17650	ABUW_3625		NUDIX domain-containing protein	CDS	-1.25008	0.00132204	0.0221075	128.898	225.667	202.814	99.3392	58.6107	76.2412
ABUW_RS17655	ABUW_3626	cpdA	3',5'-cyclic-AMP phosphodiesterase	CDS	-1.59631	6.72953e-05	0.00781817	66.3596	81.9683	77.0424	25.6666	17.5658	31.2035
ABUW_RS17925	ABUW_3681		aldolase	CDS	1.23168	0.0167356	0.0846064	1.50554	0.791418	1.2408	1.90123	3.47838	3.07424
ABUW_RS18000	ABUW_3698		glycoside hydrolase family 25 protein	CDS	1.08758	0.01206	0.069467	23.278	19.1071	14.664	34.4598	46.7842	40.1188
ABUW_RS18005	ABUW_3699	dinB	DNA polymerase IV	CDS	1.12226	0.0281421	0.113851	9.84392	8.1403	8.0088	15.6851	25.3922	15.6786
ABUW_RS18045	ABUW_3708		transglycosylase SLT domain-containing protein	CDS	1.08621	0.00475952	0.0426079	12.9708	23.2903	18.9504	33.1527	51.8278	32.4332
ABUW_RS18055	ABUW_3710		GNAT family N-acetyltransferase	CDS	1.14389	0.00188395	0.0265697	4.63244	6.4444	6.204	11.2885	14.2614	12.7581
ABUW_RS18160	ABUW_3731		F0F1 ATP synthase subunit epsilon	CDS	-1.57302	0.00152975	0.0240564	857.116	409.615	417.36	261.3	160.875	143.721
ABUW_RS18165	ABUW_3732	atpD	F0F1 ATP synthase subunit beta	CDS	-1.69348	0.00132496	0.0221075	3944.98	1806.24	1836.5	1108.77	593.759	643.285
ABUW_RS18170	ABUW_3733	atpG	F0F1 ATP synthase subunit gamma	CDS	-2.1783	0.000720583	0.0164164	2557.45	1074.63	1111.87	553.02	248.182	246.708
ABUW_RS18175	ABUW_3734	atpA	F0F1 ATP synthase subunit alpha	CDS	-1.9923	0.00129509	0.0219557	4412.05	1849.54	1763.06	1038.19	480.19	498.334
ABUW_RS18180	ABUW_3735		F0F1 ATP synthase subunit delta	CDS	-1.94607	0.00196744	0.0270544	1294.53	531.155	476.805	288.393	153.744	155.249
ABUW_RS18185	ABUW_3736		F0F1 ATP synthase subunit B	CDS	-1.75818	0.00527017	0.044175	1114.8	493.732	406.869	289.581	149.57	156.479
ABUW_RS18190	ABUW_3737	atpE	F0F1 ATP synthase subunit C	CDS	-1.58513	0.00340734	0.0355952	600.132	279.371	245.453	173.249	102.09	99.4517
ABUW_RS18265	ABUW_3752		DUF3861 domain-containing protein	CDS	1.66002	5.51168e-05	0.00781817	6.02217	8.02724	7.2192	17.3487	24.8704	25.2088
ABUW_RS18270	ABUW_3753		PadR family transcriptional regulator	CDS	2.12227	0.000231459	0.00961043	6.02217	9.04478	10.4904	20.4382	52.5235	38.7354
ABUW_RS18390	ABUW_3777		MHS family MFS transporter	CDS	-3.69405	0.000162143	0.00850107	781.144	506.168	1041.59	26.6172	33.9142	119.434
ABUW_RS18395	ABUW_3778		enoyl-CoA hydratase/isomerase family protein	CDS	-2.70817	0.000294921	0.0110332	785.661	480.504	844.646	92.5661	47.132	183.225
ABUW_RS18400	ABUW_3779		enoyl-CoA hydratase	CDS	-2.75809	0.00046694	0.0143061	793.652	553.201	998.28	72.6032	73.9155	200.133
ABUW_RS18405	ABUW_3780		acyl-CoA dehydrogenase family protein	CDS	-2.65939	0.00452059	0.0414815	869.045	703.118	1254.45	103.023	82.4376	261.925
ABUW_RS18410	ABUW_3781		AMP-binding protein	CDS	-2.49065	0.00478286	0.0427092	2747.61	2524.85	4053.92	381.672	355.142	922.58
ABUW_RS18415	ABUW_3782	mmsB	3-hydroxyisobutyrate dehydrogenase	CDS	-2.33321	0.00439258	0.0410068	2021.25	1877.7	2527.62	323.209	273.574	678.485
ABUW_RS18420	ABUW_3783		CoA-acylating methylmalonate-semialdehyde dehydrogenase	CDS	-1.71717	0.0277607	0.11363	6216.03	6329.2	7918.44	2378.2	1208.04	2637.54
ABUW_RS18435	ABUW_3786		amino acid permease	CDS	2.40146	0.0266681	0.110722	73.8873	204.864	420.18	1567.21	513.061	1612.59
ABUW_RS18440	ABUW_3787		RidA family protein	CDS	2.99105	0.00390056	0.0385072	18.8772	40.0231	86.7432	460.216	202.789	495.26
ABUW_RS18445	ABUW_3788	alr	alanine racemase	CDS	3.34646	0.000596948	0.0153864	75.6245	142.568	249.739	1776.22	933.423	2050.36
ABUW_RS18450	ABUW_3789		D-amino acid dehydrogenase	CDS	3.48536	0.000159109	0.00850107	167.231	328.552	488.311	2964.37	3066.89	4990.72
ABUW_RS18455	ABUW_3790		Lrp/AsnC ligand binding domain-containing protein	CDS	2.46289	7.10688e-07	0.00252578	11.002	12.2105	9.3624	73.1973	55.4801	51.0324
ABUW_RS18475	ABUW_3794		ribonuclease E inhibitor RraB	CDS	-1.0229	0.00341728	0.0355952	78.1723	66.1399	92.6088	33.3903	37.5665	45.6525
ABUW_RS18505	ABUW_3801		DUF4844 domain-containing protein	CDS	1.2175	0.00319248	0.0341749	261.269	235.956	187.361	391.059	521.757	679.253
ABUW_RS18520			hypothetical protein	CDS	-2.243	0.00176644	0.0256292	12.855	9.2709	18.612	2.49536	1.91311	4.15022
ABUW_RS18565	ABUW_3814	lldP	L-lactate permease	CDS	1.70558	0.00872399	0.0575233	181.244	54.947	103.212	173.844	344.012	589.332
ABUW_RS18605	ABUW_3822		acetyltransferase	CDS	-1.20273	0.000134256	0.00820414	95.4282	75.8631	65.8752	37.074	32.6968	33.2018
ABUW_RS18705	ABUW_3842		acyl-CoA desaturase	CDS	2.05144	0.000240929	0.00967128	15.8661	14.3586	16.5816	30.182	71.4807	92.6884
ABUW_RS18710	ABUW_3843		ferredoxin reductase	CDS	1.83007	5.80012e-05	0.00781817	32.5429	32.9004	28.9896	69.5137	129.222	137.265
ABUW_RS18725	ABUW_3846		thiol:disulfide interchange protein DsbA/DsbL	CDS	2.20727	0.00179276	0.0259003	212.05	199.211	202.363	460.454	1374.31	999.282
ABUW_RS18785	ABUW_3858		TetR/AcrR family transcriptional regulator	CDS	1.0654	0.00212436	0.0276027	50.4935	54.0426	70.5	116.094	108.699	141.569
ABUW_RS18800	ABUW_3861	ribF	bifunctional riboflavin kinase/FAD synthetase	CDS	1.04104	0.000361173	0.0123339	135.73	137.933	155.438	333.903	260.704	288.364
ABUW_RS18865	ABUW_3874		hypothetical protein	CDS	2.71189	0.00356979	0.036562	25.9416	14.4716	22.4472	62.9782	173.919	175.385
ABUW_RS18870	ABUW_3875		hypothetical protein	CDS	2.07451	0.00566582	0.0455573	11.5811	10.0623	10.8288	17.5864	80.3505	39.3503
ABUW_RS18885	ABUW_3878	grpE	nucleotide exchange factor GrpE	CDS	2.85936	0.000670324	0.0159888	21.5408	35.3877	11.28	176.339	245.226	73.7818
ABUW_RS18890	ABUW_3879	dnaK	molecular chaperone DnaK	CDS	2.84755	0.000477611	0.014385	411.36	649.415	280.872	3391.43	4797.55	1468.26
ABUW_RS18980	ABUW_3898		GlsB/YeaQ/YmgE family stress response membrane protein	CDS	1.10423	0.00318339	0.0341749	48.988	36.2922	44.4432	55.4921	104.004	119.588
ABUW_RS19005	ABUW_3903	yidC	membrane protein insertase YidC	CDS	-1.52808	0.000574256	0.0153239	1157.53	1064.68	896.647	506.321	311.663	263.309
ABUW_RS19010	ABUW_3904	yidD	membrane protein insertion efficiency factor YidD	CDS	-1.23179	0.00276603	0.0318139	46.9034	48.7287	29.892	16.7546	18.0876	18.5992
ABUW_RS20110			hypothetical protein	CDS	-1.31217	0.00396387	0.0385961	9.26487	12.5496	12.2952	5.94134	3.82622	3.8428
ABUW_RS20120			hypothetical protein	CDS	-1.34221	0.0330541	0.124198	1.38973	2.48731	1.692	0.831787	0.869595	0.461136
ABUW_RS20145	ABUW_1183		hypothetical protein	CDS	-2.53786	0.000896984	0.0182787	57.9054	40.4754	30.7944	6.17899	2.43487	13.5267
ABUW_RS20200	ABUW_2143		hypothetical protein	CDS	2.07444	0.00104199	0.0198111	17.14	13.5672	13.6488	30.6573	92.0031	64.5591
ABUW_RS20240			hypothetical protein	CDS	1.38062	0.00184203	0.026082	5.44311	5.20075	4.2864	12.358	16.3484	10.2987
ABUW_RS20285	ABUW_2897		hypothetical protein	CDS	-2.29274	0.032771	0.123639	22.5831	1.6959	2.0304	2.02006	1.73919	1.53712
ABUW_RS20390	ABUW_1164		hypothetical protein	CDS	-1.01302	0.0130968	0.0735324	2.89527	3.27873	4.3992	1.7824	1.73919	1.69083
ABUW_RS20450	ABUW_1269		hypothetical protein	CDS	3.25435	0.00292613	0.0330041	0.347433	0.452239	0.1128	0.594134	3.30446	5.37992
ABUW_RS20475	ABUW_2443		hypothetical protein	CDS	1.63387	0.0178227	0.0879208	1.15811	2.60037	2.7072	3.20832	5.56541	11.5284
ABUW_RS20505	ABUW_1495		hypothetical protein	CDS	1.65628	0.00176678	0.0256292	1.85297	1.80896	1.3536	3.92128	5.91324	6.14848
ABUW_RS20580	ABUW_1268		hypothetical protein	CDS	2.01728	0.024009	0.104955	0.579054	0.791418	1.5792	0.712961	8.00027	3.68909
ABUW_RS20600			TIGR01244 family phosphatase	CDS	1.59116	0.00153982	0.024108	7.06446	4.29627	6.204	10.6944	18.7832	23.6717
ABUW_RS20630			hypothetical protein	CDS	-1.60309	0.0186923	0.0906309	3.01108	1.35672	1.9176	0.712961	0.869595	0.461136
ABUW_RS20655			hypothetical protein	CDS	-1.57343	0.0146313	0.0791469	3.93757	1.6959	1.4664	0.594134	0.869595	0.922272
ABUW_RS20685			hypothetical protein	CDS	-1.0073	0.0227285	0.101792	5.44311	6.4444	5.076	3.44598	2.60878	2.30568
