# Supplementary material for: Phenylacetic acid mediates Acinetobacter baumannii entry into a viable but non-culturable state
Source: Microbiology (Reading). 2026 Jan 16;172(1):001650. doi: 10.1099/mic.0.001650 (PMC12811014; doi:10.1099/mic.0.001650)
Supplement: Uncited Table S2. [file mic-172-01650-s003.xlsx]

## Sheet: H2O desiccated upregulated
Supplementary Table S2. Gene Set Enrichment Analysis (GSEA) results of the significantly regulated genes in water-desiccated or diluted M9-succinate desiccated cells in the dRNA-seq experiment. Data was obtained using FUNAGE-Pro.
ClassID	Class	Description	single_list
COG0365	eggNOG_COG	Catalyzes the conversion of acetate into acetyl-CoA (AcCoA), an essential intermediate at the junction of anabolic and catabolic pathways. AcsA undergoes a two-step reaction. In the first half reaction, AcsA combines acetate with ATP to form acetyl-adenylate (AcAMP) intermediate. In the second half reaction, it can then transfer the acetyl group from AcAMP to the sulfhydryl group of CoA, forming …	9;3/ 3;0.0000;ABUW_0175,ABUW_1574,ABUW_3781
IPR007814	IPR	1,2-phenylacetyl-CoA epoxidase, subunit A/C	9;2/ 2;0.00000;ABUW_2533,ABUW_2535
PF05138	Pfam	Phenylacetic acid catabolic protein	9;2/ 2;0.00000;ABUW_2533,ABUW_2535
IPR017639	IPR	Benzoate 1,2-dioxygenase, large subunit	9;2/ 2;0.00000;ABUW_1861,ABUW_2710
IPR002539	IPR	MaoC-like dehydratase domain	9;2/ 2;0.00000;ABUW_1676,ABUW_2536
PF01575	Pfam	MaoC like domain	9;2/ 2;0.00000;ABUW_1676,ABUW_2536
IPR004711	IPR	Benzoate transporter	9;2/ 2;0.00000;ABUW_1668,ABUW_2714
PF03594	Pfam	Benzoate membrane transport protein	9;2/ 2;0.00000;ABUW_1668,ABUW_2714
IPR003698	IPR	Lipoyl synthase	9;2/ 2;0.00000;ABUW_1228,ABUW_2132
IPR000522	IPR	ABC transporter, permease protein, BtuC-like	9;2/ 2;0.00000;ABUW_1173,ABUW_1174
PF01032	Pfam	FecCD transport family	9;2/ 2;0.00000;ABUW_1173,ABUW_1174
IPR001017	IPR	Dehydrogenase, E1 component	9;2/ 2;0.00000;ABUW_0872,ABUW_2131
PF00676	Pfam	Dehydrogenase E1 component	9;2/ 2;0.00000;ABUW_0872,ABUW_2131
IPR002020	IPR	Citrate synthase	9;2/ 2;0.00000;ABUW_0867,ABUW_3807
IPR016142	IPR	Citrate synthase-like, large alpha subdomain	9;2/ 2;0.00000;ABUW_0867,ABUW_3807
IPR016143	IPR	Citrate synthase-like, small alpha subdomain	9;2/ 2;0.00000;ABUW_0867,ABUW_3807
IPR019810	IPR	Citrate synthase active site	9;2/ 2;0.00000;ABUW_0867,ABUW_3807
IPR024176	IPR	Citrate synthase, bacterial-type	9;2/ 2;0.00000;ABUW_0867,ABUW_3807
IPR036969	IPR	Citrate synthase superfamily	9;2/ 2;0.00000;ABUW_0867,ABUW_3807
PF00285	Pfam	Citrate synthase, C-terminal domain	9;2/ 2;0.00000;ABUW_0867,ABUW_3807
IPR000760	IPR	Inositol monophosphatase-like	9;2/ 2;0.00000;ABUW_0380,ABUW_2218
IPR020550	IPR	Inositol monophosphatase, conserved site	9;2/ 2;0.00000;ABUW_0380,ABUW_2218
IPR020583	IPR	Inositol monophosphatase, metal-binding site	9;2/ 2;0.00000;ABUW_0380,ABUW_2218
PF00459	Pfam	Inositol monophosphatase family	9;2/ 2;0.00000;ABUW_0380,ABUW_2218
IPR007041	IPR	Arginine N-succinyltransferase AstA/AruG	9;2/ 2;0.00000;ABUW_0352,ABUW_2799
IPR017650	IPR	Arginine N-succinyltransferase	9;2/ 2;0.00000;ABUW_0352,ABUW_2799
PF04958	Pfam	Arginine N-succinyltransferase beta subunit	9;2/ 2;0.00000;ABUW_0352,ABUW_2799
IPR017652	IPR	Acetyl/Succinylornithine transaminase family, bacteria	9;2/ 2;0.00000;ABUW_0351,ABUW_2800
IPR026330	IPR	Succinylornithine transaminase	9;2/ 2;0.00000;ABUW_0351,ABUW_2800
IPR001347	IPR	SIS domain	9;2/ 2;0.00000;ABUW_0089,ABUW_2649
PF01380	Pfam	SIS domain	9;2/ 2;0.00000;ABUW_0089,ABUW_2649
COG3396	eggNOG_COG	Phenylacetate-CoA oxygenase	9;2/ 2;0.0000;ABUW_2533,ABUW_2535
COG4264	eggNOG_COG	IucA IucC family	9;2/ 2;0.0000;ABUW_2185,ABUW_2186
COG2030	eggNOG_COG	dehydratase	9;2/ 2;0.0000;ABUW_1676,ABUW_2536
COG3135	eggNOG_COG	benzoate transporter	9;2/ 2;0.0000;ABUW_1668,ABUW_2714
COG0320	eggNOG_COG	Catalyzes the radical-mediated insertion of two sulfur atoms into the C-6 and C-8 positions of the octanoyl moiety bound to the lipoyl domains of lipoate-dependent enzymes, thereby converting the octanoylated domains into lipoylated derivatives	9;2/ 2;0.0000;ABUW_1228,ABUW_2132
COG1473	eggNOG_COG	amidohydrolase	9;2/ 2;0.0000;ABUW_0998,ABUW_1910
operon_1152	operons	CP008706.1;ID=gene-ABUW_2523;Name=paaI1;gbkey=Gene;gene=paaI1;gene_biotype=protein_coding;locus_tag=ABUW_2523	9;13/13;0.0e+00;ABUW_2523,ABUW_2524,ABUW_2525,ABUW_2526,ABUW_2527,ABUW_2528,ABUW_2529,ABUW_2530,ABUW_2531,ABUW_2532,ABUW_2533,ABUW_2534,ABUW_2535
operon_1742	operons	CP008706.1;ID=gene-ABUW_3777;Name=ABUW_3777;gbkey=Gene;gene_biotype=protein_coding;locus_tag=ABUW_3777	9; 7/ 7;0.0e+00;ABUW_3777,ABUW_3778,ABUW_3779,ABUW_3780,ABUW_3781,ABUW_3782,ABUW_3783
GO:0019544	GO	arginine catabolic process to glutamate	9; 7/ 7;0.0e+00;ABUW_0351,ABUW_0352,ABUW_0353,ABUW_0354,ABUW_0355,ABUW_2799,ABUW_2800
GO:0019545	GO	arginine catabolic process to succinate	9; 7/ 7;0.0e+00;ABUW_0351,ABUW_0352,ABUW_0353,ABUW_0354,ABUW_0355,ABUW_2799,ABUW_2800
operon_0186	operons	CP008706.1;ID=gene-ABUW_0350;Name=gdh;gbkey=Gene;gene=gdh;gene_biotype=protein_coding;locus_tag=ABUW_0350	9; 6/ 6;0.0e+00;ABUW_0350,ABUW_0351,ABUW_0352,ABUW_0353,ABUW_0354,ABUW_0355
operon_1241	operons	CP008706.1;ID=gene-ABUW_2710;Name=benA;gbkey=Gene;gene=benA;gene_biotype=protein_coding;locus_tag=ABUW_2710	9; 5/ 5;0.0e+00;ABUW_2710,ABUW_2711,ABUW_2712,ABUW_2713,ABUW_2714
operon_1121	operons	CP008706.1;ID=gene-ABUW_2452;Name=ABUW_2452;gbkey=Gene;gene_biotype=protein_coding;locus_tag=ABUW_2452	9; 5/ 5;0.0e+00;ABUW_2452,ABUW_2453,ABUW_2454,ABUW_2455,ABUW_2456
GO:0043640	GO	benzoate catabolic process via hydroxylation	9; 5/ 5;0.0e+00;ABUW_1861,ABUW_2487,ABUW_2710,ABUW_2711,ABUW_2713
operon_0043	operons	CP008706.1;ID=gene-ABUW_0077;Name=hutU;gbkey=Gene;gene=hutU;gene_biotype=protein_coding;locus_tag=ABUW_0077	9; 5/ 5;0.0e+00;ABUW_0077,ABUW_0078,ABUW_0079,ABUW_0080,ABUW_0081
GO:0019556	GO	histidine catabolic process to glutamate and formamide	9; 5/ 5;0.0e+00;ABUW_0075,ABUW_0077,ABUW_0078,ABUW_0080,ABUW_0081
GO:0019557	GO	histidine catabolic process to glutamate and formate	9; 5/ 5;0.0e+00;ABUW_0075,ABUW_0077,ABUW_0078,ABUW_0080,ABUW_0081
operon_1757	operons	CP008706.1;ID=gene-ABUW_3806;Name=acnD;gbkey=Gene;gene=acnD;gene_biotype=protein_coding;locus_tag=ABUW_3806	9; 4/ 4;0.0e+00;ABUW_3806,ABUW_3807,ABUW_3808,ABUW_3809
GO:0062077	GO	phenylacetyl-CoA 1,2-epoxidase complex	9; 4/ 4;0.0e+00;ABUW_2531,ABUW_2533,ABUW_2534,ABUW_2535
GO:0003987	GO	acetate-CoA ligase activity	9; 4/ 4;0.0e+00;ABUW_0175,ABUW_1574,ABUW_3291,ABUW_3781
Arginine metabolism	KEYWORDS	keyword	9; 4/ 4;0.0000;ABUW_0353,ABUW_0354,ABUW_0355,ABUW_1730
operon_1143	operons	CP008706.1;ID=gene-ABUW_2510;Name=ABUW_2510;gbkey=Gene;gene_biotype=protein_coding;locus_tag=ABUW_2510	9; 3/ 3;0.0e+00;ABUW_2510,ABUW_2511,ABUW_2512
operon_1120	operons	CP008706.1;ID=gene-ABUW_2449;Name=ABUW_2449;gbkey=Gene;gene_biotype=protein_coding;locus_tag=ABUW_2449	9; 3/ 3;0.0e+00;ABUW_2449,ABUW_2450,ABUW_2451
GO:0018623	GO	benzoate 1,2-dioxygenase activity	9; 3/ 3;0.0e+00;ABUW_1861,ABUW_2710,ABUW_2711
operon_0230	operons	CP008706.1;ID=gene-ABUW_0462;Name=ABUW_0462;gbkey=Gene;gene_biotype=protein_coding;locus_tag=ABUW_0462	9; 3/ 3;0.0e+00;ABUW_0462,ABUW_0463,ABUW_0464
operon_0038	operons	CP008706.1;ID=gene-ABUW_0068;Name=ABUW_0068;gbkey=Gene;gene_biotype=protein_coding;locus_tag=ABUW_0068	9; 3/ 3;0.0e+00;ABUW_0068,ABUW_0069,ABUW_0070
operon_1421	operons	CP008706.1;ID=gene-ABUW_3057;Name=rimI;gbkey=Gene;gene=rimI;gene_biotype=protein_coding;locus_tag=ABUW_3057	9; 2/ 2;0.0e+00;ABUW_3057,ABUW_3058
operon_1290	operons	CP008706.1;ID=gene-ABUW_2799;Name=astA2;gbkey=Gene;gene=astA2;gene_biotype=protein_coding;locus_tag=ABUW_2799	9; 2/ 2;0.0e+00;ABUW_2799,ABUW_2800
operon_1242	operons	CP008706.1;ID=gene-ABUW_2715;Name=benK;gbkey=Gene;gene=benK;gene_biotype=protein_coding;locus_tag=ABUW_2715	9; 2/ 2;0.0e+00;ABUW_2715,ABUW_2716
GO:2000143	GO	negative regulation of DNA-templated transcription initiation	9; 2/ 2;0.0e+00;ABUW_2525,ABUW_3813
operon_0786	operons	CP008706.1;ID=gene-ABUW_1732;Name=ntrC;gbkey=Gene;gene=ntrC;gene_biotype=protein_coding;locus_tag=ABUW_1732	9; 2/ 2;0.0e+00;ABUW_1732,ABUW_1733
operon_0785	operons	CP008706.1;ID=gene-ABUW_1730;Name=argF;gbkey=Gene;gene=argF;gene_biotype=protein_coding;locus_tag=ABUW_1730	9; 2/ 2;0.0e+00;ABUW_1730,ABUW_1731
GO:0042925	GO	benzoate transmembrane transporter activity	9; 2/ 2;0.0e+00;ABUW_1668,ABUW_2714
GO:0016992	GO	lipoate synthase activity	9; 2/ 2;0.0e+00;ABUW_1228,ABUW_2132
operon_0513	operons	CP008706.1;ID=gene-ABUW_1113;Name=ABUW_1113;gbkey=Gene;gene_biotype=protein_coding;locus_tag=ABUW_1113	9; 2/ 2;0.0e+00;ABUW_1113,ABUW_1114
GO:0046854	GO	phosphatidylinositol phosphate biosynthetic process	9; 2/ 2;0.0e+00;ABUW_0380,ABUW_2218
GO:0046855	GO	inositol phosphate dephosphorylation	9; 2/ 2;0.0e+00;ABUW_0380,ABUW_2218
GO:0008791	GO	arginine N-succinyltransferase activity	9; 2/ 2;0.0e+00;ABUW_0352,ABUW_2799
GO:0043825	GO	succinylornithine transaminase activity	9; 2/ 2;0.0e+00;ABUW_0351,ABUW_2800
operon_0097	operons	CP008706.1;ID=gene-ABUW_0183;Name=ABUW_0183;gbkey=Gene;gene_biotype=protein_coding;locus_tag=ABUW_0183	9; 2/ 2;0.0e+00;ABUW_0183,ABUW_0184
operon_0042	operons	CP008706.1;ID=gene-ABUW_0075;Name=hutC;gbkey=Gene;gene=hutC;gene_biotype=protein_coding;locus_tag=ABUW_0075	9; 2/ 2;0.0e+00;ABUW_0075,ABUW_0076
GO:0010124	GO	phenylacetate catabolic process	7;12/16;2.9e-10;ABUW_2525,ABUW_2526,ABUW_2527,ABUW_2528,ABUW_2529,ABUW_2530,ABUW_2531,ABUW_2532,ABUW_2533,ABUW_2534,ABUW_2535,ABUW_2536
operon_0544	operons	CP008706.1;ID=gene-ABUW_1172;Name=ABUW_1172;gbkey=Gene;gene_biotype=protein_coding;locus_tag=ABUW_1172	5; 5/ 6;4.8e-07;ABUW_1173,ABUW_1174,ABUW_1175,ABUW_1176,ABUW_1177
operon_0772	operons	CP008706.1;ID=gene-ABUW_1709;Name=moaA;gbkey=Gene;gene=moaA;gene_biotype=protein_coding;locus_tag=ABUW_1709	4; 4/ 5;5.7e-06;ABUW_1710,ABUW_1711,ABUW_1712,ABUW_1713
00360 Phenylalanine metabolism [PATH:ko00360]	KEGG	ko00360	3;9/14;1.6e-06;ABUW_2526,ABUW_2527,ABUW_2529,ABUW_2531,ABUW_2532,ABUW_2533,ABUW_2534,ABUW_2535,ABUW_2536
operon_0656	operons	CP008706.1;ID=gene-ABUW_1506;Name=irlR;gbkey=Gene;gene=irlR;gene_biotype=protein_coding;locus_tag=ABUW_1506	3; 5/ 7;3.0e-06;ABUW_1508,ABUW_1509,ABUW_1510,ABUW_1511,ABUW_1512
operon_0969	operons	CP008706.1;ID=gene-ABUW_2126;Name=ABUW_2126;gbkey=Gene;gene_biotype=protein_coding;locus_tag=ABUW_2126	3; 4/ 6;2.9e-05;ABUW_2128,ABUW_2129,ABUW_2130,ABUW_2131
operon_1276	operons	CP008706.1;ID=gene-ABUW_2767;Name=ABUW_2767;gbkey=Gene;gene_biotype=protein_coding;locus_tag=ABUW_2767	3; 3/ 4;6.2e-05;ABUW_2767,ABUW_2768,ABUW_2769
operon_1263	operons	CP008706.1;ID=gene-ABUW_2743;Name=ABUW_2743;gbkey=Gene;gene_biotype=protein_coding;locus_tag=ABUW_2743	3; 3/ 4;6.2e-05;ABUW_2744,ABUW_2745,ABUW_2746
00340 Histidine metabolism [PATH:ko00340]	KEGG	ko00340	2;8/14;1.5e-05;ABUW_0077,ABUW_0078,ABUW_0080,ABUW_0249,ABUW_1182,ABUW_2746,ABUW_3247,ABUW_3531
operon_0546	operons	CP008706.1;ID=gene-ABUW_1180;Name=basE;gbkey=Gene;gene=basE;gene_biotype=protein_coding;locus_tag=ABUW_1180	2; 5/ 9;2.9e-05;ABUW_1181,ABUW_1182,ABUW_1183,ABUW_1184,ABUW_1185
GO:0019629	GO	propionate catabolic process, 2-methylcitrate cycle	2; 3/ 4;7.4e-04;ABUW_1593,ABUW_3806,ABUW_3808
GO:0006085	GO	acetyl-CoA biosynthetic process	2; 3/ 4;7.4e-04;ABUW_1574,ABUW_3395,ABUW_3781
Acetylation	KEYWORDS	keyword	2; 3/ 4;0.0014;ABUW_0175,ABUW_1574,ABUW_3781
operon_1760	operons	CP008706.1;ID=gene-ABUW_3812;Name=lldD;gbkey=Gene;gene=lldD;gene_biotype=protein_coding;locus_tag=ABUW_3812	2; 2/ 3;6.1e-04;ABUW_3813,ABUW_3814
operon_1641	operons	CP008706.1;ID=gene-ABUW_3531;Name=hisIE;gbkey=Gene;gene=hisIE;gene_biotype=protein_coding;locus_tag=ABUW_3531	2; 2/ 3;6.1e-04;ABUW_3531,ABUW_3532
operon_1450	operons	CP008706.1;ID=gene-ABUW_3114;Name=scpA;gbkey=Gene;gene=scpA;gene_biotype=protein_coding;locus_tag=ABUW_3114	2; 2/ 3;6.1e-04;ABUW_3114,ABUW_3115
operon_0754	operons	CP008706.1;ID=gene-ABUW_1675;Name=ABUW_1675;gbkey=Gene;gene_biotype=protein_coding;locus_tag=ABUW_1675	2; 2/ 3;6.1e-04;ABUW_1676,ABUW_1677
operon_0658	operons	CP008706.1;ID=gene-ABUW_1515;Name=ABUW_1515;gbkey=Gene;gene_biotype=protein_coding;locus_tag=ABUW_1515	2; 2/ 3;6.1e-04;ABUW_1516,ABUW_1517
operon_0451	operons	CP008706.1;ID=gene-ABUW_0986;Name=ABUW_0986;gbkey=Gene;gene_biotype=protein_coding;locus_tag=ABUW_0986	2; 2/ 3;6.1e-04;ABUW_0986,ABUW_0988
operon_0249	operons	CP008706.1;ID=gene-ABUW_0505;Name=ABUW_0505;gbkey=Gene;gene_biotype=protein_coding;locus_tag=ABUW_0505	2; 2/ 3;6.1e-04;ABUW_0506,ABUW_0507
operon_0032	operons	CP008706.1;ID=gene-ABUW_0059;Name=purC;gbkey=Gene;gene=purC;gene_biotype=protein_coding;locus_tag=ABUW_0059	2; 2/ 3;6.1e-04;ABUW_0059,ABUW_0060
00650 Butanoate metabolism [PATH:ko00650]	KEGG	ko00650	1;8/23;1.1e-03;ABUW_0069,ABUW_0175,ABUW_1574,ABUW_2528,ABUW_3216,ABUW_3356,ABUW_3778,ABUW_3781
IPR000873	IPR	AMP-dependent synthetase/ligase domain	1;7/16;0.00042;ABUW_0175,ABUW_1170,ABUW_1574,ABUW_2450,ABUW_2526,ABUW_3291,ABUW_3781
IPR045851	IPR	AMP-binding enzyme, C-terminal domain superfamily	1;7/16;0.00042;ABUW_0175,ABUW_1170,ABUW_1574,ABUW_2450,ABUW_2526,ABUW_3291,ABUW_3781
PF00501	Pfam	AMP-binding enzyme	1;7/16;0.00035;ABUW_0175,ABUW_1170,ABUW_1574,ABUW_2450,ABUW_2526,ABUW_3291,ABUW_3781
00330 Arginine and proline metabolism [PATH:ko00330]	KEGG	ko00330	1;7/15;2.7e-04;ABUW_0351,ABUW_0352,ABUW_0353,ABUW_0354,ABUW_0355,ABUW_2799,ABUW_2800
IPR020845	IPR	AMP-binding, conserved site	1;6/14;0.00113;ABUW_0175,ABUW_1170,ABUW_1574,ABUW_2450,ABUW_3291,ABUW_3781
IPR025110	IPR	AMP-binding enzyme, C-terminal domain	1;6/14;0.00113;ABUW_0175,ABUW_1170,ABUW_1574,ABUW_2450,ABUW_3291,ABUW_3781
PF13193	Pfam	AMP-binding enzyme C-terminal domain	1;6/14;0.00094;ABUW_0175,ABUW_1170,ABUW_1574,ABUW_2450,ABUW_3291,ABUW_3781
00640 Propanoate metabolism [PATH:ko00640]	KEGG	ko00640	1;6/13;6.0e-04;ABUW_2530,ABUW_3115,ABUW_3783,ABUW_3806,ABUW_3807,ABUW_3808
IPR042099	IPR	ANL, N-terminal domain	1;5/12;0.00320;ABUW_0175,ABUW_1574,ABUW_2526,ABUW_3291,ABUW_3781
COG1024	eggNOG_COG	Enoyl-CoA hydratase	1;5/11;0.0018;ABUW_2454,ABUW_2529,ABUW_2530,ABUW_3778,ABUW_3779
IPR014748	IPR	Enoyl-CoA hydratase, C-terminal	1;5/ 9;0.00044;ABUW_2454,ABUW_2529,ABUW_2530,ABUW_3778,ABUW_3779
IPR018376	IPR	Enoyl-CoA hydratase/isomerase, conserved site	1;4/ 8;0.00269;ABUW_2454,ABUW_2530,ABUW_3778,ABUW_3779
00785 Lipoic acid metabolism [PATH:ko00785]	KEGG	ko00785	1;3/ 5;1.8e-03;ABUW_1228,ABUW_1677,ABUW_2132
00997 Biosynthesis of various other secondary metabolites [PATH:ko00997]	KEGG	ko00997	1;2/ 3;2.8e-03;ABUW_2185,ABUW_2186
IPR034904	IPR	Fe-S cluster assembly domain superfamily	1;2/ 3;0.00411;ABUW_2532,ABUW_2917
IPR007310	IPR	Aerobactin siderophore biosynthesis, IucA/IucC, N-terminal	1;2/ 3;0.00411;ABUW_2185,ABUW_2186
IPR022770	IPR	Aerobactin siderophore biosynthesis IucA/IucC-like, C-terminal	1;2/ 3;0.00411;ABUW_2185,ABUW_2186
IPR037455	IPR	Aerobactin siderophore biosynthesis, IucA/IucC-like	1;2/ 3;0.00411;ABUW_2185,ABUW_2186
IPR001453	IPR	MoaB/Mog domain	1;2/ 3;0.00411;ABUW_1712,ABUW_1713
IPR036425	IPR	MoaB/Mog-like domain superfamily	1;2/ 3;0.00411;ABUW_1712,ABUW_1713
IPR037294	IPR	ABC transporter, BtuC-like	1;2/ 3;0.00411;ABUW_1173,ABUW_1174
IPR017439	IPR	Amidohydrolase	1;2/ 3;0.00411;ABUW_0998,ABUW_1910
IPR002792	IPR	TRAM domain	1;2/ 3;0.00411;ABUW_0464,ABUW_3303
IPR004636	IPR	Acetylornithine/Succinylornithine transaminase family	1;2/ 3;0.00411;ABUW_0351,ABUW_2800
IPR046348	IPR	SIS domain superfamily	1;2/ 3;0.00411;ABUW_0089,ABUW_2649
IPR000361	IPR	FeS cluster biogenesis	1;2/ 3;0.00411;ABUW_0011,ABUW_2917
IPR035903	IPR	HesB-like domain superfamily	1;2/ 3;0.00411;ABUW_0011,ABUW_2917
PF04183	Pfam	IucA / IucC family	1;2/ 3;0.00364;ABUW_2185,ABUW_2186
PF06276	Pfam	Ferric iron reductase FhuF-like transporter	1;2/ 3;0.00364;ABUW_2185,ABUW_2186
PF00994	Pfam	Probable molybdopterin binding domain	1;2/ 3;0.00364;ABUW_1712,ABUW_1713
PF01521	Pfam	Iron-sulphur cluster biosynthesis	1;2/ 3;0.00364;ABUW_0011,ABUW_2917
COG4638	eggNOG_COG	Rieske (2fe-2S)	1;2/ 3;0.0036;ABUW_1861,ABUW_2710
GO:0004300	GO	enoyl-CoA hydratase activity	1; 5/10;1.0e-03;ABUW_2454,ABUW_2529,ABUW_2530,ABUW_2536,ABUW_3779
GO:0140359	GO	ABC-type transporter activity	1; 3/ 6;5.7e-03;ABUW_1184,ABUW_1185,ABUW_1247
operon_1534	operons	CP008706.1;ID=gene-ABUW_3302;Name=relA;gbkey=Gene;gene=relA;gene_biotype=protein_coding;locus_tag=ABUW_3302	1; 2/ 4;2.1e-03;ABUW_3302,ABUW_3303
operon_0019	operons	CP008706.1;ID=gene-ABUW_0034;Name=ABUW_0034;gbkey=Gene;gene_biotype=protein_coding;locus_tag=ABUW_0034	1; 2/ 4;2.1e-03;ABUW_0036,ABUW_0037
operon_0001	operons	CP008706.1;ID=gene-ABUW_0002;Name=dnaN;gbkey=Gene;gene=dnaN;gene_biotype=protein_coding;locus_tag=ABUW_0002	1; 2/ 4;2.1e-03;ABUW_0004,ABUW_0005
GO:0019679	GO	propionate metabolic process, methylcitrate cycle	1; 2/ 3;4.6e-03;ABUW_3806,ABUW_3807
GO:0006574	GO	valine catabolic process	1; 2/ 3;4.6e-03;ABUW_3782,ABUW_3783
GO:0031956	GO	medium-chain fatty acid-CoA ligase activity	1; 2/ 3;4.6e-03;ABUW_2450,ABUW_3291
GO:0003994	GO	aconitate hydratase activity	1; 2/ 3;4.6e-03;ABUW_1593,ABUW_3806
GO:0047780	GO	citrate dehydratase activity	1; 2/ 3;4.6e-03;ABUW_1593,ABUW_3806
GO:0045121	GO	membrane raft	1; 2/ 3;4.6e-03;ABUW_1574,ABUW_3781
GO:0009249	GO	protein lipoylation	1; 2/ 3;4.6e-03;ABUW_1228,ABUW_2132
GO:0043023	GO	ribosomal large subunit binding	1; 2/ 3;4.6e-03;ABUW_0501,ABUW_1749
GO:0009408	GO	response to heat	1; 2/ 3;4.6e-03;ABUW_0037,ABUW_0501
GO:0009330	GO	DNA topoisomerase type II (double strand cut, ATP-hydrolyzing) complex	1; 2/ 3;4.6e-03;ABUW_0004,ABUW_0960
Acetoin catabolism	KEYWORDS	keyword	1; 2/ 3;0.0096;ABUW_2130,ABUW_2131
IPR009057	IPR	Homeobox-like domain superfamily	0;8/43;0.04519;ABUW_0639,ABUW_1731,ABUW_1732,ABUW_2091,ABUW_2451,ABUW_3203,ABUW_3565,ABUW_3858
IPR015421	IPR	Pyridoxal phosphate-dependent transferase, major domain	0;7/34;0.03407;ABUW_0351,ABUW_1182,ABUW_1346,ABUW_2800,ABUW_3120,ABUW_3247,ABUW_3810
IPR015424	IPR	Pyridoxal phosphate-dependent transferase	0;7/34;0.03407;ABUW_0351,ABUW_1182,ABUW_1346,ABUW_2800,ABUW_3120,ABUW_3247,ABUW_3810
IPR029045	IPR	ClpP/crotonase-like domain superfamily	0;7/24;0.00619;ABUW_2453,ABUW_2454,ABUW_2529,ABUW_2530,ABUW_3274,ABUW_3778,ABUW_3779
00362 Benzoate degradation [PATH:ko00362]	KEGG	ko00362	0;7/22;2.8e-03;ABUW_1861,ABUW_1875,ABUW_2487,ABUW_2710,ABUW_2711,ABUW_2712,ABUW_2713
IPR015422	IPR	Pyridoxal phosphate-dependent transferase, small domain	0;6/28;0.03568;ABUW_0351,ABUW_1346,ABUW_2800,ABUW_3120,ABUW_3247,ABUW_3810
IPR016161	IPR	Aldehyde/histidinol dehydrogenase	0;6/26;0.02638;ABUW_0353,ABUW_1111,ABUW_1621,ABUW_2536,ABUW_2794,ABUW_3783
IPR015590	IPR	Aldehyde dehydrogenase domain	0;6/25;0.02130;ABUW_0353,ABUW_1111,ABUW_1621,ABUW_2536,ABUW_2794,ABUW_3783
IPR016162	IPR	Aldehyde dehydrogenase, N-terminal	0;6/25;0.02130;ABUW_0353,ABUW_1111,ABUW_1621,ABUW_2536,ABUW_2794,ABUW_3783
IPR016163	IPR	Aldehyde dehydrogenase, C-terminal	0;6/25;0.02130;ABUW_0353,ABUW_1111,ABUW_1621,ABUW_2536,ABUW_2794,ABUW_3783
PF00171	Pfam	Aldehyde dehydrogenase family	0;6/25;0.02034;ABUW_0353,ABUW_1111,ABUW_1621,ABUW_2536,ABUW_2794,ABUW_3783
COG2814	eggNOG_COG	Major facilitator Superfamily	0;5/21;0.0462;ABUW_0196,ABUW_1855,ABUW_2628,ABUW_2715,ABUW_3213
00020 Citrate cycle (TCA cycle) [PATH:ko00020]	KEGG	ko00020	0;5/19;2.0e-02;ABUW_0255,ABUW_0867,ABUW_0872,ABUW_1593,ABUW_3397
PF00106	Pfam	short chain dehydrogenase	0;5/15;0.00724;ABUW_0260,ABUW_1572,ABUW_2713,ABUW_2768,ABUW_3311
IPR007197	IPR	Radical SAM	0;5/14;0.00570;ABUW_0464,ABUW_1228,ABUW_2132,ABUW_3120,ABUW_3380
PF04055	Pfam	Radical SAM superfamily	0;5/14;0.00502;ABUW_0464,ABUW_1228,ABUW_2132,ABUW_3120,ABUW_3380
IPR001753	IPR	Enoyl-CoA hydratase/isomerase	0;5/13;0.00411;ABUW_2454,ABUW_2529,ABUW_2530,ABUW_3778,ABUW_3779
PF00378	Pfam	Enoyl-CoA hydratase/isomerase	0;5/13;0.00364;ABUW_2454,ABUW_2529,ABUW_2530,ABUW_3778,ABUW_3779
PF00392	Pfam	Bacterial regulatory proteins, gntR family	0;4/18;0.04984;ABUW_0075,ABUW_1346,ABUW_3809,ABUW_3813
IPR029510	IPR	Aldehyde dehydrogenase, glutamic acid active site	0;4/16;0.03490;ABUW_0353,ABUW_1111,ABUW_1621,ABUW_2794
IPR016160	IPR	Aldehyde dehydrogenase, cysteine active site	0;4/15;0.02847;ABUW_0353,ABUW_1111,ABUW_1621,ABUW_3783
IPR006089	IPR	Acyl-CoA dehydrogenase, conserved site	0;4/14;0.02130;ABUW_0481,ABUW_2452,ABUW_3214,ABUW_3780
IPR000485	IPR	AsnC-type HTH domain	0;4/12;0.01263;ABUW_1112,ABUW_1755,ABUW_3790,ABUW_3809
IPR029061	IPR	Thiamin diphosphate-binding fold	0;4/11;0.01010;ABUW_0872,ABUW_1113,ABUW_2130,ABUW_2131
IPR006638	IPR	Elp3/MiaA/NifB-like, radical SAM core domain	0;4/11;0.01010;ABUW_0464,ABUW_1228,ABUW_2132,ABUW_3120
IPR029069	IPR	HotDog domain superfamily	0;3/11;0.03620;ABUW_1676,ABUW_2523,ABUW_2536
IPR019887	IPR	Transcription regulator AsnC/Lrp, ligand binding domain	0;3/11;0.03620;ABUW_1112,ABUW_1755,ABUW_3790
IPR019888	IPR	Transcription regulator AsnC-like	0;3/11;0.03620;ABUW_1112,ABUW_1755,ABUW_3790
IPR029062	IPR	Class I glutamine amidotransferase-like	0;3/11;0.03620;ABUW_0249,ABUW_0711,ABUW_3755
PF01037	Pfam	Lrp/AsnC ligand binding domain	0;3/11;0.03603;ABUW_1112,ABUW_1755,ABUW_3790
IPR004746	IPR	Major facilitator superfamily, aromatic acid:H+ symporter family	0;3/ 8;0.01410;ABUW_2628,ABUW_2715,ABUW_3213
IPR019885	IPR	Transcription regulator HTH, AsnC-type, conserved site	0;3/ 8;0.01410;ABUW_1112,ABUW_1755,ABUW_3790
IPR005814	IPR	Aminotransferase class-III	0;3/ 8;0.01410;ABUW_0351,ABUW_2800,ABUW_3120
PF00202	Pfam	Aminotransferase class-III	0;3/ 8;0.01394;ABUW_0351,ABUW_2800,ABUW_3120
IPR008920	IPR	Transcription regulator FadR/GntR, C-terminal	0;2/ 7;0.04738;ABUW_3809,ABUW_3813
IPR009078	IPR	Ferritin-like superfamily	0;2/ 7;0.04738;ABUW_2533,ABUW_2535
IPR006058	IPR	2Fe-2S ferredoxin, iron-sulphur binding site	0;2/ 7;0.04738;ABUW_2531,ABUW_2712
IPR015881	IPR	Aromatic-ring-hydroxylating dioxygenase, 2Fe-2S-binding site	0;2/ 7;0.04738;ABUW_1861,ABUW_2710
IPR017926	IPR	Glutamine amidotransferase	0;2/ 7;0.04738;ABUW_0249,ABUW_3755
PF00364	Pfam	Biotin-requiring enzyme	0;2/ 7;0.04676;ABUW_2129,ABUW_2455
PF00117	Pfam	Glutamine amidotransferase class-I	0;2/ 7;0.04676;ABUW_0249,ABUW_3755
IPR011711	IPR	GntR, C-terminal	0;2/ 6;0.03407;ABUW_3809,ABUW_3813
IPR012347	IPR	Ferritin-like	0;2/ 6;0.03407;ABUW_2533,ABUW_2535
IPR036640	IPR	ABC transporter type 1, transmembrane domain superfamily	0;2/ 6;0.03407;ABUW_1184,ABUW_1185
IPR020946	IPR	Flavin monooxygenase-like	0;2/ 6;0.03407;ABUW_0433,ABUW_2767
PF07729	Pfam	FCD domain	0;2/ 6;0.03183;ABUW_3809,ABUW_3813
PF00743	Pfam	Flavin-binding monooxygenase-like	0;2/ 6;0.03183;ABUW_0433,ABUW_2767
01053 Biosynthesis of siderophore group nonribosomal peptides [PATH:ko01053]	KEGG	ko01053	0;2/ 5;2.0e-02;ABUW_1170,ABUW_1181
COG0654	eggNOG_COG	COG0654 2-polyprenyl-6-methoxyphenol hydroxylase and related FAD-dependent oxidoreductases	0;2/ 5;0.0228;ABUW_2487,ABUW_3530
COG1522	eggNOG_COG	sequence-specific DNA binding	0;2/ 5;0.0228;ABUW_1112,ABUW_1755
IPR001709	IPR	Flavoprotein pyridine nucleotide cytochrome reductase	0;2/ 5;0.02115;ABUW_2531,ABUW_2712
IPR002938	IPR	FAD-binding domain	0;2/ 5;0.02115;ABUW_2487,ABUW_3530
IPR001663	IPR	Aromatic-ring-hydroxylating dioxygenase, alpha subunit	0;2/ 5;0.02115;ABUW_1861,ABUW_2710
IPR015879	IPR	Aromatic-ring-hydroxylating dioxygenase, alpha subunit, C-terminal domain	0;2/ 5;0.02115;ABUW_1861,ABUW_2710
IPR011527	IPR	ABC transporter type 1, transmembrane domain	0;2/ 5;0.02115;ABUW_1184,ABUW_1185
IPR002933	IPR	Peptidase M20	0;2/ 5;0.02115;ABUW_0998,ABUW_1910
IPR011650	IPR	Peptidase M20, dimerisation domain	0;2/ 5;0.02115;ABUW_0998,ABUW_1910
IPR005475	IPR	Transketolase-like, pyrimidine-binding domain	0;2/ 5;0.02115;ABUW_0872,ABUW_2130
IPR006171	IPR	TOPRIM domain	0;2/ 5;0.02115;ABUW_0004,ABUW_3088
PF01494	Pfam	FAD binding domain	0;2/ 5;0.01917;ABUW_2487,ABUW_3530
PF00848	Pfam	Ring hydroxylating alpha subunit (catalytic domain)	0;2/ 5;0.01917;ABUW_1861,ABUW_2710
PF01546	Pfam	Peptidase family M20/M25/M40	0;2/ 5;0.01917;ABUW_0998,ABUW_1910
PF07687	Pfam	Peptidase dimerisation domain	0;2/ 5;0.01917;ABUW_0998,ABUW_1910
PF02779	Pfam	Transketolase, pyrimidine binding domain	0;2/ 5;0.01917;ABUW_0872,ABUW_2130
COG1132	eggNOG_COG	(ABC) transporter	0;2/ 4;0.0120;ABUW_1184,ABUW_1185
IPR011763	IPR	Acetyl-coenzyme A carboxyltransferase, C-terminal	0;2/ 4;0.01122;ABUW_2453,ABUW_3274
IPR001030	IPR	Aconitase/3-isopropylmalate dehydratase large subunit, alpha/beta/alpha domain	0;2/ 4;0.01122;ABUW_1593,ABUW_3806
IPR015928	IPR	Aconitase/3-isopropylmalate dehydratase, swivel	0;2/ 4;0.01122;ABUW_1593,ABUW_3806
IPR015931	IPR	Aconitase/3-isopropylmalate dehydratase large subunit, alpha/beta/alpha, subdomain 1/3	0;2/ 4;0.01122;ABUW_1593,ABUW_3806
IPR036008	IPR	Aconitase, iron-sulfur domain	0;2/ 4;0.01122;ABUW_1593,ABUW_3806
IPR036264	IPR	Bacterial exopeptidase dimerisation domain	0;2/ 4;0.01122;ABUW_0998,ABUW_1910
IPR004360	IPR	Glyoxalase/fosfomycin resistance/dioxygenase domain	0;2/ 4;0.01122;ABUW_0066,ABUW_0068
IPR029068	IPR	Glyoxalase/Bleomycin resistance protein/Dihydroxybiphenyl dioxygenase	0;2/ 4;0.01122;ABUW_0066,ABUW_0068
IPR037523	IPR	Vicinal oxygen chelate (VOC) domain	0;2/ 4;0.01122;ABUW_0066,ABUW_0068
IPR000639	IPR	Epoxide hydrolase-like	0;2/ 4;0.01122;ABUW_0012,ABUW_3388
IPR013760	IPR	DNA topoisomerase, type IIA-like domain superfamily	0;2/ 4;0.01122;ABUW_0004,ABUW_0960
PF00330	Pfam	Aconitase family (aconitate hydratase)	0;2/ 4;0.01077;ABUW_1593,ABUW_3806
PF00903	Pfam	Glyoxalase/Bleomycin resistance protein/Dioxygenase superfamily	0;2/ 4;0.01077;ABUW_0066,ABUW_0068
I	COG	METABOLISM; Lipid transport and metabolism	0;18/85;0.024;ABUW_0175,ABUW_0481,ABUW_1574,ABUW_1676,ABUW_2452,ABUW_2453,ABUW_2454,ABUW_2455,ABUW_2527,ABUW_2528,ABUW_2529,ABUW_2530,ABUW_3214,ABUW_3388,ABUW_3778,ABUW_3779,ABUW_3780,ABUW_3781
GO:0051539	GO	4 iron, 4 sulfur cluster binding	0;11/59;3.2e-02;ABUW_0299,ABUW_0464,ABUW_1228,ABUW_1593,ABUW_2132,ABUW_2917,ABUW_3120,ABUW_3303,ABUW_3380,ABUW_3397,ABUW_3806
4Fe-4S	KEYWORDS	keyword	0;10/46;0.0322;ABUW_0299,ABUW_0464,ABUW_1228,ABUW_1593,ABUW_2132,ABUW_2917,ABUW_3303,ABUW_3380,ABUW_3397,ABUW_3806
GO:0005506	GO	iron ion binding	0; 7/29;2.1e-02;ABUW_0011,ABUW_0080,ABUW_1861,ABUW_2710,ABUW_2917,ABUW_3120,ABUW_3303
GO:0006099	GO	tricarboxylic acid cycle	0; 6/23;2.0e-02;ABUW_0867,ABUW_0872,ABUW_1593,ABUW_3397,ABUW_3806,ABUW_3807
GO:0045893	GO	positive regulation of DNA-templated transcription	0; 5/22;4.1e-02;ABUW_1132,ABUW_2091,ABUW_3209,ABUW_3565,ABUW_3576
GO:0055072	GO	iron ion homeostasis	0; 5/18;2.1e-02;ABUW_1173,ABUW_1174,ABUW_1175,ABUW_1176,ABUW_1177
GO:0006635	GO	fatty acid beta-oxidation	0; 4/14;2.4e-02;ABUW_2454,ABUW_2528,ABUW_2529,ABUW_2530
GO:0003995	GO	acyl-CoA dehydrogenase activity	0; 4/14;2.4e-02;ABUW_0481,ABUW_2452,ABUW_3214,ABUW_3780
GO:0033539	GO	fatty acid beta-oxidation using acyl-CoA dehydrogenase	0; 4/13;2.1e-02;ABUW_0481,ABUW_2452,ABUW_3214,ABUW_3780
operon_0994	operons	CP008706.1;ID=gene-ABUW_2178;Name=ABUW_2178;gbkey=Gene;gene_biotype=protein_coding;locus_tag=ABUW_2178	0; 4/12;1.8e-03;ABUW_2183,ABUW_2184,ABUW_2185,ABUW_2186
GO:0006631	GO	fatty acid metabolic process	0; 4/11;1.1e-02;ABUW_1676,ABUW_2450,ABUW_3291,ABUW_3779
GO:0000105	GO	histidine biosynthetic process	0; 4/11;1.1e-02;ABUW_0249,ABUW_2746,ABUW_3247,ABUW_3531
GO:0030435	GO	sporulation resulting in formation of a cellular spore	0; 3/10;3.2e-02;ABUW_2452,ABUW_3214,ABUW_3780
Carbohydrate metabolism	KEYWORDS	keyword	0; 3/ 9;0.0476;ABUW_1721,ABUW_2649,ABUW_3231
GO:0006777	GO	Mo-molybdopterin cofactor biosynthetic process	0; 3/ 7;1.1e-02;ABUW_1711,ABUW_1712,ABUW_1713
operon_0838	operons	CP008706.1;ID=gene-ABUW_1857;Name=ABUW_1857;gbkey=Gene;gene_biotype=protein_coding;locus_tag=ABUW_1857	0; 2/ 9;2.9e-02;ABUW_1857,ABUW_1861
operon_1650	operons	CP008706.1;ID=gene-ABUW_3564;Name=alkB;gbkey=Gene;gene=alkB;gene_biotype=protein_coding;locus_tag=ABUW_3564	0; 2/ 6;8.5e-03;ABUW_3564,ABUW_3565
operon_1504	operons	CP008706.1;ID=gene-ABUW_3233;Name=fghA;gbkey=Gene;gene=fghA;gene_biotype=protein_coding;locus_tag=ABUW_3233	0; 2/ 6;8.5e-03;ABUW_3236,ABUW_3237
operon_0573	operons	CP008706.1;ID=gene-ABUW_1243;Name=mltB;gbkey=Gene;gene=mltB;gene_biotype=protein_coding;locus_tag=ABUW_1243	0; 2/ 6;8.5e-03;ABUW_1247,ABUW_1248
GO:0019290	GO	siderophore biosynthetic process	0; 2/ 6;3.6e-02;ABUW_2185,ABUW_2186
GO:0000987	GO	cis-regulatory region sequence-specific DNA binding	0; 2/ 6;3.6e-02;ABUW_2091,ABUW_3813
GO:0008800	GO	beta-lactamase activity	0; 2/ 6;3.6e-02;ABUW_1070,ABUW_1677
GO:0004499	GO	N,N-dimethylaniline monooxygenase activity	0; 2/ 6;3.6e-02;ABUW_0433,ABUW_2767
GO:0006629	GO	lipid metabolic process	0; 2/ 6;3.6e-02;ABUW_0260,ABUW_2195
GO:0016765	GO	transferase activity, transferring alkyl or aryl (other than methyl) groups	0; 2/ 6;3.6e-02;ABUW_0068,ABUW_1181
GO:1902494	GO	catalytic complex	0; 2/ 5;2.3e-02;ABUW_2529,ABUW_2530
GO:0016881	GO	acid-amino acid ligase activity	0; 2/ 5;2.3e-02;ABUW_2185,ABUW_2186
GO:0009399	GO	nitrogen fixation	0; 2/ 5;2.3e-02;ABUW_1732,ABUW_1733
GO:0030976	GO	thiamine pyrophosphate binding	0; 2/ 5;2.3e-02;ABUW_0872,ABUW_1113
GO:0006593	GO	ornithine catabolic process	0; 2/ 5;2.3e-02;ABUW_0351,ABUW_2800
GO:0043683	GO	type IV pilus assembly	0; 2/ 5;2.3e-02;ABUW_0292,ABUW_3379
GO:0016836	GO	hydro-lyase activity	0; 2/ 5;2.3e-02;ABUW_0070,ABUW_3806
GO:0006265	GO	DNA topological change	0; 2/ 5;2.3e-02;ABUW_0004,ABUW_0960
GO:0045150	GO	acetoin catabolic process	0; 2/ 4;1.3e-02;ABUW_2130,ABUW_2131
GO:0034605	GO	cellular response to heat	0; 2/ 4;1.3e-02;ABUW_1749,ABUW_2737
GO:0097367	GO	carbohydrate derivative binding	0; 2/ 4;1.3e-02;ABUW_0089,ABUW_2649
GO:0006572	GO	tyrosine catabolic process	0; 2/ 4;1.3e-02;ABUW_0066,ABUW_0069

## Sheet: H2O desiccated downregulated
Supplementary Table S2. Gene Set Enrichment Analysis (GSEA) results of the significantly regulated genes in water-desiccated or diluted M9-succinate desiccated cells in the dRNA-seq experiment. Data was obtained using FUNAGE-Pro.
ClassID	Class	Description	single_list
operon_1084	operons	CP008706.1;ID=gene-ABUW_2379;Name=tauD;gbkey=Gene;gene=tauD;gene_biotype=protein_coding;locus_tag=ABUW_2379	9;4/ 4;0.0e+00;ABUW_2379,ABUW_2380,ABUW_2381,ABUW_2382
operon_0635	operons	CP008706.1;ID=gene-ABUW_1467;Name=ABUW_1467;gbkey=Gene;gene_biotype=protein_coding;locus_tag=ABUW_1467	9;4/ 4;0.0e+00;ABUW_1467,ABUW_1468,ABUW_1469,ABUW_1470
operon_1537	operons	CP008706.1;ID=gene-ABUW_3312;Name=pntB;gbkey=Gene;gene=pntB;gene_biotype=protein_coding;locus_tag=ABUW_3312	9;3/ 3;0.0e+00;ABUW_3312,ABUW_3313,ABUW_3314
operon_1770	operons	CP008706.1;ID=gene-ABUW_3842;Name=ABUW_3842;gbkey=Gene;gene_biotype=protein_coding;locus_tag=ABUW_3842	9;2/ 2;0.0e+00;ABUW_3842,ABUW_3843
operon_1731	operons	CP008706.1;ID=gene-ABUW_3752;Name=ABUW_3752;gbkey=Gene;gene_biotype=protein_coding;locus_tag=ABUW_3752	9;2/ 2;0.0e+00;ABUW_3752,ABUW_3753
operon_1653	operons	CP008706.1;ID=gene-ABUW_3572;Name=fadB;gbkey=Gene;gene=fadB;gene_biotype=protein_coding;locus_tag=ABUW_3572	9;2/ 2;0.0e+00;ABUW_3572,ABUW_3573
IPR003369	IPR	Sec-independent protein translocase protein TatA/B/E	9;2/ 2;0.0e+00;ABUW_3411,ABUW_3412
PF02416	Pfam	mttA/Hcf106 family	9;2/ 2;0.0e+00;ABUW_3411,ABUW_3412
operon_1573	operons	CP008706.1;ID=gene-ABUW_3393;Name=eda;gbkey=Gene;gene=eda;gene_biotype=protein_coding;locus_tag=ABUW_3393	9;2/ 2;0.0e+00;ABUW_3393,ABUW_3394
operon_1282	operons	CP008706.1;ID=gene-ABUW_2787;Name=ABUW_2787;gbkey=Gene;gene_biotype=protein_coding;locus_tag=ABUW_2787	9;2/ 2;0.0e+00;ABUW_2787,ABUW_2788
operon_1233	operons	CP008706.1;ID=gene-ABUW_2698;Name=ABUW_2698;gbkey=Gene;gene_biotype=protein_coding;locus_tag=ABUW_2698	9;2/ 2;0.0e+00;ABUW_2698,ABUW_2699
operon_1099	operons	CP008706.1;ID=gene-ABUW_2416;Name=ABUW_2416;gbkey=Gene;gene_biotype=protein_coding;locus_tag=ABUW_2416	9;2/ 2;0.0e+00;ABUW_2416,ABUW_2417
operon_1075	operons	CP008706.1;ID=gene-ABUW_2366;Name=chrA2;gbkey=Gene;gene=chrA2;gene_biotype=protein_coding;locus_tag=ABUW_2366	9;2/ 2;0.0e+00;ABUW_2366,ABUW_2367
IPR016215	IPR	Nitrilotriacetate monooxygenase component A/pristinamycin IIA synthase subunit A	9;2/ 2;0.0e+00;ABUW_2337,ABUW_2385
operon_1044	operons	CP008706.1;ID=gene-ABUW_2308;Name=ABUW_2308;gbkey=Gene;gene_biotype=protein_coding;locus_tag=ABUW_2308	9;2/ 2;0.0e+00;ABUW_2308,ABUW_2309
operon_0883	operons	CP008706.1;ID=gene-ABUW_1949;Name=ABUW_1949;gbkey=Gene;gene_biotype=protein_coding;locus_tag=ABUW_1949	9;2/ 2;0.0e+00;ABUW_1949,ABUW_1950
IPR000842	IPR	Phosphoribosyl pyrophosphate synthetase, conserved site	9;2/ 2;0.0e+00;ABUW_1942,ABUW_3097
IPR005946	IPR	Ribose-phosphate pyrophosphokinase	9;2/ 2;0.0e+00;ABUW_1942,ABUW_3097
IPR037515	IPR	Ribose-phosphate pyrophosphokinase, bacterial-type	9;2/ 2;0.0e+00;ABUW_1942,ABUW_3097
PF14572	Pfam	Phosphoribosyl synthetase-associated domain	9;2/ 2;0.0e+00;ABUW_1942,ABUW_3097
PF13793	Pfam	N-terminal domain of ribose phosphate pyrophosphokinase	9;2/ 2;0.0e+00;ABUW_1942,ABUW_3097
IPR029099	IPR	Ribose-phosphate pyrophosphokinase, N-terminal domain	9;2/ 2;0.0e+00;ABUW_1942,ABUW_3097
IPR005667	IPR	Sulphate ABC transporter permease protein 2	9;2/ 2;0.0e+00;ABUW_1018,ABUW_1019
operon_0430	operons	CP008706.1;ID=gene-ABUW_0940;Name=ABUW_0940;gbkey=Gene;gene_biotype=protein_coding;locus_tag=ABUW_0940	9;2/ 2;0.0e+00;ABUW_0940,ABUW_0941
PF07549	Pfam	SecD/SecF GG Motif	9;2/ 2;0.0e+00;ABUW_0530,ABUW_0531
PF02355	Pfam	Protein export membrane protein	9;2/ 2;0.0e+00;ABUW_0530,ABUW_0531
IPR022646	IPR	Protein-export membrane protein SecD/SecF/SecDF, conserved site	9;2/ 2;0.0e+00;ABUW_0530,ABUW_0531
IPR022813	IPR	Protein-export membrane protein SecD/SecF, archaeal and bacterial	9;2/ 2;0.0e+00;ABUW_0530,ABUW_0531
IPR022645	IPR	Protein-export membrane protein SecD/SecF, bacterial	9;2/ 2;0.0e+00;ABUW_0530,ABUW_0531
operon_0215	operons	CP008706.1;ID=gene-ABUW_0438;Name=ABUW_0438;gbkey=Gene;gene_biotype=protein_coding;locus_tag=ABUW_0438	9;2/ 2;0.0e+00;ABUW_0438,ABUW_0439
operon_0110	operons	CP008706.1;ID=gene-ABUW_0203;Name=gabT;gbkey=Gene;gene=gabT;gene_biotype=protein_coding;locus_tag=ABUW_0203	9;2/ 2;0.0e+00;ABUW_0203,ABUW_0204
operon_0093	operons	CP008706.1;ID=gene-ABUW_0178;Name=ABUW_0178;gbkey=Gene;gene_biotype=protein_coding;locus_tag=ABUW_0178	9;2/ 2;0.0e+00;ABUW_0178,ABUW_0179
COG0462	eggNOG_COG	Involved in the biosynthesis of the central metabolite phospho-alpha-D-ribosyl-1-pyrophosphate (PRPP) via the transfer of pyrophosphoryl group from ATP to 1-hydroxyl of ribose-5-phosphate (Rib-5-P)	9;2/ 2;0.00000;ABUW_1942,ABUW_3097
COG0671	eggNOG_COG	phosphoesterase, PA-phosphatase related	9;2/ 2;0.00000;ABUW_0845,ABUW_3890
GO:0006740	GO	NADPH regeneration	9; 3/ 3;0.0e+00;ABUW_3312,ABUW_3313,ABUW_3314
GO:0008750	GO	NAD(P)+ transhydrogenase (AB-specific) activity	9; 2/ 2;0.0e+00;ABUW_3312,ABUW_3314
GO:0140737	GO	encapsulin nanocompartment	9; 2/ 2;0.0e+00;ABUW_2416,ABUW_2417
GO:0009165	GO	nucleotide biosynthetic process	9; 2/ 2;0.0e+00;ABUW_1942,ABUW_3097
GO:0006015	GO	5-phosphoribose 1-diphosphate biosynthetic process	9; 2/ 2;0.0e+00;ABUW_1942,ABUW_3097
GO:0009156	GO	ribonucleoside monophosphate biosynthetic process	9; 2/ 2;0.0e+00;ABUW_1942,ABUW_3097
GO:0004749	GO	ribose phosphate diphosphokinase activity	9; 2/ 2;0.0e+00;ABUW_1942,ABUW_3097
GO:0089718	GO	amino acid import across plasma membrane	9; 2/ 2;0.0e+00;ABUW_1340,ABUW_1341
GO:1903810	GO	L-histidine import across plasma membrane	9; 2/ 2;0.0e+00;ABUW_1340,ABUW_1341
GO:0035435	GO	phosphate ion transmembrane transport	9; 2/ 2;0.0e+00;ABUW_1117,ABUW_2925
GO:0015709	GO	thiosulfate transport	9; 2/ 2;0.0e+00;ABUW_1019,ABUW_1021
GO:0035796	GO	ATP-binding cassette (ABC) transporter complex, transmembrane substrate-binding subunit-containing	9; 2/ 2;0.0e+00;ABUW_1019,ABUW_1021
operon_0463	operons	CP008706.1;ID=gene-ABUW_1016;Name=cbl;gbkey=Gene;gene=cbl;gene_biotype=protein_coding;locus_tag=ABUW_1016	5;5/ 6;2.7e-07;ABUW_1017,ABUW_1018,ABUW_1019,ABUW_1020,ABUW_1021
operon_1776	operons	CP008706.1;ID=gene-ABUW_3853;Name=ssuA1;gbkey=Gene;gene=ssuA1;gene_biotype=protein_coding;locus_tag=ABUW_3853	4;4/ 5;3.7e-06;ABUW_3853,ABUW_3854,ABUW_3855,ABUW_3856
00920 Sulfur metabolism [PATH:ko00920]	KEGG	ko00920	4;17/34;3.8e-10;ABUW_0178,ABUW_0374,ABUW_1017,ABUW_1018,ABUW_1019,ABUW_1021,ABUW_1943,ABUW_2379,ABUW_2380,ABUW_2381,ABUW_2382,ABUW_2385,ABUW_2896,ABUW_3853,ABUW_3854,ABUW_3855,ABUW_3856
operon_1603	operons	CP008706.1;ID=gene-ABUW_3460;Name=leuB;gbkey=Gene;gene=leuB;gene_biotype=protein_coding;locus_tag=ABUW_3460	3;3/ 4;5.1e-05;ABUW_3460,ABUW_3461,ABUW_3462
GO:0010438	GO	cellular response to sulfur starvation	3; 5/ 7;8.5e-06;ABUW_2380,ABUW_2382,ABUW_3853,ABUW_3854,ABUW_3856
PF00528	Pfam	Binding-protein-dependent transport system inner membrane component	2;9/22;5.7e-06;ABUW_1018,ABUW_1019,ABUW_1116,ABUW_1117,ABUW_1340,ABUW_1341,ABUW_2380,ABUW_2424,ABUW_3856
IPR035906	IPR	MetI-like superfamily	2;9/22;1.1e-05;ABUW_1018,ABUW_1019,ABUW_1116,ABUW_1117,ABUW_1340,ABUW_1341,ABUW_2380,ABUW_2424,ABUW_3856
IPR000515	IPR	ABC transporter type 1, transmembrane domain MetI-like	2;9/22;1.1e-05;ABUW_1018,ABUW_1019,ABUW_1116,ABUW_1117,ABUW_1340,ABUW_1341,ABUW_2380,ABUW_2424,ABUW_3856
IPR011251	IPR	Luciferase-like domain	2;4/ 6;9.4e-05;ABUW_0178,ABUW_2337,ABUW_2385,ABUW_3855
IPR036661	IPR	Luciferase-like domain superfamily	2;4/ 6;9.4e-05;ABUW_0178,ABUW_2337,ABUW_2385,ABUW_3855
PF00296	Pfam	Luciferase-like monooxygenase	2;4/ 6;5.5e-05;ABUW_0178,ABUW_2337,ABUW_2385,ABUW_3855
operon_1495	operons	CP008706.1;ID=gene-ABUW_3207;Name=citA;gbkey=Gene;gene=citA;gene_biotype=protein_coding;locus_tag=ABUW_3207	2;3/ 5;2.2e-04;ABUW_3207,ABUW_3208,ABUW_3211
operon_0514	operons	CP008706.1;ID=gene-ABUW_1115;Name=ABUW_1115;gbkey=Gene;gene_biotype=protein_coding;locus_tag=ABUW_1115	2;3/ 5;2.2e-04;ABUW_1115,ABUW_1116,ABUW_1117
operon_1582	operons	CP008706.1;ID=gene-ABUW_3411;Name=tatA;gbkey=Gene;gene=tatA;gene_biotype=protein_coding;locus_tag=ABUW_3411	2;2/ 3;5.2e-04;ABUW_3411,ABUW_3412
operon_1284	operons	CP008706.1;ID=gene-ABUW_2790;Name=ABUW_2790;gbkey=Gene;gene_biotype=protein_coding;locus_tag=ABUW_2790	2;2/ 3;5.2e-04;ABUW_2790,ABUW_2791
operon_0899	operons	CP008706.1;ID=gene-ABUW_1980;Name=ABUW_1980;gbkey=Gene;gene_biotype=protein_coding;locus_tag=ABUW_1980	2;2/ 3;5.2e-04;ABUW_1980,ABUW_1981
operon_0893	operons	CP008706.1;ID=gene-ABUW_1967;Name=ABUW_1967;gbkey=Gene;gene_biotype=protein_coding;locus_tag=ABUW_1967	2;2/ 3;5.2e-04;ABUW_1968,ABUW_1969
operon_0597	operons	CP008706.1;ID=gene-ABUW_1339;Name=hisJ;gbkey=Gene;gene=hisJ;gene_biotype=protein_coding;locus_tag=ABUW_1339	2;2/ 3;5.2e-04;ABUW_1340,ABUW_1341
operon_0368	operons	CP008706.1;ID=gene-ABUW_0827;Name=pmrC;gbkey=Gene;gene=pmrC;gene_biotype=protein_coding;locus_tag=ABUW_0827	2;2/ 3;5.2e-04;ABUW_0827,ABUW_0828
COG0600	eggNOG_COG	ABC-type nitrate sulfonate bicarbonate transport system permease component	2;2/ 3;0.00098;ABUW_2380,ABUW_3856
COG2885	eggNOG_COG	chlorophyll binding	2;2/ 3;0.00098;ABUW_0649,ABUW_2730
GO:0055052	GO	ATP-binding cassette (ABC) transporter complex, substrate-binding subunit-containing	2;10/ 22;8.9e-07;ABUW_1340,ABUW_1341,ABUW_2380,ABUW_2382,ABUW_2422,ABUW_2424,ABUW_2836,ABUW_3853,ABUW_3854,ABUW_3856
GO:0042959	GO	alkanesulfonate transmembrane transporter activity	2; 5/ 8;2.6e-05;ABUW_2380,ABUW_2382,ABUW_3853,ABUW_3854,ABUW_3856
GO:0042918	GO	alkanesulfonate transport	2; 5/ 8;2.6e-05;ABUW_2380,ABUW_2382,ABUW_3853,ABUW_3854,ABUW_3856
GO:0006790	GO	sulfur compound metabolic process	2; 5/ 8;2.6e-05;ABUW_1021,ABUW_2382,ABUW_3853,ABUW_3854,ABUW_3856
GO:0005315	GO	inorganic phosphate transmembrane transporter activity	2; 3/ 4;1.8e-04;ABUW_1116,ABUW_1117,ABUW_2925
GO:0015419	GO	ABC-type sulfate transporter activity	2; 3/ 4;1.8e-04;ABUW_1017,ABUW_1018,ABUW_1019
IPR000836	IPR	Phosphoribosyltransferase domain	1;4/ 8;6.8e-04;ABUW_0391,ABUW_1942,ABUW_3097,ABUW_3164
IPR029057	IPR	Phosphoribosyltransferase-like	1;4/ 8;6.8e-04;ABUW_0391,ABUW_1942,ABUW_3097,ABUW_3164
operon_1739	operons	CP008706.1;ID=gene-ABUW_3766;Name=ABUW_3766;gbkey=Gene;gene_biotype=protein_coding;locus_tag=ABUW_3766	1;3/ 8;1.7e-03;ABUW_3770,ABUW_3772,ABUW_3773
operon_1063	operons	CP008706.1;ID=gene-ABUW_2335;Name=ABUW_2335;gbkey=Gene;gene_biotype=protein_coding;locus_tag=ABUW_2335	1;3/ 8;1.7e-03;ABUW_2335,ABUW_2336,ABUW_2337
IPR010065	IPR	Amino acid ABC transporter, permease protein, 3-TM domain	1;3/ 6;1.8e-03;ABUW_1340,ABUW_1341,ABUW_2424
IPR006664	IPR	Outer membrane protein, bacterial	1;3/ 6;1.8e-03;ABUW_0649,ABUW_0992,ABUW_2730
IPR036737	IPR	OmpA-like domain superfamily	1;3/ 6;1.8e-03;ABUW_0649,ABUW_0992,ABUW_2730
IPR006665	IPR	OmpA-like domain	1;3/ 6;1.8e-03;ABUW_0649,ABUW_0992,ABUW_2730
PF00691	Pfam	OmpA family	1;3/ 6;1.3e-03;ABUW_0649,ABUW_0992,ABUW_2730
P	COG	METABOLISM; Inorganic ion transport and metabolism	1;24/108;5.2e-07;ABUW_0259,ABUW_1017,ABUW_1018,ABUW_1019,ABUW_1021,ABUW_1115,ABUW_1116,ABUW_1340,ABUW_1341,ABUW_1477,ABUW_1978,ABUW_2169,ABUW_2380,ABUW_2381,ABUW_2382,ABUW_2424,ABUW_2485,ABUW_2836,ABUW_2925,ABUW_3403,ABUW_3853,ABUW_3854,ABUW_3856,ABUW_3900
IPR001031	IPR	Thioesterase	1;2/ 4;6.3e-03;ABUW_0932,ABUW_3770
IPR043602	IPR	Cation efflux system protein CusB, domain 1	1;2/ 4;6.3e-03;ABUW_0267,ABUW_0844
PF00975	Pfam	Thioesterase domain	1;2/ 4;4.1e-03;ABUW_0932,ABUW_3770
PF00529	Pfam	Cation efflux system protein CusB domain 1	1;2/ 4;4.1e-03;ABUW_0267,ABUW_0844
operon_1169	operons	CP008706.1;ID=gene-ABUW_2559;Name=ABUW_2559;gbkey=Gene;gene_biotype=protein_coding;locus_tag=ABUW_2559	1;2/ 4;1.7e-03;ABUW_2561,ABUW_2562
operon_0880	operons	CP008706.1;ID=gene-ABUW_1942;Name=ABUW_1942;gbkey=Gene;gene_biotype=protein_coding;locus_tag=ABUW_1942	1;2/ 4;1.7e-03;ABUW_1942,ABUW_1943
operon_0262	operons	CP008706.1;ID=gene-ABUW_0530;Name=secF;gbkey=Gene;gene=secF;gene_biotype=protein_coding;locus_tag=ABUW_0530	1;2/ 4;1.7e-03;ABUW_0530,ABUW_0531
COG0715	eggNOG_COG	COG0715 ABC-type nitrate sulfonate bicarbonate transport systems periplasmic components	1;2/ 4;0.00248;ABUW_3853,ABUW_3854
COG2141	eggNOG_COG	COG2141 Coenzyme F420-dependent N5,N10-methylene tetrahydromethanopterin reductase and related flavin-dependent oxidoreductases	1;2/ 4;0.00248;ABUW_2337,ABUW_3855
IPR010067	IPR	Aliphatic sulfonates-binding protein	1;2/ 3;1.8e-03;ABUW_3853,ABUW_3854
IPR015168	IPR	SsuA/THI5-like	1;2/ 3;1.8e-03;ABUW_3853,ABUW_3854
IPR000326	IPR	Phosphatidic acid phosphatase type 2/haloperoxidase	1;2/ 3;1.8e-03;ABUW_0845,ABUW_3890
IPR036938	IPR	Phosphatidic acid phosphatase type 2/haloperoxidase superfamily	1;2/ 3;1.8e-03;ABUW_0845,ABUW_3890
PF09084	Pfam	NMT1/THI5 like	1;2/ 3;1.3e-03;ABUW_3853,ABUW_3854
PF01569	Pfam	PAP2 superfamily	1;2/ 3;1.3e-03;ABUW_0845,ABUW_3890
GO:0042626	GO	ATPase-coupled transmembrane transporter activity	1; 3/ 6;1.7e-03;ABUW_2836,ABUW_3853,ABUW_3854
GO:0042838	GO	D-glucarate catabolic process	1; 3/ 6;1.7e-03;ABUW_2787,ABUW_2788,ABUW_2789
00660 C5-Branched dibasic acid metabolism [PATH:ko00660]	KEGG	ko00660	1; 2/ 3;5.1e-03;ABUW_3460,ABUW_3462
GO:0071111	GO	cyclic-guanylate-specific phosphodiesterase activity	1; 2/ 4;5.6e-03;ABUW_2426,ABUW_3354
GO:0030527	GO	structural constituent of chromatin	1; 2/ 4;5.6e-03;ABUW_2241,ABUW_3609
GO:1901566	GO	organonitrogen compound biosynthetic process	1; 2/ 4;5.6e-03;ABUW_0932,ABUW_3770
GO:0016705	GO	oxidoreductase activity, acting on paired donors, with incorporation or reduction of molecular oxygen	1; 2/ 4;5.6e-03;ABUW_0178,ABUW_2337
GO:0043953	GO	protein transport by the Tat complex	1; 2/ 3;1.7e-03;ABUW_3411,ABUW_3412
GO:0033281	GO	TAT protein transport complex	1; 2/ 3;1.7e-03;ABUW_3411,ABUW_3412
GO:1902358	GO	sulfate transmembrane transport	1; 2/ 3;1.7e-03;ABUW_1019,ABUW_1021
GO:0043604	GO	amide biosynthetic process	1; 2/ 3;1.7e-03;ABUW_0932,ABUW_3770
GO:0044550	GO	secondary metabolite biosynthetic process	1; 2/ 3;1.7e-03;ABUW_0932,ABUW_3770
GO:0015450	GO	protein-transporting ATPase activity	1; 2/ 3;1.7e-03;ABUW_0530,ABUW_0531
IPR002347	IPR	Short-chain dehydrogenase/reductase SDR	0;6/35;3.3e-02;ABUW_0941,ABUW_1481,ABUW_1968,ABUW_2435,ABUW_2469,ABUW_2950
IPR016161	IPR	Aldehyde/histidinol dehydrogenase	0;6/26;7.9e-03;ABUW_0204,ABUW_1464,ABUW_2779,ABUW_2787,ABUW_2971,ABUW_3429
IPR016162	IPR	Aldehyde dehydrogenase, N-terminal	0;6/25;6.4e-03;ABUW_0204,ABUW_1464,ABUW_2779,ABUW_2787,ABUW_2971,ABUW_3429
IPR015590	IPR	Aldehyde dehydrogenase domain	0;6/25;6.4e-03;ABUW_0204,ABUW_1464,ABUW_2779,ABUW_2787,ABUW_2971,ABUW_3429
IPR016163	IPR	Aldehyde dehydrogenase, C-terminal	0;6/25;6.4e-03;ABUW_0204,ABUW_1464,ABUW_2779,ABUW_2787,ABUW_2971,ABUW_3429
PF00171	Pfam	Aldehyde dehydrogenase family	0;6/25;4.1e-03;ABUW_0204,ABUW_1464,ABUW_2779,ABUW_2787,ABUW_2971,ABUW_3429
NAD	KEYWORDS	keyword	0;6/21;0.015;ABUW_0941,ABUW_1464,ABUW_1980,ABUW_2779,ABUW_3314,ABUW_3429
GO:0005886	GO	plasma membrane	0;53/517;1.0e-02;ABUW_0188,ABUW_0259,ABUW_0302,ABUW_0530,ABUW_0531,ABUW_0608,ABUW_0642,ABUW_0687,ABUW_0827,ABUW_0844,ABUW_0845,ABUW_0922,ABUW_1018,ABUW_1019,ABUW_1115,ABUW_1116,ABUW_1117,ABUW_1191,ABUW_1340,ABUW_1341,ABUW_1477,ABUW_1496,ABUW_1549,ABUW_1648,ABUW_1673,ABUW_1690,ABUW_1716,ABUW_1949,ABUW_1950,ABUW_2169,ABUW_2367,ABUW_2380,ABUW_2381,ABUW_2418,ABUW_2424,ABUW_2730,ABUW_2777,ABUW_2790,AB…
IPR029510	IPR	Aldehyde dehydrogenase, glutamic acid active site	0;4/16;1.6e-02;ABUW_0204,ABUW_2779,ABUW_2971,ABUW_3429
operon_1477	operons	CP008706.1;ID=gene-ABUW_3163;Name=ABUW_3163;gbkey=Gene;gene_biotype=protein_coding;locus_tag=ABUW_3163	0;4/15;3.4e-03;ABUW_3164,ABUW_3165,ABUW_3168,ABUW_3170
Flavoprotein	KEYWORDS	keyword	0;4/15;0.048;ABUW_0178,ABUW_0179,ABUW_2116,ABUW_3855
COG1028	eggNOG_COG	Short-chain dehydrogenase reductase Sdr	0;4/15;0.00473;ABUW_1481,ABUW_2435,ABUW_2469,ABUW_2950
PF00501	Pfam	AMP-binding enzyme	0;3/16;4.6e-02;ABUW_0932,ABUW_3770,ABUW_3773
IPR016160	IPR	Aldehyde dehydrogenase, cysteine active site	0;3/15;4.8e-02;ABUW_0204,ABUW_1464,ABUW_2971
COG1012	eggNOG_COG	belongs to the aldehyde dehydrogenase family	0;3/15;0.02552;ABUW_0204,ABUW_2779,ABUW_2787
operon_1441	operons	CP008706.1;ID=gene-ABUW_3090;Name=ABUW_3090;gbkey=Gene;gene_biotype=protein_coding;locus_tag=ABUW_3090	0;3/11;5.9e-03;ABUW_3091,ABUW_3092,ABUW_3097
IPR001638	IPR	Solute-binding protein family 3/N-terminal domain of MltF	0;3/11;1.9e-02;ABUW_2382,ABUW_3853,ABUW_3854
operon_0901	operons	CP008706.1;ID=gene-ABUW_1985;Name=ABUW_1985;gbkey=Gene;gene_biotype=protein_coding;locus_tag=ABUW_1985	0;3/10;4.1e-03;ABUW_1985,ABUW_1986,ABUW_1994
PF00550	Pfam	Phosphopantetheine attachment site	0;2/ 9;4.5e-02;ABUW_0932,ABUW_3770
IPR010998	IPR	Integrase/recombinase, N-terminal	0;2/ 8;4.0e-02;ABUW_3017,ABUW_3634
IPR002104	IPR	Integrase, catalytic domain	0;2/ 8;4.0e-02;ABUW_3017,ABUW_3634
IPR044068	IPR	Core-binding (CB) domain	0;2/ 8;4.0e-02;ABUW_3017,ABUW_3634
IPR013762	IPR	Integrase-like, catalytic domain superfamily	0;2/ 8;4.0e-02;ABUW_3017,ABUW_3634
IPR011010	IPR	DNA breaking-rejoining enzyme, catalytic core	0;2/ 8;4.0e-02;ABUW_3017,ABUW_3634
PF00589	Pfam	Phage integrase family	0;2/ 8;3.3e-02;ABUW_3017,ABUW_3634
PF00672	Pfam	HAMP domain	0;2/ 8;3.3e-02;ABUW_0608,ABUW_3180
IPR006143	IPR	RND efflux pump, membrane fusion protein	0;2/ 7;3.0e-02;ABUW_0267,ABUW_0844
operon_0375	operons	CP008706.1;ID=gene-ABUW_0840;Name=ABUW_0840;gbkey=Gene;gene_biotype=protein_coding;locus_tag=ABUW_0840	0;2/ 6;6.3e-03;ABUW_0844,ABUW_0845
IPR004736	IPR	MFS transporter, metabolite:H symporter	0;2/ 6;1.9e-02;ABUW_1496,ABUW_3207
IPR011284	IPR	3-oxoacyl-(acyl-carrier-protein) reductase	0;2/ 6;1.9e-02;ABUW_0941,ABUW_2469
IPR010071	IPR	Amino acid adenylation domain	0;2/ 6;1.9e-02;ABUW_0932,ABUW_3770
IPR001242	IPR	Condensation domain	0;2/ 6;1.9e-02;ABUW_0932,ABUW_3770
IPR032317	IPR	RND efflux pump, membrane fusion protein, barrel-sandwich domain	0;2/ 6;1.9e-02;ABUW_0267,ABUW_0844
PF00668	Pfam	Condensation domain	0;2/ 6;1.5e-02;ABUW_0932,ABUW_3770
PF16576	Pfam	Barrel-sandwich domain of CusB or HlyD membrane-fusion	0;2/ 6;1.5e-02;ABUW_0267,ABUW_0844
operon_1102	operons	CP008706.1;ID=gene-ABUW_2420;Name=ABUW_2420;gbkey=Gene;gene_biotype=protein_coding;locus_tag=ABUW_2420	0;2/ 5;3.6e-03;ABUW_2422,ABUW_2424
operon_0975	operons	CP008706.1;ID=gene-ABUW_2138;Name=trpB2;gbkey=Gene;gene=trpB2;gene_biotype=protein_coding;locus_tag=ABUW_2138	0;2/ 5;3.6e-03;ABUW_2141,ABUW_2142
IPR006690	IPR	Outer membrane protein, OmpA-like, conserved site	0;2/ 5;1.2e-02;ABUW_0992,ABUW_2730
IPR020806	IPR	Polyketide synthase, phosphopantetheine-binding domain	0;2/ 5;1.2e-02;ABUW_0932,ABUW_3770
03060 Protein export [PATH:ko03060]	KEGG	ko03060	0; 4/18;4.9e-02;ABUW_0530,ABUW_0531,ABUW_3411,ABUW_3412
00030 Pentose phosphate pathway [PATH:ko00030]	KEGG	ko00030	0; 4/10;5.1e-03;ABUW_0642,ABUW_1942,ABUW_3097,ABUW_3394
GO:0048038	GO	quinone binding	0; 4/ 17;1.7e-02;ABUW_0642,ABUW_3165,ABUW_3168,ABUW_3170
GO:0006635	GO	fatty acid beta-oxidation	0; 3/ 14;3.6e-02;ABUW_1006,ABUW_3572,ABUW_3573
GO:0004497	GO	monooxygenase activity	0; 3/ 9;9.9e-03;ABUW_0178,ABUW_2335,ABUW_2337
00053 Ascorbate and aldarate metabolism [PATH:ko00053]	KEGG	ko00053	0; 2/ 5;2.0e-02;ABUW_2789,ABUW_2791
01501 beta-Lactam resistance [PATH:ko01501]	KEGG	ko01501	0; 2/ 5;2.0e-02;ABUW_0844,ABUW_0922
GO:0016853	GO	isomerase activity	0; 2/ 8;3.6e-02;ABUW_1006,ABUW_3188
GO:0019752	GO	carboxylic acid metabolic process	0; 2/ 8;3.6e-02;ABUW_0932,ABUW_3770
GO:0070403	GO	NAD+ binding	0; 2/ 7;2.5e-02;ABUW_3314,ABUW_3572
GO:0031177	GO	phosphopantetheine binding	0; 2/ 7;2.5e-02;ABUW_0932,ABUW_3770
GO:0043952	GO	protein transport by the Sec complex	0; 2/ 7;2.5e-02;ABUW_0530,ABUW_0531
GO:0052621	GO	diguanylate cyclase activity	0; 2/ 7;2.5e-02;ABUW_0188,ABUW_3354
GO:0016655	GO	oxidoreductase activity, acting on NAD(P)H, quinone or similar compound as acceptor	0; 2/ 7;2.5e-02;ABUW_0179,ABUW_2116
GO:0009098	GO	leucine biosynthetic process	0; 2/ 6;1.7e-02;ABUW_3460,ABUW_3462
GO:0050136	GO	NADH dehydrogenase (quinone) activity	0; 2/ 6;1.7e-02;ABUW_3168,ABUW_3170
GO:0042773	GO	ATP synthesis coupled electron transport	0; 2/ 6;1.7e-02;ABUW_3165,ABUW_3168
GO:0004316	GO	3-oxoacyl-[acyl-carrier-protein] reductase (NADPH) activity	0; 2/ 6;1.7e-02;ABUW_0941,ABUW_2469
GO:0046718	GO	viral entry into host cell	0; 2/ 6;1.7e-02;ABUW_0568,ABUW_3017
GO:0008320	GO	protein transmembrane transporter activity	0; 2/ 5;1.0e-02;ABUW_3411,ABUW_3412
GO:0006101	GO	citrate metabolic process	0; 2/ 5;1.0e-02;ABUW_3207,ABUW_3211
GO:0016836	GO	hydro-lyase activity	0; 2/ 5;1.0e-02;ABUW_1935,ABUW_3394
GO:0006817	GO	phosphate ion transport	0; 2/ 5;1.0e-02;ABUW_1115,ABUW_1116
GO:0065002	GO	intracellular protein transmembrane transport	0; 2/ 5;1.0e-02;ABUW_0530,ABUW_0531
GO:0006605	GO	protein targeting	0; 2/ 5;1.0e-02;ABUW_0530,ABUW_0531
GO:0009450	GO	gamma-aminobutyric acid catabolic process	0; 2/ 5;1.0e-02;ABUW_0203,ABUW_0204

## Sheet: M9 desiccated upregulated
Supplementary Table S2. Gene Set Enrichment Analysis (GSEA) results of the significantly regulated genes in water-desiccated or diluted M9-succinate desiccated cells in the dRNA-seq experiment. Data was obtained using FUNAGE-Pro.
ClassID	Class	Description	single_list
COG0365	eggNOG_COG	Catalyzes the conversion of acetate into acetyl-CoA (AcCoA), an essential intermediate at the junction of anabolic and catabolic pathways. AcsA undergoes a two-step reaction. In the first half reaction, AcsA combines acetate with ATP to form acetyl-adenylate (AcAMP) intermediate. In the second half reaction, it can then transfer the acetyl group from AcAMP to the sulfhydryl group of CoA, forming …	9;3/ 3;0.000;ABUW_0175,ABUW_1574,ABUW_3781
IPR007814	IPR	1,2-phenylacetyl-CoA epoxidase, subunit A/C	9;2/ 2;0.0e+00;ABUW_2533,ABUW_2535
PF05138	Pfam	Phenylacetic acid catabolic protein	9;2/ 2;0.0e+00;ABUW_2533,ABUW_2535
PF01575	Pfam	MaoC like domain	9;2/ 2;0.0e+00;ABUW_1676,ABUW_2536
IPR002539	IPR	MaoC-like dehydratase domain	9;2/ 2;0.0e+00;ABUW_1676,ABUW_2536
PF01032	Pfam	FecCD transport family	9;2/ 2;0.0e+00;ABUW_1173,ABUW_1174
IPR000522	IPR	ABC transporter, permease protein, BtuC-like	9;2/ 2;0.0e+00;ABUW_1173,ABUW_1174
IPR004838	IPR	Aminotransferases, class-I, pyridoxal-phosphate-binding site	9;2/ 2;0.0e+00;ABUW_1043,ABUW_3810
PF00285	Pfam	Citrate synthase, C-terminal domain	9;2/ 2;0.0e+00;ABUW_0867,ABUW_3807
IPR036969	IPR	Citrate synthase superfamily	9;2/ 2;0.0e+00;ABUW_0867,ABUW_3807
IPR019810	IPR	Citrate synthase active site	9;2/ 2;0.0e+00;ABUW_0867,ABUW_3807
IPR016143	IPR	Citrate synthase-like, small alpha subdomain	9;2/ 2;0.0e+00;ABUW_0867,ABUW_3807
IPR024176	IPR	Citrate synthase, bacterial-type	9;2/ 2;0.0e+00;ABUW_0867,ABUW_3807
IPR002020	IPR	Citrate synthase	9;2/ 2;0.0e+00;ABUW_0867,ABUW_3807
IPR016142	IPR	Citrate synthase-like, large alpha subdomain	9;2/ 2;0.0e+00;ABUW_0867,ABUW_3807
PF01965	Pfam	DJ-1/PfpI family	9;2/ 2;0.0e+00;ABUW_0711,ABUW_0732
IPR002818	IPR	DJ-1/PfpI	9;2/ 2;0.0e+00;ABUW_0711,ABUW_0732
IPR002368	IPR	Outer membrane protein, OmpA	9;2/ 2;0.0e+00;ABUW_0505,ABUW_2571
PF01389	Pfam	OmpA-like transmembrane domain	9;2/ 2;0.0e+00;ABUW_0505,ABUW_2571
IPR000498	IPR	Outer membrane protein OmpA-like, transmembrane domain	9;2/ 2;0.0e+00;ABUW_0505,ABUW_2571
IPR035911	IPR	MurE/MurF, N-terminal	9;2/ 2;0.0e+00;ABUW_0284,ABUW_0285
COG3396	eggNOG_COG	Phenylacetate-CoA oxygenase	9;2/ 2;0.000;ABUW_2533,ABUW_2535
COG4264	eggNOG_COG	IucA IucC family	9;2/ 2;0.000;ABUW_2185,ABUW_2186
COG2030	eggNOG_COG	dehydratase	9;2/ 2;0.000;ABUW_1676,ABUW_2536
operon_1152	operons	CP008706.1;ID=gene-ABUW_2523;Name=paaI1;gbkey=Gene;gene=paaI1;gene_biotype=protein_coding;locus_tag=ABUW_2523	9;13/13;0.0e+00;ABUW_2523,ABUW_2524,ABUW_2525,ABUW_2526,ABUW_2527,ABUW_2528,ABUW_2529,ABUW_2530,ABUW_2531,ABUW_2532,ABUW_2533,ABUW_2534,ABUW_2535
operon_1172	operons	CP008706.1;ID=gene-ABUW_2570;Name=ABUW_2570;gbkey=Gene;gene_biotype=protein_coding;locus_tag=ABUW_2570	9;11/12;7.0e-12;ABUW_2570,ABUW_2571,ABUW_2572,ABUW_2574,ABUW_2575,ABUW_2576,ABUW_2577,ABUW_2578,ABUW_2579,ABUW_2580,ABUW_2581
operon_0546	operons	CP008706.1;ID=gene-ABUW_1180;Name=basE;gbkey=Gene;gene=basE;gene_biotype=protein_coding;locus_tag=ABUW_1180	9; 9/ 9;0.0e+00;ABUW_1180,ABUW_1181,ABUW_1182,ABUW_1183,ABUW_1184,ABUW_1185,ABUW_1186,ABUW_1187,ABUW_1188
operon_1742	operons	CP008706.1;ID=gene-ABUW_3777;Name=ABUW_3777;gbkey=Gene;gene_biotype=protein_coding;locus_tag=ABUW_3777	9; 7/ 7;0.0e+00;ABUW_3777,ABUW_3778,ABUW_3779,ABUW_3780,ABUW_3781,ABUW_3782,ABUW_3783
operon_1121	operons	CP008706.1;ID=gene-ABUW_2452;Name=ABUW_2452;gbkey=Gene;gene_biotype=protein_coding;locus_tag=ABUW_2452	9; 5/ 5;0.0e+00;ABUW_2452,ABUW_2453,ABUW_2454,ABUW_2455,ABUW_2456
operon_0043	operons	CP008706.1;ID=gene-ABUW_0077;Name=hutU;gbkey=Gene;gene=hutU;gene_biotype=protein_coding;locus_tag=ABUW_0077	9; 5/ 5;0.0e+00;ABUW_0077,ABUW_0078,ABUW_0079,ABUW_0080,ABUW_0081
GO:0019557	GO	histidine catabolic process to glutamate and formate	9; 5/ 5;0.0e+00;ABUW_0075,ABUW_0077,ABUW_0078,ABUW_0080,ABUW_0081
GO:0019556	GO	histidine catabolic process to glutamate and formamide	9; 5/ 5;0.0e+00;ABUW_0075,ABUW_0077,ABUW_0078,ABUW_0080,ABUW_0081
operon_1757	operons	CP008706.1;ID=gene-ABUW_3806;Name=acnD;gbkey=Gene;gene=acnD;gene_biotype=protein_coding;locus_tag=ABUW_3806	9; 4/ 4;0.0e+00;ABUW_3806,ABUW_3807,ABUW_3808,ABUW_3809
GO:0062077	GO	phenylacetyl-CoA 1,2-epoxidase complex	9; 4/ 4;0.0e+00;ABUW_2531,ABUW_2533,ABUW_2534,ABUW_2535
operon_0835	operons	CP008706.1;ID=gene-ABUW_1850;Name=ABUW_1850;gbkey=Gene;gene_biotype=protein_coding;locus_tag=ABUW_1850	9; 4/ 4;0.0e+00;ABUW_1850,ABUW_1851,ABUW_1852,ABUW_1853
GO:0003987	GO	acetate-CoA ligase activity	9; 4/ 4;0.0e+00;ABUW_0175,ABUW_1574,ABUW_3291,ABUW_3781
operon_1143	operons	CP008706.1;ID=gene-ABUW_2510;Name=ABUW_2510;gbkey=Gene;gene_biotype=protein_coding;locus_tag=ABUW_2510	9; 3/ 3;0.0e+00;ABUW_2510,ABUW_2511,ABUW_2512
operon_1120	operons	CP008706.1;ID=gene-ABUW_2449;Name=ABUW_2449;gbkey=Gene;gene_biotype=protein_coding;locus_tag=ABUW_2449	9; 3/ 3;0.0e+00;ABUW_2449,ABUW_2450,ABUW_2451
operon_0896	operons	CP008706.1;ID=gene-ABUW_1974;Name=adeA;gbkey=Gene;gene=adeA;gene_biotype=protein_coding;locus_tag=ABUW_1974	9; 3/ 3;0.0e+00;ABUW_1974,ABUW_1975,ABUW_1976
operon_0337	operons	CP008706.1;ID=gene-ABUW_0712;Name=gatB;gbkey=Gene;gene=gatB;gene_biotype=protein_coding;locus_tag=ABUW_0712	9; 3/ 3;0.0e+00;ABUW_0712,ABUW_0713,ABUW_0714
operon_0249	operons	CP008706.1;ID=gene-ABUW_0505;Name=ABUW_0505;gbkey=Gene;gene_biotype=protein_coding;locus_tag=ABUW_0505	9; 3/ 3;0.0e+00;ABUW_0505,ABUW_0506,ABUW_0507
operon_0038	operons	CP008706.1;ID=gene-ABUW_0068;Name=ABUW_0068;gbkey=Gene;gene_biotype=protein_coding;locus_tag=ABUW_0068	9; 3/ 3;0.0e+00;ABUW_0068,ABUW_0069,ABUW_0070
operon_1681	operons	CP008706.1;ID=gene-ABUW_3636;Name=hom;gbkey=Gene;gene=hom;gene_biotype=protein_coding;locus_tag=ABUW_3636	9; 2/ 2;0.0e+00;ABUW_3636,ABUW_3637
operon_1008	operons	CP008706.1;ID=gene-ABUW_2217;Name=ABUW_2217;gbkey=Gene;gene_biotype=protein_coding;locus_tag=ABUW_2217	9; 2/ 2;0.0e+00;ABUW_2217,ABUW_2218
operon_0786	operons	CP008706.1;ID=gene-ABUW_1732;Name=ntrC;gbkey=Gene;gene=ntrC;gene_biotype=protein_coding;locus_tag=ABUW_1732	9; 2/ 2;0.0e+00;ABUW_1732,ABUW_1733
GO:0003855	GO	3-dehydroquinate dehydratase activity	9; 2/ 2;0.0e+00;ABUW_1698,ABUW_1840
operon_0705	operons	CP008706.1;ID=gene-ABUW_1601;Name=ABUW_1601;gbkey=Gene;gene_biotype=protein_coding;locus_tag=ABUW_1601	9; 2/ 2;0.0e+00;ABUW_1601,ABUW_1602
operon_0690	operons	CP008706.1;ID=gene-ABUW_1572;Name=ABUW_1572;gbkey=Gene;gene_biotype=protein_coding;locus_tag=ABUW_1572	9; 2/ 2;0.0e+00;ABUW_1572,ABUW_1573
operon_0513	operons	CP008706.1;ID=gene-ABUW_1113;Name=ABUW_1113;gbkey=Gene;gene_biotype=protein_coding;locus_tag=ABUW_1113	9; 2/ 2;0.0e+00;ABUW_1113,ABUW_1114
operon_0506	operons	CP008706.1;ID=gene-ABUW_1104;Name=ABUW_1104;gbkey=Gene;gene_biotype=protein_coding;locus_tag=ABUW_1104	9; 2/ 2;0.0e+00;ABUW_1104,ABUW_1105
GO:0016790	GO	thiolester hydrolase activity	9; 2/ 2;0.0e+00;ABUW_0732,ABUW_2523
GO:0050566	GO	asparaginyl-tRNA synthase (glutamine-hydrolyzing) activity	9; 2/ 2;0.0e+00;ABUW_0712,ABUW_0714
GO:0050048	GO	L-leucine:2-oxoglutarate aminotransferase activity	9; 2/ 2;0.0e+00;ABUW_0587,ABUW_3810
GO:0006532	GO	aspartate biosynthetic process	9; 2/ 2;0.0e+00;ABUW_0587,ABUW_3810
GO:0004355	GO	glutamate synthase (NADPH) activity	9; 2/ 2;0.0e+00;ABUW_0298,ABUW_0299
operon_0160	operons	CP008706.1;ID=gene-ABUW_0298;Name=gltB;gbkey=Gene;gene=gltB;gene_biotype=protein_coding;locus_tag=ABUW_0298	9; 2/ 2;0.0e+00;ABUW_0298,ABUW_0299
GO:0097054	GO	L-glutamate biosynthetic process	9; 2/ 2;0.0e+00;ABUW_0298,ABUW_0299
operon_0097	operons	CP008706.1;ID=gene-ABUW_0183;Name=ABUW_0183;gbkey=Gene;gene_biotype=protein_coding;locus_tag=ABUW_0183	9; 2/ 2;0.0e+00;ABUW_0183,ABUW_0184
operon_0042	operons	CP008706.1;ID=gene-ABUW_0075;Name=hutC;gbkey=Gene;gene=hutC;gene_biotype=protein_coding;locus_tag=ABUW_0075	9; 2/ 2;0.0e+00;ABUW_0075,ABUW_0076
GO:0010124	GO	phenylacetate catabolic process	6;12/16;5.8e-09;ABUW_2525,ABUW_2526,ABUW_2527,ABUW_2528,ABUW_2529,ABUW_2530,ABUW_2531,ABUW_2532,ABUW_2533,ABUW_2534,ABUW_2535,ABUW_2536
operon_0994	operons	CP008706.1;ID=gene-ABUW_2178;Name=ABUW_2178;gbkey=Gene;gene_biotype=protein_coding;locus_tag=ABUW_2178	5; 9/12;3.2e-08;ABUW_2179,ABUW_2180,ABUW_2181,ABUW_2182,ABUW_2183,ABUW_2184,ABUW_2185,ABUW_2186,ABUW_2187
operon_1642	operons	CP008706.1;ID=gene-ABUW_3534;Name=phaAB;gbkey=Gene;gene=phaAB;gene_biotype=protein_coding;locus_tag=ABUW_3534	4; 5/ 6;4.0e-06;ABUW_3535,ABUW_3536,ABUW_3537,ABUW_3538,ABUW_3539
operon_0544	operons	CP008706.1;ID=gene-ABUW_1172;Name=ABUW_1172;gbkey=Gene;gene_biotype=protein_coding;locus_tag=ABUW_1172	4; 5/ 6;4.0e-06;ABUW_1173,ABUW_1174,ABUW_1175,ABUW_1176,ABUW_1177
operon_0656	operons	CP008706.1;ID=gene-ABUW_1506;Name=irlR;gbkey=Gene;gene=irlR;gene_biotype=protein_coding;locus_tag=ABUW_1506	3; 5/ 7;2.5e-05;ABUW_1507,ABUW_1509,ABUW_1510,ABUW_1511,ABUW_1512
operon_0772	operons	CP008706.1;ID=gene-ABUW_1709;Name=moaA;gbkey=Gene;gene=moaA;gene_biotype=protein_coding;locus_tag=ABUW_1709	3; 4/ 5;3.5e-05;ABUW_1710,ABUW_1711,ABUW_1712,ABUW_1713
IPR000873	IPR	AMP-dependent synthetase/ligase domain	2;9/16;3.0e-05;ABUW_0175,ABUW_1169,ABUW_1170,ABUW_1180,ABUW_1574,ABUW_2450,ABUW_2526,ABUW_3291,ABUW_3781
IPR045851	IPR	AMP-binding enzyme, C-terminal domain superfamily	2;9/16;3.0e-05;ABUW_0175,ABUW_1169,ABUW_1170,ABUW_1180,ABUW_1574,ABUW_2450,ABUW_2526,ABUW_3291,ABUW_3781
PF00501	Pfam	AMP-binding enzyme	2;9/16;2.7e-05;ABUW_0175,ABUW_1169,ABUW_1170,ABUW_1180,ABUW_1574,ABUW_2450,ABUW_2526,ABUW_3291,ABUW_3781
IPR020845	IPR	AMP-binding, conserved site	2;8/14;6.4e-05;ABUW_0175,ABUW_1169,ABUW_1170,ABUW_1180,ABUW_1574,ABUW_2450,ABUW_3291,ABUW_3781
IPR025110	IPR	AMP-binding enzyme, C-terminal domain	2;8/14;6.4e-05;ABUW_0175,ABUW_1169,ABUW_1170,ABUW_1180,ABUW_1574,ABUW_2450,ABUW_3291,ABUW_3781
PF13193	Pfam	AMP-binding enzyme C-terminal domain	2;8/14;5.6e-05;ABUW_0175,ABUW_1169,ABUW_1170,ABUW_1180,ABUW_1574,ABUW_2450,ABUW_3291,ABUW_3781
IPR042099	IPR	ANL, N-terminal domain	2;7/12;1.4e-04;ABUW_0175,ABUW_1169,ABUW_1180,ABUW_1574,ABUW_2526,ABUW_3291,ABUW_3781
00360 Phenylalanine metabolism [PATH:ko00360]	KEGG	ko00360	2; 9/14;3.3e-05;ABUW_2526,ABUW_2527,ABUW_2529,ABUW_2531,ABUW_2532,ABUW_2533,ABUW_2534,ABUW_2535,ABUW_2536
00340 Histidine metabolism [PATH:ko00340]	KEGG	ko00340	2; 8/14;2.3e-04;ABUW_0077,ABUW_0078,ABUW_0080,ABUW_1182,ABUW_2746,ABUW_3247,ABUW_3249,ABUW_3531
operon_1509	operons	CP008706.1;ID=gene-ABUW_3247;Name=hisC;gbkey=Gene;gene=hisC;gene_biotype=protein_coding;locus_tag=ABUW_3247	2; 4/ 6;1.8e-04;ABUW_3247,ABUW_3249,ABUW_3250,ABUW_3252
operon_0969	operons	CP008706.1;ID=gene-ABUW_2126;Name=ABUW_2126;gbkey=Gene;gene_biotype=protein_coding;locus_tag=ABUW_2126	2; 4/ 6;1.8e-04;ABUW_2128,ABUW_2129,ABUW_2130,ABUW_2131
operon_1346	operons	CP008706.1;ID=gene-ABUW_2902;Name=rubA;gbkey=Gene;gene=rubA;gene_biotype=protein_coding;locus_tag=ABUW_2902	2; 3/ 4;2.7e-04;ABUW_2903,ABUW_2904,ABUW_2905
operon_1276	operons	CP008706.1;ID=gene-ABUW_2767;Name=ABUW_2767;gbkey=Gene;gene_biotype=protein_coding;locus_tag=ABUW_2767	2; 3/ 4;2.7e-04;ABUW_2767,ABUW_2768,ABUW_2769
operon_0191	operons	CP008706.1;ID=gene-ABUW_0364;Name=ABUW_0364;gbkey=Gene;gene_biotype=protein_coding;locus_tag=ABUW_0364	2; 3/ 4;2.7e-04;ABUW_0364,ABUW_0365,ABUW_0367
COG1024	eggNOG_COG	Enoyl-CoA hydratase	1;5/11;0.005;ABUW_2454,ABUW_2529,ABUW_2530,ABUW_3778,ABUW_3779
IPR014748	IPR	Enoyl-CoA hydratase, C-terminal	1;5/ 9;1.8e-03;ABUW_2454,ABUW_2529,ABUW_2530,ABUW_3778,ABUW_3779
IPR018376	IPR	Enoyl-CoA hydratase/isomerase, conserved site	1;4/ 8;8.7e-03;ABUW_2454,ABUW_2530,ABUW_3778,ABUW_3779
IPR002938	IPR	FAD-binding domain	1;3/ 5;8.7e-03;ABUW_2487,ABUW_2855,ABUW_3530
PF01494	Pfam	FAD binding domain	1;3/ 5;7.2e-03;ABUW_2487,ABUW_2855,ABUW_3530
COG0654	eggNOG_COG	COG0654 2-polyprenyl-6-methoxyphenol hydroxylase and related FAD-dependent oxidoreductases	1;3/ 5;0.005;ABUW_2487,ABUW_2855,ABUW_3530
Acetylation	KEYWORDS	keyword	1;3/ 4;0.0074;ABUW_0175,ABUW_1574,ABUW_3781
IPR000194	IPR	ATPase, F1/V1/A1 complex, alpha/beta subunit, nucleotide-binding domain	1;2/ 3;8.7e-03;ABUW_3277,ABUW_3734
IPR022770	IPR	Aerobactin siderophore biosynthesis IucA/IucC-like, C-terminal	1;2/ 3;8.7e-03;ABUW_2185,ABUW_2186
IPR007310	IPR	Aerobactin siderophore biosynthesis, IucA/IucC, N-terminal	1;2/ 3;8.7e-03;ABUW_2185,ABUW_2186
IPR037455	IPR	Aerobactin siderophore biosynthesis, IucA/IucC-like	1;2/ 3;8.7e-03;ABUW_2185,ABUW_2186
IPR036425	IPR	MoaB/Mog-like domain superfamily	1;2/ 3;8.7e-03;ABUW_1712,ABUW_1713
IPR001453	IPR	MoaB/Mog domain	1;2/ 3;8.7e-03;ABUW_1712,ABUW_1713
IPR037294	IPR	ABC transporter, BtuC-like	1;2/ 3;8.7e-03;ABUW_1173,ABUW_1174
IPR012001	IPR	Thiamine pyrophosphate enzyme, N-terminal TPP-binding domain	1;2/ 3;8.7e-03;ABUW_1113,ABUW_2941
IPR011766	IPR	Thiamine pyrophosphate enzyme, TPP-binding	1;2/ 3;8.7e-03;ABUW_1113,ABUW_2941
IPR000399	IPR	TPP-binding enzyme, conserved site	1;2/ 3;8.7e-03;ABUW_1113,ABUW_2941
IPR012000	IPR	Thiamine pyrophosphate enzyme, central domain	1;2/ 3;8.7e-03;ABUW_1113,ABUW_2941
IPR005804	IPR	Fatty acid desaturase domain	1;2/ 3;8.7e-03;ABUW_1105,ABUW_2195
IPR011250	IPR	Outer membrane protein/outer membrane enzyme PagP, beta-barrel	1;2/ 3;8.7e-03;ABUW_0505,ABUW_2571
IPR002792	IPR	TRAM domain	1;2/ 3;8.7e-03;ABUW_0464,ABUW_3303
IPR012677	IPR	Nucleotide-binding alpha-beta plait domain superfamily	1;2/ 3;8.7e-03;ABUW_0381,ABUW_0408
IPR033140	IPR	Lipase, GDXG, putative serine active site	1;2/ 3;8.7e-03;ABUW_0138,ABUW_2769
IPR002168	IPR	Lipase, GDXG, putative histidine active site	1;2/ 3;8.7e-03;ABUW_0138,ABUW_2769
PF00006	Pfam	ATP synthase alpha/beta family, nucleotide-binding domain	1;2/ 3;7.2e-03;ABUW_3277,ABUW_3734
PF06276	Pfam	Ferric iron reductase FhuF-like transporter	1;2/ 3;7.2e-03;ABUW_2185,ABUW_2186
PF04183	Pfam	IucA / IucC family	1;2/ 3;7.2e-03;ABUW_2185,ABUW_2186
PF00994	Pfam	Probable molybdopterin binding domain	1;2/ 3;7.2e-03;ABUW_1712,ABUW_1713
PF02775	Pfam	Thiamine pyrophosphate enzyme, C-terminal TPP binding domain	1;2/ 3;7.2e-03;ABUW_1113,ABUW_2941
PF00205	Pfam	Thiamine pyrophosphate enzyme, central domain	1;2/ 3;7.2e-03;ABUW_1113,ABUW_2941
PF02776	Pfam	Thiamine pyrophosphate enzyme, N-terminal TPP binding domain	1;2/ 3;7.2e-03;ABUW_1113,ABUW_2941
PF00487	Pfam	Fatty acid desaturase	1;2/ 3;7.2e-03;ABUW_1105,ABUW_2195
Acetoin catabolism	KEYWORDS	keyword	1;2/ 3;0.0202;ABUW_2130,ABUW_2131
00650 Butanoate metabolism [PATH:ko00650]	KEGG	ko00650	1;10/23;7.1e-04;ABUW_0069,ABUW_0175,ABUW_1574,ABUW_2528,ABUW_2904,ABUW_2941,ABUW_3216,ABUW_3535,ABUW_3778,ABUW_3781
00640 Propanoate metabolism [PATH:ko00640]	KEGG	ko00640	1; 6/13;4.1e-03;ABUW_2530,ABUW_3115,ABUW_3783,ABUW_3806,ABUW_3807,ABUW_3808
operon_0787	operons	CP008706.1;ID=gene-ABUW_1734;Name=ABUW_1734;gbkey=Gene;gene_biotype=protein_coding;locus_tag=ABUW_1734	1; 5/12;1.4e-03;ABUW_1737,ABUW_1738,ABUW_1742,ABUW_1744,ABUW_1745
GO:0004300	GO	enoyl-CoA hydratase activity	1; 5/10;3.9e-03;ABUW_2454,ABUW_2529,ABUW_2530,ABUW_2536,ABUW_3779
GO:0030435	GO	sporulation resulting in formation of a cellular spore	1; 5/10;3.9e-03;ABUW_1186,ABUW_1573,ABUW_2452,ABUW_3214,ABUW_3780
operon_1722	operons	CP008706.1;ID=gene-ABUW_3731;Name=atpC;gbkey=Gene;gene=atpC;gene_biotype=protein_coding;locus_tag=ABUW_3731	1; 4/ 9;1.7e-03;ABUW_3733,ABUW_3734,ABUW_3735,ABUW_3737
GO:0046933	GO	proton-transporting ATP synthase activity, rotational mechanism	1; 4/ 8;7.3e-03;ABUW_3733,ABUW_3734,ABUW_3735,ABUW_3737
operon_1010	operons	CP008706.1;ID=gene-ABUW_2220;Name=ABUW_2220;gbkey=Gene;gene_biotype=protein_coding;locus_tag=ABUW_2220	1; 4/ 7;4.8e-04;ABUW_2222,ABUW_2223,ABUW_2224,ABUW_2225
operon_0497	operons	CP008706.1;ID=gene-ABUW_1086;Name=ABUW_1086;gbkey=Gene;gene_biotype=protein_coding;locus_tag=ABUW_1086	1; 4/ 7;4.8e-04;ABUW_1089,ABUW_1090,ABUW_1091,ABUW_1092
GO:1902600	GO	proton transmembrane transport	1; 4/ 7;3.9e-03;ABUW_3535,ABUW_3537,ABUW_3538,ABUW_3539
GO:0045261	GO	proton-transporting ATP synthase complex, catalytic core F(1)	1; 3/ 5;7.0e-03;ABUW_3733,ABUW_3734,ABUW_3735
GO:0043640	GO	benzoate catabolic process via hydroxylation	1; 3/ 5;7.0e-03;ABUW_2487,ABUW_2710,ABUW_2711
GO:0010468	GO	regulation of gene expression	1; 3/ 5;7.0e-03;ABUW_1107,ABUW_1377,ABUW_2513
GO:0016881	GO	acid-amino acid ligase activity	1; 3/ 5;7.0e-03;ABUW_0284,ABUW_2185,ABUW_2186
operon_1640	operons	CP008706.1;ID=gene-ABUW_3526;Name=ABUW_3526;gbkey=Gene;gene_biotype=protein_coding;locus_tag=ABUW_3526	1; 3/ 5;1.1e-03;ABUW_3528,ABUW_3529,ABUW_3530
operon_1241	operons	CP008706.1;ID=gene-ABUW_2710;Name=benA;gbkey=Gene;gene=benA;gene_biotype=protein_coding;locus_tag=ABUW_2710	1; 3/ 5;1.1e-03;ABUW_2710,ABUW_2711,ABUW_2712
03070 Bacterial secretion system [PATH:ko03070]	KEGG	ko03070	1; 3/ 4;2.6e-03;ABUW_0505,ABUW_2571,ABUW_2644
GO:0006085	GO	acetyl-CoA biosynthetic process	1; 3/ 4;2.3e-03;ABUW_1574,ABUW_3395,ABUW_3781
GO:0050567	GO	glutaminyl-tRNA synthase (glutamine-hydrolyzing) activity	1; 3/ 4;2.3e-03;ABUW_0712,ABUW_0713,ABUW_0714
GO:0006814	GO	sodium ion transport	1; 3/ 4;2.3e-03;ABUW_0184,ABUW_3537,ABUW_3539
operon_1506	operons	CP008706.1;ID=gene-ABUW_3240;Name=ABUW_3240;gbkey=Gene;gene_biotype=protein_coding;locus_tag=ABUW_3240	1; 2/ 4;5.7e-03;ABUW_3241,ABUW_3243
operon_1263	operons	CP008706.1;ID=gene-ABUW_2743;Name=ABUW_2743;gbkey=Gene;gene_biotype=protein_coding;locus_tag=ABUW_2743	1; 2/ 4;5.7e-03;ABUW_2744,ABUW_2746
operon_0548	operons	CP008706.1;ID=gene-ABUW_1190;Name=hemE;gbkey=Gene;gene=hemE;gene_biotype=protein_coding;locus_tag=ABUW_1190	1; 2/ 4;5.7e-03;ABUW_1192,ABUW_1193
operon_0365	operons	CP008706.1;ID=gene-ABUW_0821;Name=ABUW_0821;gbkey=Gene;gene_biotype=protein_coding;locus_tag=ABUW_0821	1; 2/ 4;5.7e-03;ABUW_0821,ABUW_0822
GO:0019679	GO	propionate metabolic process, methylcitrate cycle	1; 2/ 3;9.0e-03;ABUW_3806,ABUW_3807
GO:0006574	GO	valine catabolic process	1; 2/ 3;9.0e-03;ABUW_3782,ABUW_3783
GO:0018623	GO	benzoate 1,2-dioxygenase activity	1; 2/ 3;9.0e-03;ABUW_2710,ABUW_2711
GO:0031956	GO	medium-chain fatty acid-CoA ligase activity	1; 2/ 3;9.0e-03;ABUW_2450,ABUW_3291
GO:0016597	GO	amino acid binding	1; 2/ 3;9.0e-03;ABUW_1730,ABUW_1806
GO:0045121	GO	membrane raft	1; 2/ 3;9.0e-03;ABUW_1574,ABUW_3781
GO:0009239	GO	enterobactin biosynthetic process	1; 2/ 3;9.0e-03;ABUW_1181,ABUW_1188
GO:0034220	GO	monoatomic ion transmembrane transport	1; 2/ 3;9.0e-03;ABUW_0505,ABUW_2571
operon_1641	operons	CP008706.1;ID=gene-ABUW_3531;Name=hisIE;gbkey=Gene;gene=hisIE;gene_biotype=protein_coding;locus_tag=ABUW_3531	1; 2/ 3;1.7e-03;ABUW_3531,ABUW_3532
operon_1450	operons	CP008706.1;ID=gene-ABUW_3114;Name=scpA;gbkey=Gene;gene=scpA;gene_biotype=protein_coding;locus_tag=ABUW_3114	1; 2/ 3;1.7e-03;ABUW_3114,ABUW_3115
operon_0829	operons	CP008706.1;ID=gene-ABUW_1825;Name=pyrG;gbkey=Gene;gene=pyrG;gene_biotype=protein_coding;locus_tag=ABUW_1825	1; 2/ 3;1.7e-03;ABUW_1826,ABUW_1827
operon_0790	operons	CP008706.1;ID=gene-ABUW_1751;Name=ABUW_1751;gbkey=Gene;gene_biotype=protein_coding;locus_tag=ABUW_1751	1; 2/ 3;1.7e-03;ABUW_1752,ABUW_1753
operon_0754	operons	CP008706.1;ID=gene-ABUW_1675;Name=ABUW_1675;gbkey=Gene;gene_biotype=protein_coding;locus_tag=ABUW_1675	1; 2/ 3;1.7e-03;ABUW_1676,ABUW_1677
operon_0669	operons	CP008706.1;ID=gene-ABUW_1531;Name=purD;gbkey=Gene;gene=purD;gene_biotype=protein_coding;locus_tag=ABUW_1531	1; 2/ 3;1.7e-03;ABUW_1531,ABUW_1532
operon_0668	operons	CP008706.1;ID=gene-ABUW_1528;Name=metI2;gbkey=Gene;gene=metI2;gene_biotype=protein_coding;locus_tag=ABUW_1528	1; 2/ 3;1.7e-03;ABUW_1528,ABUW_1529
operon_0521	operons	CP008706.1;ID=gene-ABUW_1138;Name=ABUW_1138;gbkey=Gene;gene_biotype=protein_coding;locus_tag=ABUW_1138	1; 2/ 3;1.7e-03;ABUW_1138,ABUW_1139
operon_0230	operons	CP008706.1;ID=gene-ABUW_0462;Name=ABUW_0462;gbkey=Gene;gene_biotype=protein_coding;locus_tag=ABUW_0462	1; 2/ 3;1.7e-03;ABUW_0462,ABUW_0464
operon_0139	operons	CP008706.1;ID=gene-ABUW_0246;Name=hisA;gbkey=Gene;gene=hisA;gene_biotype=protein_coding;locus_tag=ABUW_0246	1; 2/ 3;1.7e-03;ABUW_0247,ABUW_0248
00997 Biosynthesis of various other secondary metabolites [PATH:ko00997]	KEGG	ko00997	1; 2/ 3;1.3e-02;ABUW_2185,ABUW_2186
IPR005829	IPR	Sugar transporter, conserved site	0;6/23;4.8e-02;ABUW_0631,ABUW_2106,ABUW_2628,ABUW_2715,ABUW_3213,ABUW_3777
Antiport	KEYWORDS	keyword	0;6/14;0.0103;ABUW_1908,ABUW_3535,ABUW_3536,ABUW_3537,ABUW_3538,ABUW_3539
PF00441	Pfam	Acyl-CoA dehydrogenase, C-terminal domain	0;5/20;4.8e-02;ABUW_1573,ABUW_1850,ABUW_2452,ABUW_3214,ABUW_3780
COG1960	eggNOG_COG	acyl-CoA dehydrogenase activity	0;5/18;0.041;ABUW_1573,ABUW_1850,ABUW_2452,ABUW_3214,ABUW_3780
PF00106	Pfam	short chain dehydrogenase	0;5/15;1.8e-02;ABUW_0260,ABUW_1572,ABUW_1853,ABUW_2768,ABUW_3311
PF00378	Pfam	Enoyl-CoA hydratase/isomerase	0;5/13;9.9e-03;ABUW_2454,ABUW_2529,ABUW_2530,ABUW_3778,ABUW_3779
IPR001753	IPR	Enoyl-CoA hydratase/isomerase	0;5/13;1.2e-02;ABUW_2454,ABUW_2529,ABUW_2530,ABUW_3778,ABUW_3779
PF00561	Pfam	alpha/beta hydrolase fold	0;4/13;3.5e-02;ABUW_0324,ABUW_1886,ABUW_2904,ABUW_3388
IPR029069	IPR	HotDog domain superfamily	0;4/11;2.3e-02;ABUW_1676,ABUW_1744,ABUW_2523,ABUW_2536
IPR029061	IPR	Thiamin diphosphate-binding fold	0;4/11;2.3e-02;ABUW_1113,ABUW_2130,ABUW_2131,ABUW_2941
PF00291	Pfam	Pyridoxal-phosphate dependent enzyme	0;3/10;4.7e-02;ABUW_1806,ABUW_2138,ABUW_3637
PF00132	Pfam	Bacterial transferase hexapeptide (six repeats)	0;3/10;4.7e-02;ABUW_1745,ABUW_2524,ABUW_3237
IPR009081	IPR	Phosphopantetheine binding ACP domain	0;3/ 9;4.8e-02;ABUW_1170,ABUW_1180,ABUW_1181
IPR036736	IPR	ACP-like superfamily	0;3/ 9;4.8e-02;ABUW_1170,ABUW_1180,ABUW_1181
IPR023213	IPR	Chloramphenicol acetyltransferase-like domain superfamily	0;3/ 9;4.8e-02;ABUW_1169,ABUW_1170,ABUW_2129
PF00550	Pfam	Phosphopantetheine attachment site	0;3/ 9;3.7e-02;ABUW_1170,ABUW_1180,ABUW_1181
PF00111	Pfam	2Fe-2S iron-sulfur cluster binding domain	0;3/ 9;3.7e-02;ABUW_1104,ABUW_2531,ABUW_2712
IPR004746	IPR	Major facilitator superfamily, aromatic acid:H+ symporter family	0;3/ 8;3.4e-02;ABUW_2628,ABUW_2715,ABUW_3213
IPR008333	IPR	Flavoprotein pyridine nucleotide cytochrome reductase-like, FAD-binding domain	0;3/ 8;3.4e-02;ABUW_1104,ABUW_2531,ABUW_2712
IPR005828	IPR	Major facilitator, sugar transporter-like	0;3/ 8;3.4e-02;ABUW_0631,ABUW_2106,ABUW_3777
PF00970	Pfam	Oxidoreductase FAD-binding domain	0;3/ 8;2.6e-02;ABUW_1104,ABUW_2531,ABUW_2712
PF00083	Pfam	Sugar (and other) transporter	0;3/ 8;2.6e-02;ABUW_0631,ABUW_2106,ABUW_3777
Ligase	KEYWORDS	keyword	0;3/ 7;0.0367;ABUW_1169,ABUW_1170,ABUW_1180
IPR011129	IPR	Cold shock domain	0;3/ 6;1.2e-02;ABUW_1377,ABUW_2513,ABUW_3277
IPR004736	IPR	MFS transporter, metabolite:H symporter	0;3/ 6;1.2e-02;ABUW_0631,ABUW_2106,ABUW_3777
I	COG	METABOLISM; Lipid transport and metabolism	0;20/85;0.022;ABUW_0175,ABUW_1573,ABUW_1574,ABUW_1676,ABUW_1738,ABUW_1850,ABUW_2452,ABUW_2453,ABUW_2454,ABUW_2455,ABUW_2527,ABUW_2528,ABUW_2529,ABUW_2530,ABUW_3214,ABUW_3388,ABUW_3778,ABUW_3779,ABUW_3780,ABUW_3781
PF02321	Pfam	Outer membrane efflux protein	0;2/ 6;4.7e-02;ABUW_1976,ABUW_2644
PF00668	Pfam	Condensation domain	0;2/ 6;4.7e-02;ABUW_1169,ABUW_1170
PF00691	Pfam	OmpA family	0;2/ 6;4.7e-02;ABUW_0505,ABUW_2571
PF00743	Pfam	Flavin-binding monooxygenase-like	0;2/ 6;4.7e-02;ABUW_0433,ABUW_2767
PF02875	Pfam	Mur ligase family, glutamate ligase domain	0;2/ 6;4.7e-02;ABUW_0284,ABUW_0285
PF08245	Pfam	Mur ligase middle domain	0;2/ 6;4.7e-02;ABUW_0284,ABUW_0285
IPR001709	IPR	Flavoprotein pyridine nucleotide cytochrome reductase	0;2/ 5;4.5e-02;ABUW_2531,ABUW_2712
IPR000634	IPR	Serine/threonine dehydratase, pyridoxal-phosphate-binding site	0;2/ 5;4.5e-02;ABUW_1806,ABUW_3637
IPR011527	IPR	ABC transporter type 1, transmembrane domain	0;2/ 5;4.5e-02;ABUW_1184,ABUW_1185
IPR001633	IPR	EAL domain	0;2/ 5;4.5e-02;ABUW_1138,ABUW_2824
IPR035919	IPR	EAL domain superfamily	0;2/ 5;4.5e-02;ABUW_1138,ABUW_2824
IPR006690	IPR	Outer membrane protein, OmpA-like, conserved site	0;2/ 5;4.5e-02;ABUW_0505,ABUW_2571
PF00563	Pfam	EAL domain	0;2/ 5;3.5e-02;ABUW_1138,ABUW_2824
COG1538	eggNOG_COG	Outer membrane efflux protein	0;2/ 5;0.034;ABUW_1976,ABUW_2644
COG1020	eggNOG_COG	D-alanine [D-alanyl carrier protein] ligase activity	0;2/ 5;0.034;ABUW_1169,ABUW_1170
COG1522	eggNOG_COG	sequence-specific DNA binding	0;2/ 5;0.034;ABUW_1112,ABUW_1755
COG1018	eggNOG_COG	Is involved in NO detoxification in an aerobic process, termed nitric oxide dioxygenase (NOD) reaction that utilizes O(2) and NAD(P)H to convert NO to nitrate, which protects the bacterium from various noxious nitrogen compounds. Therefore, plays a central role in the inducible response to nitrosative stress	0;2/ 5;0.034;ABUW_1104,ABUW_2531
COG1301	eggNOG_COG	dicarboxylic acid transport	0;2/ 5;0.034;ABUW_0397,ABUW_1525
IPR000639	IPR	Epoxide hydrolase-like	0;2/ 4;2.3e-02;ABUW_1886,ABUW_3388
IPR002059	IPR	Cold-shock protein, DNA-binding	0;2/ 4;2.3e-02;ABUW_1377,ABUW_2513
IPR012156	IPR	Cold shock, CspA	0;2/ 4;2.3e-02;ABUW_1377,ABUW_2513
IPR001031	IPR	Thioesterase	0;2/ 4;2.3e-02;ABUW_1170,ABUW_1186
IPR000713	IPR	Mur ligase, N-terminal catalytic domain	0;2/ 4;2.3e-02;ABUW_0284,ABUW_0285
IPR013094	IPR	Alpha/beta hydrolase fold-3	0;2/ 4;2.3e-02;ABUW_0138,ABUW_2769
IPR029068	IPR	Glyoxalase/Bleomycin resistance protein/Dihydroxybiphenyl dioxygenase	0;2/ 4;2.3e-02;ABUW_0066,ABUW_0068
IPR037523	IPR	Vicinal oxygen chelate (VOC) domain	0;2/ 4;2.3e-02;ABUW_0066,ABUW_0068
IPR004360	IPR	Glyoxalase/fosfomycin resistance/dioxygenase domain	0;2/ 4;2.3e-02;ABUW_0066,ABUW_0068
PF01842	Pfam	ACT domain	0;2/ 4;1.8e-02;ABUW_2749,ABUW_3636
PF00313	Pfam	'Cold-shock' DNA-binding domain	0;2/ 4;1.8e-02;ABUW_1377,ABUW_2513
PF00975	Pfam	Thioesterase domain	0;2/ 4;1.8e-02;ABUW_1170,ABUW_1186
PF01225	Pfam	Mur ligase family, catalytic domain	0;2/ 4;1.8e-02;ABUW_0284,ABUW_0285
PF07859	Pfam	alpha/beta hydrolase fold	0;2/ 4;1.8e-02;ABUW_0138,ABUW_2769
PF00903	Pfam	Glyoxalase/Bleomycin resistance protein/Dioxygenase superfamily	0;2/ 4;1.8e-02;ABUW_0066,ABUW_0068
Antibiotic biosynthesis	KEYWORDS	keyword	0;2/ 4;0.0367;ABUW_1107,ABUW_2769
Antiviral defense	KEYWORDS	keyword	0;2/ 4;0.0367;ABUW_1089,ABUW_1091
COG1132	eggNOG_COG	(ABC) transporter	0;2/ 4;0.026;ABUW_1184,ABUW_1185
GO:0016787	GO	hydrolase activity	0; 8/33;3.5e-02;ABUW_1186,ABUW_1733,ABUW_1910,ABUW_1958,ABUW_2769,ABUW_2904,ABUW_3277,ABUW_3383
GO:0055085	GO	transmembrane transport	0; 8/25;9.1e-03;ABUW_0071,ABUW_0338,ABUW_1114,ABUW_1528,ABUW_2187,ABUW_2222,ABUW_2223,ABUW_2225
00362 Benzoate degradation [PATH:ko00362]	KEGG	ko00362	0; 7/22;2.7e-02;ABUW_0553,ABUW_1104,ABUW_1886,ABUW_2487,ABUW_2710,ABUW_2711,ABUW_2712
GO:0006633	GO	fatty acid biosynthetic process	0; 6/22;3.5e-02;ABUW_1103,ABUW_1105,ABUW_1512,ABUW_1676,ABUW_1744,ABUW_2717
GO:0055072	GO	iron ion homeostasis	0; 6/18;1.5e-02;ABUW_1173,ABUW_1174,ABUW_1175,ABUW_1176,ABUW_1177,ABUW_2182
GO:0003995	GO	acyl-CoA dehydrogenase activity	0; 5/14;1.6e-02;ABUW_1573,ABUW_1850,ABUW_2452,ABUW_3214,ABUW_3780
GO:0033539	GO	fatty acid beta-oxidation using acyl-CoA dehydrogenase	0; 5/13;1.1e-02;ABUW_1573,ABUW_1850,ABUW_2452,ABUW_3214,ABUW_3780
GO:0006635	GO	fatty acid beta-oxidation	0; 4/14;4.9e-02;ABUW_2454,ABUW_2528,ABUW_2529,ABUW_2530
GO:0009245	GO	lipid A biosynthetic process	0; 4/13;3.5e-02;ABUW_0152,ABUW_1744,ABUW_1745,ABUW_2630
GO:0000105	GO	histidine biosynthetic process	0; 4/11;2.0e-02;ABUW_2746,ABUW_3247,ABUW_3249,ABUW_3531
GO:0006631	GO	fatty acid metabolic process	0; 4/11;2.0e-02;ABUW_1676,ABUW_2450,ABUW_3291,ABUW_3779
GO:0016874	GO	ligase activity	0; 4/11;2.0e-02;ABUW_1169,ABUW_1170,ABUW_1180,ABUW_2453
GO:0009097	GO	isoleucine biosynthetic process	0; 4/11;2.0e-02;ABUW_0587,ABUW_1806,ABUW_2941,ABUW_3636
operon_1565	operons	CP008706.1;ID=gene-ABUW_3374;Name=ABUW_3374;gbkey=Gene;gene_biotype=protein_coding;locus_tag=ABUW_3374	0; 3/11;2.8e-02;ABUW_3382,ABUW_3383,ABUW_3384
operon_0590	operons	CP008706.1;ID=gene-ABUW_1317;Name=ABUW_1317;gbkey=Gene;gene_biotype=protein_coding;locus_tag=ABUW_1317	0; 3/10;2.0e-02;ABUW_1317,ABUW_1318,ABUW_1319
GO:1990281	GO	efflux pump complex	0; 3/ 8;2.9e-02;ABUW_1974,ABUW_1975,ABUW_2644
GO:0006813	GO	potassium ion transport	0; 3/ 8;2.9e-02;ABUW_1908,ABUW_3535,ABUW_3538
GO:0019752	GO	carboxylic acid metabolic process	0; 3/ 8;2.9e-02;ABUW_0587,ABUW_1170,ABUW_1182
operon_1586	operons	CP008706.1;ID=gene-ABUW_3417;Name=lgt;gbkey=Gene;gene=lgt;gene_biotype=protein_coding;locus_tag=ABUW_3417	0; 3/ 7;4.8e-03;ABUW_3420,ABUW_3421,ABUW_3422
GO:0006777	GO	Mo-molybdopterin cofactor biosynthetic process	0; 3/ 7;2.0e-02;ABUW_1711,ABUW_1712,ABUW_1713
GO:0043448	GO	alkane catabolic process	0; 3/ 7;2.0e-02;ABUW_0433,ABUW_2195,ABUW_2903
GO:0009088	GO	threonine biosynthetic process	0; 3/ 6;1.1e-02;ABUW_2749,ABUW_3636,ABUW_3637
GO:0019290	GO	siderophore biosynthetic process	0; 3/ 6;1.1e-02;ABUW_1180,ABUW_2185,ABUW_2186
GO:0051607	GO	defense response to virus	0; 3/ 6;1.1e-02;ABUW_1089,ABUW_1090,ABUW_1091
GO:0016765	GO	transferase activity, transferring alkyl or aryl (other than methyl) groups	0; 3/ 6;1.1e-02;ABUW_0068,ABUW_0261,ABUW_1181
operon_1068	operons	CP008706.1;ID=gene-ABUW_2347;Name=ABUW_2347;gbkey=Gene;gene_biotype=protein_coding;locus_tag=ABUW_2347	0; 2/ 6;2.3e-02;ABUW_2348,ABUW_2349
GO:0008324	GO	monoatomic cation transmembrane transporter activity	0; 2/ 5;3.5e-02;ABUW_3535,ABUW_3537
GO:1902494	GO	catalytic complex	0; 2/ 5;3.5e-02;ABUW_2529,ABUW_2530
GO:0140330	GO	xenobiotic detoxification by transmembrane export across the cell outer membrane	0; 2/ 5;3.5e-02;ABUW_1974,ABUW_1975
GO:0009399	GO	nitrogen fixation	0; 2/ 5;3.5e-02;ABUW_1732,ABUW_1733
GO:0030976	GO	thiamine pyrophosphate binding	0; 2/ 5;3.5e-02;ABUW_1113,ABUW_2941
GO:0043683	GO	type IV pilus assembly	0; 2/ 5;3.5e-02;ABUW_0291,ABUW_0292
GO:0016836	GO	hydro-lyase activity	0; 2/ 5;3.5e-02;ABUW_0070,ABUW_3806
operon_1804	operons	CP008706.1;ID=gene-ABUW_3902;Name=trmE;gbkey=Gene;gene=trmE;gene_biotype=protein_coding;locus_tag=ABUW_3902	0; 2/ 5;1.3e-02;ABUW_3903,ABUW_3904
GO:0019629	GO	propionate catabolic process, 2-methylcitrate cycle	0; 2/ 4;2.0e-02;ABUW_3806,ABUW_3808
GO:0000103	GO	sulfate assimilation	0; 2/ 4;2.0e-02;ABUW_2218,ABUW_2895
GO:0045150	GO	acetoin catabolic process	0; 2/ 4;2.0e-02;ABUW_2130,ABUW_2131
GO:0004806	GO	triglyceride lipase activity	0; 2/ 4;2.0e-02;ABUW_0324,ABUW_1677
GO:0044096	GO	type IV pilus	0; 2/ 4;2.0e-02;ABUW_0291,ABUW_0292
GO:0003333	GO	amino acid transmembrane transport	0; 2/ 4;2.0e-02;ABUW_0079,ABUW_0652
GO:0006572	GO	tyrosine catabolic process	0; 2/ 4;2.0e-02;ABUW_0066,ABUW_0069

## Sheet: M9 desiccated downregulated
Supplementary Table S2. Gene Set Enrichment Analysis (GSEA) results of the significantly regulated genes in water-desiccated or diluted M9-succinate desiccated cells in the dRNA-seq experiment. Data was obtained using FUNAGE-Pro.
ClassID	Class	Description	single_list
operon_1776	operons	CP008706.1;ID=gene-ABUW_3853;Name=ssuA1;gbkey=Gene;gene=ssuA1;gene_biotype=protein_coding;locus_tag=ABUW_3853	9;5/ 5;0.0e+00;ABUW_3853,ABUW_3854,ABUW_3855,ABUW_3856,ABUW_3857
operon_1084	operons	CP008706.1;ID=gene-ABUW_2379;Name=tauD;gbkey=Gene;gene=tauD;gene_biotype=protein_coding;locus_tag=ABUW_2379	9;4/ 4;0.0e+00;ABUW_2379,ABUW_2380,ABUW_2381,ABUW_2382
operon_0880	operons	CP008706.1;ID=gene-ABUW_1942;Name=ABUW_1942;gbkey=Gene;gene_biotype=protein_coding;locus_tag=ABUW_1942	9;4/ 4;0.0e+00;ABUW_1942,ABUW_1943,ABUW_1944,ABUW_1945
operon_0440	operons	CP008706.1;ID=gene-ABUW_0961;Name=ABUW_0961;gbkey=Gene;gene_biotype=protein_coding;locus_tag=ABUW_0961	9;4/ 4;0.0e+00;ABUW_0961,ABUW_0962,ABUW_0963,ABUW_0964
operon_1746	operons	CP008706.1;ID=gene-ABUW_3787;Name=ABUW_3787;gbkey=Gene;gene_biotype=protein_coding;locus_tag=ABUW_3787	9;3/ 3;0.0e+00;ABUW_3787,ABUW_3788,ABUW_3789
operon_1582	operons	CP008706.1;ID=gene-ABUW_3411;Name=tatA;gbkey=Gene;gene=tatA;gene_biotype=protein_coding;locus_tag=ABUW_3411	9;3/ 3;0.0e+00;ABUW_3411,ABUW_3412,ABUW_3413
operon_1537	operons	CP008706.1;ID=gene-ABUW_3312;Name=pntB;gbkey=Gene;gene=pntB;gene_biotype=protein_coding;locus_tag=ABUW_3312	9;3/ 3;0.0e+00;ABUW_3312,ABUW_3313,ABUW_3314
operon_0899	operons	CP008706.1;ID=gene-ABUW_1980;Name=ABUW_1980;gbkey=Gene;gene_biotype=protein_coding;locus_tag=ABUW_1980	9;3/ 3;0.0e+00;ABUW_1980,ABUW_1981,ABUW_1982
operon_0893	operons	CP008706.1;ID=gene-ABUW_1967;Name=ABUW_1967;gbkey=Gene;gene_biotype=protein_coding;locus_tag=ABUW_1967	9;3/ 3;0.0e+00;ABUW_1967,ABUW_1968,ABUW_1969
operon_0368	operons	CP008706.1;ID=gene-ABUW_0827;Name=pmrC;gbkey=Gene;gene=pmrC;gene_biotype=protein_coding;locus_tag=ABUW_0827	9;3/ 3;0.0e+00;ABUW_0827,ABUW_0828,ABUW_0829
COG0789	eggNOG_COG	Transcriptional regulator	9;3/ 3;0.00000;ABUW_2555,ABUW_3516,ABUW_3665
COG2885	eggNOG_COG	chlorophyll binding	9;3/ 3;0.00000;ABUW_0649,ABUW_2730,ABUW_3045
operon_1770	operons	CP008706.1;ID=gene-ABUW_3842;Name=ABUW_3842;gbkey=Gene;gene_biotype=protein_coding;locus_tag=ABUW_3842	9;2/ 2;0.0e+00;ABUW_3842,ABUW_3843
operon_1741	operons	CP008706.1;ID=gene-ABUW_3775;Name=ABUW_3775;gbkey=Gene;gene_biotype=protein_coding;locus_tag=ABUW_3775	9;2/ 2;0.0e+00;ABUW_3775,ABUW_3776
operon_1731	operons	CP008706.1;ID=gene-ABUW_3752;Name=ABUW_3752;gbkey=Gene;gene_biotype=protein_coding;locus_tag=ABUW_3752	9;2/ 2;0.0e+00;ABUW_3752,ABUW_3753
operon_1660	operons	CP008706.1;ID=gene-ABUW_3581;Name=htpG;gbkey=Gene;gene=htpG;gene_biotype=protein_coding;locus_tag=ABUW_3581	9;2/ 2;0.0e+00;ABUW_3581,ABUW_3582
operon_1633	operons	CP008706.1;ID=gene-ABUW_3515;Name=cbpA;gbkey=Gene;gene=cbpA;gene_biotype=protein_coding;locus_tag=ABUW_3515	9;2/ 2;0.0e+00;ABUW_3515,ABUW_3516
operon_1526	operons	CP008706.1;ID=gene-ABUW_3284;Name=rplT;gbkey=Gene;gene=rplT;gene_biotype=protein_coding;locus_tag=ABUW_3284	9;2/ 2;0.0e+00;ABUW_3284,ABUW_3285
operon_1282	operons	CP008706.1;ID=gene-ABUW_2787;Name=ABUW_2787;gbkey=Gene;gene_biotype=protein_coding;locus_tag=ABUW_2787	9;2/ 2;0.0e+00;ABUW_2787,ABUW_2788
operon_1277	operons	CP008706.1;ID=gene-ABUW_2771;Name=ABUW_2771;gbkey=Gene;gene_biotype=protein_coding;locus_tag=ABUW_2771	9;2/ 2;0.0e+00;ABUW_2771,ABUW_2772
operon_1233	operons	CP008706.1;ID=gene-ABUW_2698;Name=ABUW_2698;gbkey=Gene;gene_biotype=protein_coding;locus_tag=ABUW_2698	9;2/ 2;0.0e+00;ABUW_2698,ABUW_2699
operon_1228	operons	CP008706.1;ID=gene-ABUW_2692;Name=ABUW_2692;gbkey=Gene;gene_biotype=protein_coding;locus_tag=ABUW_2692	9;2/ 2;0.0e+00;ABUW_2692,ABUW_2693
operon_1219	operons	CP008706.1;ID=gene-ABUW_2681;Name=ABUW_2681;gbkey=Gene;gene_biotype=protein_coding;locus_tag=ABUW_2681	9;2/ 2;0.0e+00;ABUW_2681,ABUW_2682
operon_1098	operons	CP008706.1;ID=gene-ABUW_2414;Name=ABUW_2414;gbkey=Gene;gene_biotype=protein_coding;locus_tag=ABUW_2414	9;2/ 2;0.0e+00;ABUW_2414,ABUW_2415
operon_1075	operons	CP008706.1;ID=gene-ABUW_2366;Name=chrA2;gbkey=Gene;gene=chrA2;gene_biotype=protein_coding;locus_tag=ABUW_2366	9;2/ 2;0.0e+00;ABUW_2366,ABUW_2367
operon_1044	operons	CP008706.1;ID=gene-ABUW_2308;Name=ABUW_2308;gbkey=Gene;gene_biotype=protein_coding;locus_tag=ABUW_2308	9;2/ 2;0.0e+00;ABUW_2308,ABUW_2309
operon_0987	operons	CP008706.1;ID=gene-ABUW_2158;Name=ABUW_2158;gbkey=Gene;gene_biotype=protein_coding;locus_tag=ABUW_2158	9;2/ 2;0.0e+00;ABUW_2158,ABUW_2159
operon_0967	operons	CP008706.1;ID=gene-ABUW_2122;Name=ABUW_2122;gbkey=Gene;gene_biotype=protein_coding;locus_tag=ABUW_2122	9;2/ 2;0.0e+00;ABUW_2122,ABUW_2123
operon_0897	operons	CP008706.1;ID=gene-ABUW_1977;Name=ABUW_1977;gbkey=Gene;gene_biotype=protein_coding;locus_tag=ABUW_1977	9;2/ 2;0.0e+00;ABUW_1977,ABUW_1978
operon_0883	operons	CP008706.1;ID=gene-ABUW_1949;Name=ABUW_1949;gbkey=Gene;gene_biotype=protein_coding;locus_tag=ABUW_1949	9;2/ 2;0.0e+00;ABUW_1949,ABUW_1950
operon_0847	operons	CP008706.1;ID=gene-ABUW_1883;Name=ABUW_1883;gbkey=Gene;gene_biotype=protein_coding;locus_tag=ABUW_1883	9;2/ 2;0.0e+00;ABUW_1883,ABUW_1884
operon_0797	operons	CP008706.1;ID=gene-ABUW_1763;Name=ABUW_1763;gbkey=Gene;gene_biotype=protein_coding;locus_tag=ABUW_1763	9;2/ 2;0.0e+00;ABUW_1763,ABUW_1764
operon_0430	operons	CP008706.1;ID=gene-ABUW_0940;Name=ABUW_0940;gbkey=Gene;gene_biotype=protein_coding;locus_tag=ABUW_0940	9;2/ 2;0.0e+00;ABUW_0940,ABUW_0941
operon_0415	operons	CP008706.1;ID=gene-ABUW_0917;Name=groS;gbkey=Gene;gene=groS;gene_biotype=protein_coding;locus_tag=ABUW_0917	9;2/ 2;0.0e+00;ABUW_0917,ABUW_0918
operon_0384	operons	CP008706.1;ID=gene-ABUW_0861;Name=ABUW_0861;gbkey=Gene;gene_biotype=protein_coding;locus_tag=ABUW_0861	9;2/ 2;0.0e+00;ABUW_0861,ABUW_0862
operon_0377	operons	CP008706.1;ID=gene-ABUW_0848;Name=rplU;gbkey=Gene;gene=rplU;gene_biotype=protein_coding;locus_tag=ABUW_0848	9;2/ 2;0.0e+00;ABUW_0848,ABUW_0849
operon_0296	operons	CP008706.1;ID=gene-ABUW_0629;Name=secA;gbkey=Gene;gene=secA;gene_biotype=protein_coding;locus_tag=ABUW_0629	9;2/ 2;0.0e+00;ABUW_0629,ABUW_0630
operon_0227	operons	CP008706.1;ID=gene-ABUW_0458;Name=xpt;gbkey=Gene;gene=xpt;gene_biotype=protein_coding;locus_tag=ABUW_0458	9;2/ 2;0.0e+00;ABUW_0458,ABUW_0459
operon_0215	operons	CP008706.1;ID=gene-ABUW_0438;Name=ABUW_0438;gbkey=Gene;gene_biotype=protein_coding;locus_tag=ABUW_0438	9;2/ 2;0.0e+00;ABUW_0438,ABUW_0439
operon_0110	operons	CP008706.1;ID=gene-ABUW_0203;Name=gabT;gbkey=Gene;gene=gabT;gene_biotype=protein_coding;locus_tag=ABUW_0203	9;2/ 2;0.0e+00;ABUW_0203,ABUW_0204
operon_0093	operons	CP008706.1;ID=gene-ABUW_0178;Name=ABUW_0178;gbkey=Gene;gene_biotype=protein_coding;locus_tag=ABUW_0178	9;2/ 2;0.0e+00;ABUW_0178,ABUW_0179
PF02416	Pfam	mttA/Hcf106 family	9;2/ 2;0.00000;ABUW_3411,ABUW_3412
PF00962	Pfam	Adenosine deaminase	9;2/ 2;0.00000;ABUW_2754,ABUW_3217
PF13488	Pfam	Glycine zipper	9;2/ 2;0.00000;ABUW_2730,ABUW_3045
COG3634	eggNOG_COG	alkyl hydroperoxide reductase activity	9;2/ 2;0.00000;ABUW_2365,ABUW_2723
PF13192	Pfam	Thioredoxin domain	9;2/ 2;0.00000;ABUW_2365,ABUW_2723
PF00345	Pfam	Pili and flagellar-assembly chaperone, PapD N-terminal domain	9;2/ 2;0.00000;ABUW_2053,ABUW_2311
PF02753	Pfam	Pili assembly chaperone PapD, C-terminal domain	9;2/ 2;0.00000;ABUW_2053,ABUW_2311
COG0462	eggNOG_COG	Involved in the biosynthesis of the central metabolite phospho-alpha-D-ribosyl-1-pyrophosphate (PRPP) via the transfer of pyrophosphoryl group from ATP to 1-hydroxyl of ribose-5-phosphate (Rib-5-P)	9;2/ 2;0.00000;ABUW_1942,ABUW_3097
PF13793	Pfam	N-terminal domain of ribose phosphate pyrophosphokinase	9;2/ 2;0.00000;ABUW_1942,ABUW_3097
PF14572	Pfam	Phosphoribosyl synthetase-associated domain	9;2/ 2;0.00000;ABUW_1942,ABUW_3097
COG0668	eggNOG_COG	transmembrane transport	9;2/ 2;0.00000;ABUW_1648,ABUW_3157
Acetoin biosynthesis	KEYWORDS	keyword	9;2/ 2;0.0000;ABUW_1479,ABUW_3344
Antioxidant	KEYWORDS	keyword	9;2/ 2;0.0000;ABUW_0339,ABUW_0628
GO:0043953	GO	protein transport by the Tat complex	9; 3/ 3;0.00000;ABUW_3411,ABUW_3412,ABUW_3413
GO:0033281	GO	TAT protein transport complex	9; 3/ 3;0.00000;ABUW_3411,ABUW_3412,ABUW_3413
GO:0006740	GO	NADPH regeneration	9; 3/ 3;0.00000;ABUW_3312,ABUW_3313,ABUW_3314
GO:0008750	GO	NAD(P)+ transhydrogenase (AB-specific) activity	9; 2/ 2;0.00000;ABUW_3312,ABUW_3314
GO:0050547	GO	vanillin synthase activity	9; 2/ 2;0.00000;ABUW_2778,ABUW_3307
GO:0008785	GO	alkyl hydroperoxide reductase activity	9; 2/ 2;0.00000;ABUW_2365,ABUW_2723
GO:0009165	GO	nucleotide biosynthetic process	9; 2/ 2;0.00000;ABUW_1942,ABUW_3097
GO:0009156	GO	ribonucleoside monophosphate biosynthetic process	9; 2/ 2;0.00000;ABUW_1942,ABUW_3097
GO:0006015	GO	5-phosphoribose 1-diphosphate biosynthetic process	9; 2/ 2;0.00000;ABUW_1942,ABUW_3097
GO:0004749	GO	ribose phosphate diphosphokinase activity	9; 2/ 2;0.00000;ABUW_1942,ABUW_3097
GO:0045151	GO	acetoin biosynthetic process	9; 2/ 2;0.00000;ABUW_1479,ABUW_3344
GO:1903810	GO	L-histidine import across plasma membrane	9; 2/ 2;0.00000;ABUW_1340,ABUW_1341
GO:0089718	GO	amino acid import across plasma membrane	9; 2/ 2;0.00000;ABUW_1340,ABUW_1341
GO:0035435	GO	phosphate ion transmembrane transport	9; 2/ 2;0.00000;ABUW_1117,ABUW_2925
GO:0061522	GO	1,4-dihydroxy-2-naphthoyl-CoA thioesterase activity	9; 2/ 2;0.00000;ABUW_1041,ABUW_3021
GO:0015709	GO	thiosulfate transport	9; 2/ 2;0.00000;ABUW_1019,ABUW_1021
GO:0035796	GO	ATP-binding cassette (ABC) transporter complex, transmembrane substrate-binding subunit-containing	9; 2/ 2;0.00000;ABUW_1019,ABUW_1021
GO:0004784	GO	superoxide dismutase activity	9; 2/ 2;0.00000;ABUW_0339,ABUW_1216
IPR003369	IPR	Sec-independent protein translocase protein TatA/B/E	9; 2/ 2;0.00000;ABUW_3411,ABUW_3412
IPR006330	IPR	Adenosine/adenine deaminase	9; 2/ 2;0.00000;ABUW_2754,ABUW_3217
IPR001365	IPR	Adenosine deaminase domain	9; 2/ 2;0.00000;ABUW_2754,ABUW_3217
IPR039567	IPR	Glycine zipper domain	9; 2/ 2;0.00000;ABUW_2730,ABUW_3045
IPR044141	IPR	AhpF, N-terminal domain, C-terminal TRX-fold subdomain	9; 2/ 2;0.00000;ABUW_2365,ABUW_2723
IPR044142	IPR	AhpF, N-terminal domain, N-terminal TRX-fold subdomain	9; 2/ 2;0.00000;ABUW_2365,ABUW_2723
IPR012081	IPR	Alkyl hydroperoxide reductase subunit F	9; 2/ 2;0.00000;ABUW_2365,ABUW_2723
IPR016215	IPR	Nitrilotriacetate monooxygenase component A/pristinamycin IIA synthase subunit A	9; 2/ 2;0.00000;ABUW_2337,ABUW_2385
IPR018046	IPR	Pili assembly chaperone, conserved site	9; 2/ 2;0.00000;ABUW_2053,ABUW_2311
IPR008962	IPR	PapD-like superfamily	9; 2/ 2;0.00000;ABUW_2053,ABUW_2311
IPR016147	IPR	Pili assembly chaperone, N-terminal	9; 2/ 2;0.00000;ABUW_2053,ABUW_2311
IPR036316	IPR	Pili assembly chaperone, C-terminal domain superfamily	9; 2/ 2;0.00000;ABUW_2053,ABUW_2311
IPR001829	IPR	Pili assembly chaperone, bacterial	9; 2/ 2;0.00000;ABUW_2053,ABUW_2311
IPR013783	IPR	Immunoglobulin-like fold	9; 2/ 2;0.00000;ABUW_2053,ABUW_2311
IPR016148	IPR	Pili assembly chaperone, C-terminal	9; 2/ 2;0.00000;ABUW_2053,ABUW_2311
IPR000842	IPR	Phosphoribosyl pyrophosphate synthetase, conserved site	9; 2/ 2;0.00000;ABUW_1942,ABUW_3097
IPR037515	IPR	Ribose-phosphate pyrophosphokinase, bacterial-type	9; 2/ 2;0.00000;ABUW_1942,ABUW_3097
IPR005946	IPR	Ribose-phosphate pyrophosphokinase	9; 2/ 2;0.00000;ABUW_1942,ABUW_3097
IPR029099	IPR	Ribose-phosphate pyrophosphokinase, N-terminal domain	9; 2/ 2;0.00000;ABUW_1942,ABUW_3097
IPR037411	IPR	HTH-type transcriptional regulator AlsR, PBP2 domain	9; 2/ 2;0.00000;ABUW_1479,ABUW_3344
IPR005667	IPR	Sulphate ABC transporter permease protein 2	9; 2/ 2;0.00000;ABUW_1018,ABUW_1019
IPR002364	IPR	Quinone oxidoreductase/zeta-crystallin, conserved site	9; 2/ 2;0.00000;ABUW_0191,ABUW_3443
operon_0575	operons	CP008706.1;ID=gene-ABUW_1250;Name=ABUW_1250;gbkey=Gene;gene_biotype=protein_coding;locus_tag=ABUW_1250	6;9/11;2.7e-08;ABUW_1250,ABUW_1253,ABUW_1254,ABUW_1255,ABUW_1256,ABUW_1257,ABUW_1258,ABUW_1259,ABUW_1260
00920 Sulfur metabolism [PATH:ko00920]	KEGG	ko00920	5;19/34;6.9e-10;ABUW_0178,ABUW_0374,ABUW_1017,ABUW_1018,ABUW_1019,ABUW_1021,ABUW_1943,ABUW_2379,ABUW_2380,ABUW_2381,ABUW_2382,ABUW_2385,ABUW_2414,ABUW_2460,ABUW_3853,ABUW_3854,ABUW_3855,ABUW_3856,ABUW_3857
operon_0463	operons	CP008706.1;ID=gene-ABUW_1016;Name=cbl;gbkey=Gene;gene=cbl;gene_biotype=protein_coding;locus_tag=ABUW_1016	4;5/ 6;9.6e-06;ABUW_1017,ABUW_1018,ABUW_1019,ABUW_1020,ABUW_1021
operon_0514	operons	CP008706.1;ID=gene-ABUW_1115;Name=ABUW_1115;gbkey=Gene;gene_biotype=protein_coding;locus_tag=ABUW_1115	3;4/ 5;6.9e-05;ABUW_1115,ABUW_1116,ABUW_1117,ABUW_1119
operon_0579	operons	CP008706.1;ID=gene-ABUW_1266;Name=ABUW_1266;gbkey=Gene;gene_biotype=protein_coding;locus_tag=ABUW_1266	2;9/17;2.1e-05;ABUW_1266,ABUW_1267,ABUW_1268,ABUW_1269,ABUW_1270,ABUW_1271,ABUW_1278,ABUW_1279,ABUW_1280
operon_0349	operons	CP008706.1;ID=gene-ABUW_0733;Name=ABUW_0733;gbkey=Gene;gene_biotype=protein_coding;locus_tag=ABUW_0733	2;7/12;4.7e-05;ABUW_0734,ABUW_0735,ABUW_0739,ABUW_0741,ABUW_0742,ABUW_0743,ABUW_0744
operon_0648	operons	CP008706.1;ID=gene-ABUW_1487;Name=ABUW_1487;gbkey=Gene;gene_biotype=protein_coding;locus_tag=ABUW_1487	2;4/ 6;3.6e-04;ABUW_1487,ABUW_1490,ABUW_1491,ABUW_1492
PF00691	Pfam	OmpA family	2;4/ 6;0.00098;ABUW_0649,ABUW_0992,ABUW_2730,ABUW_3045
PF00296	Pfam	Luciferase-like monooxygenase	2;4/ 6;0.00098;ABUW_0178,ABUW_2337,ABUW_2385,ABUW_3855
COG1733	eggNOG_COG	regulation of RNA biosynthetic process	2;4/ 6;0.00093;ABUW_0227,ABUW_0855,ABUW_2117,ABUW_3442
operon_1563	operons	CP008706.1;ID=gene-ABUW_3368;Name=engC;gbkey=Gene;gene=engC;gene_biotype=protein_coding;locus_tag=ABUW_3368	2;3/ 4;5.0e-04;ABUW_3369,ABUW_3370,ABUW_3371
operon_0635	operons	CP008706.1;ID=gene-ABUW_1467;Name=ABUW_1467;gbkey=Gene;gene_biotype=protein_coding;locus_tag=ABUW_1467	2;3/ 4;5.0e-04;ABUW_1467,ABUW_1468,ABUW_1470
GO:0010438	GO	cellular response to sulfur starvation	2; 5/ 7;0.00022;ABUW_2380,ABUW_2382,ABUW_3853,ABUW_3854,ABUW_3856
GO:0030527	GO	structural constituent of chromatin	2; 3/ 4;0.00137;ABUW_2241,ABUW_3279,ABUW_3609
GO:0047533	GO	2,5-dioxovalerate dehydrogenase (NADP+) activity	2; 3/ 4;0.00137;ABUW_1884,ABUW_2542,ABUW_2787
GO:0005315	GO	inorganic phosphate transmembrane transporter activity	2; 3/ 4;0.00137;ABUW_1116,ABUW_1117,ABUW_2925
GO:0015419	GO	ABC-type sulfate transporter activity	2; 3/ 4;0.00137;ABUW_1017,ABUW_1018,ABUW_1019
GO:0008381	GO	mechanosensitive monoatomic ion channel activity	2; 3/ 4;0.00137;ABUW_0656,ABUW_1648,ABUW_3157
GO:0016705	GO	oxidoreductase activity, acting on paired donors, with incorporation or reduction of molecular oxygen	2; 3/ 4;0.00137;ABUW_0178,ABUW_0865,ABUW_2337
IPR044151	IPR	Alpha-ketoglutaric semialdehyde dehydrogenase	2; 3/ 4;0.00187;ABUW_1884,ABUW_2542,ABUW_2787
PF01638	Pfam	HxlR-like helix-turn-helix	1;5/ 8;0.00062;ABUW_0227,ABUW_0855,ABUW_2117,ABUW_2682,ABUW_3442
operon_1739	operons	CP008706.1;ID=gene-ABUW_3766;Name=ABUW_3766;gbkey=Gene;gene_biotype=protein_coding;locus_tag=ABUW_3766	1;4/ 8;2.4e-03;ABUW_3770,ABUW_3771,ABUW_3772,ABUW_3773
operon_1398	operons	CP008706.1;ID=gene-ABUW_3008;Name=ABUW_3008;gbkey=Gene;gene_biotype=protein_coding;locus_tag=ABUW_3008	1;4/ 8;2.4e-03;ABUW_3008,ABUW_3011,ABUW_3012,ABUW_3013
NADP	KEYWORDS	keyword	1;4/ 8;0.0096;ABUW_0191,ABUW_1884,ABUW_2542,ABUW_2787
PF00668	Pfam	Condensation domain	1;3/ 6;0.00704;ABUW_0932,ABUW_3770,ABUW_3771
PF03358	Pfam	NADPH-dependent FMN reductase	1;3/ 6;0.00704;ABUW_0179,ABUW_0856,ABUW_3084
operon_0928	operons	CP008706.1;ID=gene-ABUW_2052;Name=ABUW_2052;gbkey=Gene;gene_biotype=protein_coding;locus_tag=ABUW_2052	1;3/ 5;2.2e-03;ABUW_2052,ABUW_2053,ABUW_2054
Coiled coil	KEYWORDS	keyword	1;3/ 5;0.0096;ABUW_0465,ABUW_0582,ABUW_3013
PF00701	Pfam	Dihydrodipicolinate synthetase family	1;3/ 5;0.00520;ABUW_2551,ABUW_2788,ABUW_2989
PF02678	Pfam	Pirin	1;3/ 5;0.00520;ABUW_0207,ABUW_1165,ABUW_3751
operon_1590	operons	CP008706.1;ID=gene-ABUW_3430;Name=rpmB;gbkey=Gene;gene=rpmB;gene_biotype=protein_coding;locus_tag=ABUW_3430	1;2/ 3;3.3e-03;ABUW_3430,ABUW_3431
operon_1479	operons	CP008706.1;ID=gene-ABUW_3180;Name=ABUW_3180;gbkey=Gene;gene_biotype=protein_coding;locus_tag=ABUW_3180	1;2/ 3;3.3e-03;ABUW_3180,ABUW_3181
operon_1284	operons	CP008706.1;ID=gene-ABUW_2790;Name=ABUW_2790;gbkey=Gene;gene_biotype=protein_coding;locus_tag=ABUW_2790	1;2/ 3;3.3e-03;ABUW_2790,ABUW_2791
operon_0633	operons	CP008706.1;ID=gene-ABUW_1463;Name=ABUW_1463;gbkey=Gene;gene_biotype=protein_coding;locus_tag=ABUW_1463	1;2/ 3;3.3e-03;ABUW_1463,ABUW_1464
operon_0597	operons	CP008706.1;ID=gene-ABUW_1339;Name=hisJ;gbkey=Gene;gene=hisJ;gene_biotype=protein_coding;locus_tag=ABUW_1339	1;2/ 3;3.3e-03;ABUW_1340,ABUW_1341
COG0600	eggNOG_COG	ABC-type nitrate sulfonate bicarbonate transport system permease component	1;2/ 3;0.00800;ABUW_2380,ABUW_3856
PF09084	Pfam	NMT1/THI5 like	1;2/ 3;0.00520;ABUW_3853,ABUW_3854
PF01168	Pfam	Alanine racemase, N-terminal domain	1;2/ 3;0.00520;ABUW_3030,ABUW_3788
PF00216	Pfam	Bacterial DNA-binding protein	1;2/ 3;0.00520;ABUW_2241,ABUW_3279
PF04273	Pfam	Beta-lactamase hydrolase-like protein, phosphatase-like domain	1;2/ 3;0.00520;ABUW_2122,ABUW_2123
PF12146	Pfam	Serine aminopeptidase, S33	1;2/ 3;0.00520;ABUW_1969,ABUW_1977
PF00581	Pfam	Rhodanese-like domain	1;2/ 3;0.00520;ABUW_0865,ABUW_2414
PF00772	Pfam	DnaB-like helicase N terminal domain	1;2/ 3;0.00520;ABUW_0752,ABUW_1271
PF03796	Pfam	DnaB-like helicase C terminal domain	1;2/ 3;0.00520;ABUW_0752,ABUW_1271
PF03460	Pfam	Nitrite/Sulfite reductase ferredoxin-like half domain	1;2/ 3;0.00520;ABUW_0643,ABUW_1705
PF01077	Pfam	Nitrite and sulphite reductase 4Fe-4S domain	1;2/ 3;0.00520;ABUW_0643,ABUW_1705
PF05726	Pfam	Pirin C-terminal cupin domain	1;2/ 3;0.00520;ABUW_0207,ABUW_3751
GO:0051082	GO	unfolded protein binding	1; 6/13;0.00225;ABUW_0918,ABUW_3371,ABUW_3513,ABUW_3515,ABUW_3581,ABUW_3879
GO:0042959	GO	alkanesulfonate transmembrane transporter activity	1; 5/ 8;0.00067;ABUW_2380,ABUW_2382,ABUW_3853,ABUW_3854,ABUW_3856
GO:0042918	GO	alkanesulfonate transport	1; 5/ 8;0.00067;ABUW_2380,ABUW_2382,ABUW_3853,ABUW_3854,ABUW_3856
GO:0006790	GO	sulfur compound metabolic process	1; 5/ 8;0.00067;ABUW_1021,ABUW_2382,ABUW_3853,ABUW_3854,ABUW_3856
IPR002577	IPR	Helix-turn-helix, HxlR type	1; 5/ 8;0.00084;ABUW_0227,ABUW_0855,ABUW_2117,ABUW_2682,ABUW_3442
GO:0016655	GO	oxidoreductase activity, acting on NAD(P)H, quinone or similar compound as acceptor	1; 4/ 7;0.00267;ABUW_0179,ABUW_0856,ABUW_2116,ABUW_3084
GO:0042838	GO	D-glucarate catabolic process	1; 4/ 6;0.00117;ABUW_1884,ABUW_2542,ABUW_2787,ABUW_2788
GO:0140662	GO	ATP-dependent protein folding chaperone	1; 4/ 6;0.00117;ABUW_0917,ABUW_0918,ABUW_3581,ABUW_3879
IPR006665	IPR	OmpA-like domain	1; 4/ 6;0.00132;ABUW_0649,ABUW_0992,ABUW_2730,ABUW_3045
IPR036737	IPR	OmpA-like domain superfamily	1; 4/ 6;0.00132;ABUW_0649,ABUW_0992,ABUW_2730,ABUW_3045
IPR006664	IPR	Outer membrane protein, bacterial	1; 4/ 6;0.00132;ABUW_0649,ABUW_0992,ABUW_2730,ABUW_3045
IPR036661	IPR	Luciferase-like domain superfamily	1; 4/ 6;0.00132;ABUW_0178,ABUW_2337,ABUW_2385,ABUW_3855
IPR011251	IPR	Luciferase-like domain	1; 4/ 6;0.00132;ABUW_0178,ABUW_2337,ABUW_2385,ABUW_3855
00053 Ascorbate and aldarate metabolism [PATH:ko00053]	KEGG	ko00053	1; 3/ 5;9.6e-03;ABUW_1881,ABUW_2791,ABUW_3788
GO:0008320	GO	protein transmembrane transporter activity	1; 3/ 5;0.00514;ABUW_3411,ABUW_3412,ABUW_3413
GO:0008127	GO	quercetin 2,3-dioxygenase activity	1; 3/ 5;0.00514;ABUW_0207,ABUW_1165,ABUW_3751
IPR002220	IPR	DapA-like	1; 3/ 5;0.00657;ABUW_2551,ABUW_2788,ABUW_2989
IPR012336	IPR	Thioredoxin-like fold	1; 3/ 5;0.00657;ABUW_2365,ABUW_2723,ABUW_3899
IPR006690	IPR	Outer membrane protein, OmpA-like, conserved site	1; 3/ 5;0.00657;ABUW_0992,ABUW_2730,ABUW_3045
IPR020806	IPR	Polyketide synthase, phosphopantetheine-binding domain	1; 3/ 5;0.00657;ABUW_0932,ABUW_3770,ABUW_3771
IPR003829	IPR	Pirin, N-terminal domain	1; 3/ 5;0.00657;ABUW_0207,ABUW_1165,ABUW_3751
IPR012093	IPR	Pirin	1; 3/ 5;0.00657;ABUW_0207,ABUW_1165,ABUW_3751
GO:0009295	GO	nucleoid	1; 2/ 3;0.00750;ABUW_3515,ABUW_3609
GO:0000302	GO	response to reactive oxygen species	1; 2/ 3;0.00750;ABUW_2365,ABUW_2723
GO:0008556	GO	P-type potassium transmembrane transporter activity	1; 2/ 3;0.00750;ABUW_1581,ABUW_1582
GO:0019483	GO	beta-alanine biosynthetic process	1; 2/ 3;0.00750;ABUW_1463,ABUW_1464
GO:1902358	GO	sulfate transmembrane transport	1; 2/ 3;0.00750;ABUW_1019,ABUW_1021
GO:0043604	GO	amide biosynthetic process	1; 2/ 3;0.00750;ABUW_0932,ABUW_3770
GO:0044550	GO	secondary metabolite biosynthetic process	1; 2/ 3;0.00750;ABUW_0932,ABUW_3770
IPR010067	IPR	Aliphatic sulfonates-binding protein	1; 2/ 3;0.00747;ABUW_3853,ABUW_3854
IPR015168	IPR	SsuA/THI5-like	1; 2/ 3;0.00747;ABUW_3853,ABUW_3854
IPR001608	IPR	Alanine racemase, N-terminal	1; 2/ 3;0.00747;ABUW_3030,ABUW_3788
IPR010992	IPR	Integration host factor (IHF)-like DNA-binding domain superfamily	1; 2/ 3;0.00747;ABUW_2241,ABUW_3279
IPR020816	IPR	Histone-like DNA-binding protein, conserved site	1; 2/ 3;0.00747;ABUW_2241,ABUW_3279
IPR000119	IPR	Histone-like DNA-binding protein	1; 2/ 3;0.00747;ABUW_2241,ABUW_3279
IPR029021	IPR	Protein-tyrosine phosphatase-like	1; 2/ 3;0.00747;ABUW_2122,ABUW_2123
IPR005939	IPR	Beta-lactamase hydrolase-like protein, phosphatase-like domain	1; 2/ 3;0.00747;ABUW_2122,ABUW_2123
IPR022742	IPR	Serine aminopeptidase, S33	1; 2/ 3;0.00747;ABUW_1969,ABUW_1977
IPR003736	IPR	Phenylacetic acid degradation-related domain	1; 2/ 3;0.00747;ABUW_1041,ABUW_3021
IPR036873	IPR	Rhodanese-like domain superfamily	1; 2/ 3;0.00747;ABUW_0865,ABUW_2414
IPR007694	IPR	DNA helicase, DnaB-like, C-terminal	1; 2/ 3;0.00747;ABUW_0752,ABUW_1271
IPR007693	IPR	DNA helicase, DnaB-like, N-terminal	1; 2/ 3;0.00747;ABUW_0752,ABUW_1271
IPR036185	IPR	DNA helicase, DnaB-like, N-terminal domain superfamily	1; 2/ 3;0.00747;ABUW_0752,ABUW_1271
IPR007692	IPR	DNA helicase, DnaB type	1; 2/ 3;0.00747;ABUW_0752,ABUW_1271
IPR006066	IPR	Nitrite/sulphite reductase iron-sulphur/sirohaem-binding site	1; 2/ 3;0.00747;ABUW_0643,ABUW_1705
IPR005117	IPR	Nitrite/Sulfite reductase ferredoxin-like domain	1; 2/ 3;0.00747;ABUW_0643,ABUW_1705
IPR036136	IPR	Nitrite/Sulfite reductase ferredoxin-like domain superfamily	1; 2/ 3;0.00747;ABUW_0643,ABUW_1705
IPR006067	IPR	Nitrite/sulphite reductase 4Fe-4S domain	1; 2/ 3;0.00747;ABUW_0643,ABUW_1705
IPR008778	IPR	Pirin, C-terminal domain	1; 2/ 3;0.00747;ABUW_0207,ABUW_3751
PF00171	Pfam	Aldehyde dehydrogenase family	0;8/25;0.00572;ABUW_0204,ABUW_1464,ABUW_1884,ABUW_2542,ABUW_2779,ABUW_2787,ABUW_2971,ABUW_3429
PF00528	Pfam	Binding-protein-dependent transport system inner membrane component	0;8/22;0.00426;ABUW_1018,ABUW_1019,ABUW_1116,ABUW_1117,ABUW_1340,ABUW_1341,ABUW_2380,ABUW_3856
Chaperone	KEYWORDS	keyword	0;8/21;0.0071;ABUW_0850,ABUW_0917,ABUW_2053,ABUW_2311,ABUW_3371,ABUW_3513,ABUW_3515,ABUW_3878
COG1012	eggNOG_COG	belongs to the aldehyde dehydrogenase family	0;5/15;0.01831;ABUW_0204,ABUW_1884,ABUW_2542,ABUW_2779,ABUW_2787
operon_1371	operons	CP008706.1;ID=gene-ABUW_2941;Name=ABUW_2941;gbkey=Gene;gene_biotype=protein_coding;locus_tag=ABUW_2941	0;4/13;2.3e-02;ABUW_2950,ABUW_2951,ABUW_2952,ABUW_2953
PF00378	Pfam	Enoyl-CoA hydratase/isomerase	0;4/13;0.03216;ABUW_1006,ABUW_2468,ABUW_2778,ABUW_3307
PF00486	Pfam	Transcriptional regulatory protein, C terminal	0;4/12;0.02338;ABUW_0257,ABUW_0828,ABUW_1702,ABUW_3181
operon_1441	operons	CP008706.1;ID=gene-ABUW_3090;Name=ABUW_3090;gbkey=Gene;gene_biotype=protein_coding;locus_tag=ABUW_3090	0;4/11;1.2e-02;ABUW_3092,ABUW_3097,ABUW_3098,ABUW_3100
COG1024	eggNOG_COG	Enoyl-CoA hydratase	0;4/11;0.01831;ABUW_1006,ABUW_2468,ABUW_2778,ABUW_3307
operon_1591	operons	CP008706.1;ID=gene-ABUW_3433;Name=ABUW_3433;gbkey=Gene;gene_biotype=protein_coding;locus_tag=ABUW_3433	0;4/10;7.7e-03;ABUW_3433,ABUW_3438,ABUW_3441,ABUW_3442
operon_0901	operons	CP008706.1;ID=gene-ABUW_1985;Name=ABUW_1985;gbkey=Gene;gene_biotype=protein_coding;locus_tag=ABUW_1985	0;3/10;3.6e-02;ABUW_1985,ABUW_1986,ABUW_1988
PF00355	Pfam	Rieske [2Fe-2S] domain	0;3/ 9;0.03374;ABUW_1149,ABUW_2951,ABUW_2953
PF00550	Pfam	Phosphopantetheine attachment site	0;3/ 9;0.03374;ABUW_0932,ABUW_3770,ABUW_3771
operon_1280	operons	CP008706.1;ID=gene-ABUW_2778;Name=hcaA;gbkey=Gene;gene=hcaA;gene_biotype=protein_coding;locus_tag=ABUW_2778	0;3/ 8;1.7e-02;ABUW_2778,ABUW_2779,ABUW_2781
operon_1063	operons	CP008706.1;ID=gene-ABUW_2335;Name=ABUW_2335;gbkey=Gene;gene_biotype=protein_coding;locus_tag=ABUW_2335	0;3/ 8;1.7e-02;ABUW_2335,ABUW_2336,ABUW_2337
Disulfide bond	KEYWORDS	keyword	0;3/ 7;0.0397;ABUW_2365,ABUW_2723,ABUW_3899
COG0745	eggNOG_COG	RESPONSE REGULATOR receiver	0;3/ 7;0.01826;ABUW_0828,ABUW_1702,ABUW_3181
P	COG	METABOLISM; Inorganic ion transport and metabolism	0;26/108;0.016;ABUW_0057,ABUW_0259,ABUW_0388,ABUW_1017,ABUW_1018,ABUW_1019,ABUW_1021,ABUW_1115,ABUW_1116,ABUW_1340,ABUW_1341,ABUW_1477,ABUW_1581,ABUW_1582,ABUW_1978,ABUW_2059,ABUW_2380,ABUW_2381,ABUW_2382,ABUW_2602,ABUW_2925,ABUW_3403,ABUW_3853,ABUW_3854,ABUW_3856,ABUW_3857
IPR036388	IPR	Winged helix-like DNA-binding domain superfamily	0;25/137;0.04896;ABUW_0045,ABUW_0205,ABUW_0214,ABUW_0227,ABUW_0257,ABUW_0400,ABUW_0828,ABUW_0855,ABUW_0862,ABUW_1079,ABUW_1479,ABUW_1702,ABUW_1715,ABUW_2117,ABUW_2276,ABUW_2406,ABUW_2609,ABUW_2682,ABUW_2786,ABUW_3181,ABUW_3344,ABUW_3442,ABUW_3482,ABUW_3753,ABUW_3790
operon_1128	operons	CP008706.1;ID=gene-ABUW_2468;Name=dcaE;gbkey=Gene;gene=dcaE;gene_biotype=protein_coding;locus_tag=ABUW_2468	0;2/ 6;3.6e-02;ABUW_2468,ABUW_2469
operon_0771	operons	CP008706.1;ID=gene-ABUW_1703;Name=ABUW_1703;gbkey=Gene;gene_biotype=protein_coding;locus_tag=ABUW_1703	0;2/ 6;3.6e-02;ABUW_1703,ABUW_1705
operon_0208	operons	CP008706.1;ID=gene-ABUW_0398;Name=ABUW_0398;gbkey=Gene;gene_biotype=protein_coding;locus_tag=ABUW_0398	0;2/ 6;3.6e-02;ABUW_0400,ABUW_0401
operon_1553	operons	CP008706.1;ID=gene-ABUW_3346;Name=acnA;gbkey=Gene;gene=acnA;gene_biotype=protein_coding;locus_tag=ABUW_3346	0;2/ 5;2.1e-02;ABUW_3346,ABUW_3347
operon_1535	operons	CP008706.1;ID=gene-ABUW_3306;Name=ABUW_3306;gbkey=Gene;gene_biotype=protein_coding;locus_tag=ABUW_3306	0;2/ 5;2.1e-02;ABUW_3307,ABUW_3309
operon_1514	operons	CP008706.1;ID=gene-ABUW_3259;Name=ABUW_3259;gbkey=Gene;gene_biotype=protein_coding;locus_tag=ABUW_3259	0;2/ 5;2.1e-02;ABUW_3261,ABUW_3262
operon_0906	operons	CP008706.1;ID=gene-ABUW_2003;Name=ABUW_2003;gbkey=Gene;gene_biotype=protein_coding;locus_tag=ABUW_2003	0;2/ 5;2.1e-02;ABUW_2003,ABUW_2005
operon_0378	operons	CP008706.1;ID=gene-ABUW_0850;Name=lolA;gbkey=Gene;gene=lolA;gene_biotype=protein_coding;locus_tag=ABUW_0850	0;2/ 5;2.1e-02;ABUW_0850,ABUW_0851
PF04324	Pfam	BFD-like [2Fe-2S] binding domain	0;2/ 5;0.03216;ABUW_1705,ABUW_2545
COG2267	eggNOG_COG	carboxylic ester hydrolase activity	0;2/ 5;0.03005;ABUW_0955,ABUW_2499
COG1167	eggNOG_COG	Transcriptional regulators containing a DNA-binding HTH domain and an aminotransferase domain MocR family and their eukaryotic orthologs	0;2/ 5;0.03005;ABUW_0045,ABUW_2406
operon_1456	operons	CP008706.1;ID=gene-ABUW_3127;Name=ligA;gbkey=Gene;gene=ligA;gene_biotype=protein_coding;locus_tag=ABUW_3127	0;2/ 4;1.1e-02;ABUW_3127,ABUW_3128
operon_1388	operons	CP008706.1;ID=gene-ABUW_2985;Name=ABUW_2985;gbkey=Gene;gene_biotype=protein_coding;locus_tag=ABUW_2985	0;2/ 4;1.1e-02;ABUW_2985,ABUW_2986
operon_0161	operons	CP008706.1;ID=gene-ABUW_0300;Name=ABUW_0300;gbkey=Gene;gene_biotype=protein_coding;locus_tag=ABUW_0300	0;2/ 4;1.1e-02;ABUW_0301,ABUW_0302
operon_0103	operons	CP008706.1;ID=gene-ABUW_0190;Name=ABUW_0190;gbkey=Gene;gene_biotype=protein_coding;locus_tag=ABUW_0190	0;2/ 4;1.1e-02;ABUW_0190,ABUW_0191
COG0715	eggNOG_COG	COG0715 ABC-type nitrate sulfonate bicarbonate transport systems periplasmic components	0;2/ 4;0.01826;ABUW_3853,ABUW_3854
COG0329	eggNOG_COG	Catalyzes the condensation of (S)-aspartate-beta- semialdehyde (S)-ASA and pyruvate to 4-hydroxy- tetrahydrodipicolinate (HTPA)	0;2/ 4;0.01826;ABUW_2551,ABUW_2989
COG2141	eggNOG_COG	COG2141 Coenzyme F420-dependent N5,N10-methylene tetrahydromethanopterin reductase and related flavin-dependent oxidoreductases	0;2/ 4;0.01826;ABUW_2337,ABUW_3855
PF00975	Pfam	Thioesterase domain	0;2/ 4;0.01520;ABUW_0932,ABUW_3770
PF01464	Pfam	Transglycosylase SLT domain	0;2/ 4;0.01520;ABUW_0465,ABUW_0928
PF12806	Pfam	Acetyl-CoA dehydrogenase C-terminal like	0;2/ 4;0.01520;ABUW_0374,ABUW_2460
GO:0042597	GO	periplasmic space	0;11/32;0.00169;ABUW_0339,ABUW_0850,ABUW_0921,ABUW_1027,ABUW_1471,ABUW_2708,ABUW_2845,ABUW_3846,ABUW_3853,ABUW_3854,ABUW_3899
GO:0055052	GO	ATP-binding cassette (ABC) transporter complex, substrate-binding subunit-containing	0; 8/22;0.00417;ABUW_1340,ABUW_1341,ABUW_2380,ABUW_2382,ABUW_2422,ABUW_3853,ABUW_3854,ABUW_3856
IPR016161	IPR	Aldehyde/histidinol dehydrogenase	0; 8/ 26;0.01128;ABUW_0204,ABUW_1464,ABUW_1884,ABUW_2542,ABUW_2779,ABUW_2787,ABUW_2971,ABUW_3429
IPR016163	IPR	Aldehyde dehydrogenase, C-terminal	0; 8/ 25;0.00885;ABUW_0204,ABUW_1464,ABUW_1884,ABUW_2542,ABUW_2779,ABUW_2787,ABUW_2971,ABUW_3429
IPR016162	IPR	Aldehyde dehydrogenase, N-terminal	0; 8/ 25;0.00885;ABUW_0204,ABUW_1464,ABUW_1884,ABUW_2542,ABUW_2779,ABUW_2787,ABUW_2971,ABUW_3429
IPR015590	IPR	Aldehyde dehydrogenase domain	0; 8/ 25;0.00885;ABUW_0204,ABUW_1464,ABUW_1884,ABUW_2542,ABUW_2779,ABUW_2787,ABUW_2971,ABUW_3429
IPR035906	IPR	MetI-like superfamily	0; 8/ 22;0.00593;ABUW_1018,ABUW_1019,ABUW_1116,ABUW_1117,ABUW_1340,ABUW_1341,ABUW_2380,ABUW_3856
IPR000515	IPR	ABC transporter type 1, transmembrane domain MetI-like	0; 8/ 22;0.00593;ABUW_1018,ABUW_1019,ABUW_1116,ABUW_1117,ABUW_1340,ABUW_1341,ABUW_2380,ABUW_3856
GO:0032993	GO	protein-DNA complex	0; 6/18;0.01630;ABUW_0214,ABUW_0828,ABUW_1479,ABUW_1702,ABUW_3181,ABUW_3344
GO:0020037	GO	heme binding	0; 5/16;0.03174;ABUW_0401,ABUW_0643,ABUW_1705,ABUW_2059,ABUW_3469
GO:0004252	GO	serine-type endopeptidase activity	0; 4/12;0.03420;ABUW_1027,ABUW_1119,ABUW_1759,ABUW_2865
GO:0004497	GO	monooxygenase activity	0; 4/ 9;0.00963;ABUW_0178,ABUW_1149,ABUW_2335,ABUW_2337
IPR001753	IPR	Enoyl-CoA hydratase/isomerase	0; 4/ 13;0.04164;ABUW_1006,ABUW_2468,ABUW_2778,ABUW_3307
IPR039420	IPR	Transcriptional regulatory protein WalR-like	0; 4/ 13;0.04164;ABUW_0257,ABUW_0828,ABUW_1702,ABUW_3181
IPR001867	IPR	OmpR/PhoB-type DNA-binding domain	0; 4/ 12;0.03029;ABUW_0257,ABUW_0828,ABUW_1702,ABUW_3181
IPR001638	IPR	Solute-binding protein family 3/N-terminal domain of MltF	0; 4/ 11;0.02070;ABUW_0928,ABUW_2382,ABUW_3853,ABUW_3854
GO:0016853	GO	isomerase activity	0; 3/ 8;0.03420;ABUW_0918,ABUW_1006,ABUW_3188
GO:0031177	GO	phosphopantetheine binding	0; 3/ 7;0.02202;ABUW_0932,ABUW_3770,ABUW_3771
GO:0006629	GO	lipid metabolic process	0; 3/ 6;0.01109;ABUW_0921,ABUW_2506,ABUW_3039
IPR023213	IPR	Chloramphenicol acetyltransferase-like domain superfamily	0; 3/ 9;0.04365;ABUW_0932,ABUW_3770,ABUW_3771
IPR036736	IPR	ACP-like superfamily	0; 3/ 9;0.04365;ABUW_0932,ABUW_3770,ABUW_3771
IPR009081	IPR	Phosphopantetheine binding ACP domain	0; 3/ 9;0.04365;ABUW_0932,ABUW_3770,ABUW_3771
IPR011032	IPR	GroES-like superfamily	0; 3/ 9;0.04365;ABUW_0191,ABUW_0917,ABUW_3443
IPR018376	IPR	Enoyl-CoA hydratase/isomerase, conserved site	0; 3/ 8;0.03022;ABUW_2468,ABUW_2778,ABUW_3307
IPR000836	IPR	Phosphoribosyltransferase domain	0; 3/ 8;0.03022;ABUW_0458,ABUW_1942,ABUW_3097
IPR029057	IPR	Phosphoribosyltransferase-like	0; 3/ 8;0.03022;ABUW_0458,ABUW_1942,ABUW_3097
IPR001242	IPR	Condensation domain	0; 3/ 6;0.01041;ABUW_0932,ABUW_3770,ABUW_3771
IPR010071	IPR	Amino acid adenylation domain	0; 3/ 6;0.01041;ABUW_0932,ABUW_3770,ABUW_3771
IPR005025	IPR	NADPH-dependent FMN reductase-like	0; 3/ 6;0.01041;ABUW_0179,ABUW_0856,ABUW_3084
GO:0009117	GO	nucleotide metabolic process	0; 2/ 5;0.04257;ABUW_2754,ABUW_3217
GO:0016810	GO	hydrolase activity, acting on carbon-nitrogen (but not peptide) bonds	0; 2/ 5;0.04257;ABUW_2499,ABUW_2960
GO:0016627	GO	oxidoreductase activity, acting on the CH-CH group of donors	0; 2/ 5;0.04257;ABUW_2113,ABUW_2335
GO:0006817	GO	phosphate ion transport	0; 2/ 5;0.04257;ABUW_1115,ABUW_1116
GO:1902494	GO	catalytic complex	0; 2/ 5;0.04257;ABUW_1006,ABUW_2468
GO:0009450	GO	gamma-aminobutyric acid catabolic process	0; 2/ 5;0.04257;ABUW_0203,ABUW_0204
GO:0006417	GO	regulation of translation	0; 2/ 4;0.02202;ABUW_2241,ABUW_3279
GO:0050313	GO	sulfur dioxygenase activity	0; 2/ 4;0.02202;ABUW_2122,ABUW_2123
GO:0061077	GO	chaperone-mediated protein folding	0; 2/ 4;0.02202;ABUW_2053,ABUW_2311
GO:1901566	GO	organonitrogen compound biosynthetic process	0; 2/ 4;0.02202;ABUW_0932,ABUW_3770
GO:0052890	GO	oxidoreductase activity, acting on the CH-CH group of donors, with a flavin as acceptor	0; 2/ 4;0.02202;ABUW_0374,ABUW_2460
GO:0045150	GO	acetoin catabolic process	0; 2/ 4;0.02202;ABUW_0371,ABUW_2127
IPR035965	IPR	PAS domain superfamily	0; 2/ 5;0.04052;ABUW_1764,ABUW_2427
IPR041854	IPR	BFD-like [2Fe-2S]-binding domain superfamily	0; 2/ 5;0.04052;ABUW_1705,ABUW_2545
IPR007419	IPR	BFD-like [2Fe-2S]-binding domain	0; 2/ 5;0.04052;ABUW_1705,ABUW_2545
IPR006162	IPR	Phosphopantetheine attachment site	0; 2/ 4;0.01974;ABUW_3770,ABUW_3771
IPR003583	IPR	Helix-hairpin-helix DNA-binding motif, class 1	0; 2/ 4;0.01974;ABUW_3127,ABUW_3568
IPR029066	IPR	PLP-binding barrel	0; 2/ 4;0.01974;ABUW_3030,ABUW_3788
IPR020625	IPR	Schiff base-forming aldolase, active site	0; 2/ 4;0.01974;ABUW_2551,ABUW_2989
IPR020624	IPR	Schiff base-forming aldolase, conserved site	0; 2/ 4;0.01974;ABUW_2551,ABUW_2989
IPR008255	IPR	Pyridine nucleotide-disulphide oxidoreductase, class-II, active site	0; 2/ 4;0.01974;ABUW_2365,ABUW_2723
IPR044528	IPR	Persulfide dioxygenase-like, MBL-fold metallo-hydrolase domain	0; 2/ 4;0.01974;ABUW_2122,ABUW_2123
IPR001031	IPR	Thioesterase	0; 2/ 4;0.01974;ABUW_0932,ABUW_3770
IPR001763	IPR	Rhodanese-like domain	0; 2/ 4;0.01974;ABUW_0865,ABUW_2414
IPR016136	IPR	DNA helicase DnaB, N-terminal/DNA primase DnaG, C-terminal	0; 2/ 4;0.01974;ABUW_0752,ABUW_1271
IPR045854	IPR	Nitrite and sulphite reductase 4Fe-4S domain-like superfamily	0; 2/ 4;0.01974;ABUW_0643,ABUW_1705
IPR000189	IPR	Prokaryotic transglycosylase, active site	0; 2/ 4;0.01974;ABUW_0465,ABUW_0928
IPR008258	IPR	Transglycosylase SLT domain 1	0; 2/ 4;0.01974;ABUW_0465,ABUW_0928
IPR025878	IPR	Acetyl-CoA dehydrogenase-like C-terminal domain	0; 2/ 4;0.01974;ABUW_0374,ABUW_2460
