# Supplementary material for: Phenylacetic acid mediates Acinetobacter baumannii entry into a viable but non-culturable state
Source: Microbiology (Reading). 2026 Jan 16;172(1):001650. doi: 10.1099/mic.0.001650 (PMC12811014; doi:10.1099/mic.0.001650)
Supplement: Uncited Table S3. [file mic-172-01650-s004.xlsx]

## Sheet: Sheet1
Supplementary Table S3. Strains, plasmids and primers used in this study.
Strain	Notes	References
AB5075	Wild-type A. baumannii AB5075-UW	Manoil AB5075 mutant library (Gallagher et al., 2015)
AB5075/miniTn7-Tc-Ptac::mChartreuse	AB5075 derivative bearing a miniTn7T-Tc-Ptac::mChartreuse insertion in the attTn7 site	This work
Δpaa	AB5075-UW derivative, in-frame deletion of paa operon	This work
Δpaa/miniTn7-Tc-Ptac::mChartreuse	Δpaa derivative bearing a miniTn7T-Tc-Ptac::mChartreuse insertion in the attTn7 site	This work
E. coli DH5α	F- φ80lacZΔM15, Δ(lacZYA-argF)U169, recA1, endA1, hsdR17(rK-m K-), supE44, thi-1, gyrA, relA1	Hanahan, 1983
E. coli DH5α λpir	F- φ80lacZΔM15, Δ(lacZYA-argF)U169, recA1, endA1, hsdR17(rK-m K-), supE44, thi-1, gyrA, relA1, λpir lysogen	Martínez-García & de Lorenzo, 2011
Plasmid	Notes	References
pRK2013	ColE1, tra+. Conjugative helper plasmid. Kmr	Figurski & Helinski, 1979
pTNS2	R6K replicon-based helper plasmid expressing the Tn7 transposase. Apr	Choi et al., 2005
pSW-Apr	AprR, oriRK2, xylS, Pm→sceI (transcriptional fusion of I-sceI to Pm)	de Dios et al., 2022
pEMGT	Kmr, Telr, oriR6K, lacZa with two flanking I-SceI sites	de Dios et al., 2022
pEMGT-paa	pEMGT derivative with joined upstream and downstream paa flanking regions for paa operon deletion. Kmr Telr	This work
pUC18T-miniTn7T-Gm	pUC18T derivative vector bearing a miniTn7T backbone including a Gm resistance marker and the lacIq-Ptac expression system. Gmr, Apr	Meisner et al., 2016; Addgene #63121
pUC18T-miniTn7T-Tc-lacq-Ptac	pUC18T derivative vector bearing a miniTn7T backbone including a Tc resistance marker and the lacIq-Ptac expression system. Tcr, Apr	de Dios et al., 2023
pUC18T-miniTn7T-Tc-Ptac	pUC18T derivative vector bearing a miniTn7T backbone including a Tc resistance marker and the Ptac promoter for constitutive expression. Tcr, Apr	This work
pUC18T-miniTn7T-Tc-Ptac::mChartreuse	pUC18T derivative vector bearing a miniTn7T backbone including mChartreusecoding region. Tcr, Apr	This work
Primer	Sequence	References
paaOpr up fw	5’ ACGCCAAGAAAATTCCTCAAG 3’	This work
paaOpr up rv	5’ GATGTGGTTATTTGATGGTTAG 3’	This work
paaOpr up mid	5’ CACTACTTGTAGGTAAACCAG 3’	This work
paaOpr down fw	5’CTAACCATCAAATAACCACATC TGTTTAAATTGAGATGGGGTC 3’	This work
paaOpr down rv	5’ TACTATTCGGTTGGTGGTGG 3’	This work
Tel fw	5' AATTGGGGATCTTGAAGTACC 3'	de Dios et al., 2022
Tel rv	5' AAGCAGTACCAGCAGGAATG 3'	de Dios et al., 2022
Ptac RBS pNF02 fw HindIII	5' AAAAAAAGCTTTTGACAATTAATCATCGGCTCGTATAATGTGTGGAATTGTGATTTAACTTTTACTAGAGAAAGAGGAGAAAGC 3'	This work
pNF02 rv KpnI	5' AAAAAGGTACCGAGCCAGTGTGATACTAGAG 3'	This work
AB5075 glmS fw	5' TTTGCTGATGAAAATAGTGG 3'	de Dios et al., 2023
Tn7R	5' CACAGCATAACTGGACTGATTTC 3'	de Dios et al., 2023
tetA fw	5' TAAATTTGACAGCTTATCATCG 3'	de Dios et al., 2022
tetA rv	5' AAAGGACAATTGTCTCAGGTCG 3'	de Dios et al., 2022
